# Supplementary material for: Tissue Specificity of Human Disease Module
Source: Sci Rep. 2016 Oct 17;6:35241. doi: 10.1038/srep35241 (PMC5066219; doi:10.1038/srep35241)
Supplement: Supplementary Dataset 1 [file srep35241-s3.txt]

# ---------------------------------------------------------------------------
# 
# This file contains the Human Interactome used in:
# 
# Uncovering Disease-Disease Relationships Through The Human Interactome
#
# by Joerg Menche, Amitabh Sharma, Maksim Kitsak, Susan Dina
#    Ghiassian, Marc Vidal, Joseph Loscalzo & Albert-Laszlo Barabasi
#
#
# FILE FORMAT: 3 tab-separated columns, 3rd column contains
# semicolon-separated sub-entries
#
# Each line in the table correponds to one interaction
# Columns 1 & 2 give the gene IDs of the two interacting proteins. 
# Column 3 gives the type of the interation, compare with SOM Section 1.1.1:
# (i)   regulatory
# (ii)  binary
# (iii) literature
# (iv)  metabolic
# (v)   complexes
# (vi)  kinase
# (vii) signaling
#
# ---------------------------------------------------------------------------
# gene_ID_1	 gene_ID_2	data_source(s)
1394	2778	literature
100290337	4214	literature
122704	54460	complexes
4790	79155	binary;literature;signaling
2597	70	signaling
5923	7157	literature
509	6122	literature
4067	933	literature;signaling
398	998	literature
1748	5976	literature
1537	55967	metabolic
10989	54927	literature
55890	7920	binary;literature;signaling
6629	9140	literature
6173	8342	complexes
6193	79084	literature
7879	83547	literature
56893	6598	binary;literature;signaling
8543	9659	binary
6498	7329	binary;literature;signaling
5564	6122	literature
51729	79228	complexes
125115	79165	binary
2177	4609	literature
11017	6427	complexes
10567	123920	signaling
1153	9589	complexes
1457	2287	literature;signaling
4607	84676	binary;literature
4678	8357	binary;literature
5295	7098	literature
4141	7030	literature
10399	6531	literature;signaling
26191	5170	binary;literature
27316	9939	complexes
10128	6146	literature
51755	6434	complexes
221692	58	literature;signaling
27230	3337	literature
2033	3233	literature;signaling
5996	8666	signaling
5063	6853	literature;kinase
5566	596	literature;signaling
339	387569	literature
10399	920	literature
217	84532	metabolic
10449	6342	literature
5705	8856	literature;signaling
4700	4711	complexes
10206	396	signaling
10577	4864	literature
5903	7341	literature
2273	9659	signaling
1027	10987	literature;signaling
148	84687	literature;signaling
2091	6229	complexes
5083	7088	literature
10291	24148	complexes
6217	7532	literature
9343	94104	complexes
10083	64072	literature
6688	9636	regulatory
71	93661	literature
2810	5774	literature
1938	6125	complexes;literature
3911	84280	binary;literature;signaling
51021	54460	complexes
22948	29966	literature
5558	7150	complexes
22907	84844	literature
23774	9767	complexes
58	84962	literature;signaling
27030	27030	literature
3275	6256	literature;signaling
386677	84527	binary
3749	5579	kinase
3718	3932	literature;signaling
10289	55720	literature
5310	87	literature;signaling
391257	7329	binary
79959	8812	binary;literature;signaling
2885	817	literature
4209	8751	literature
347733	4790	literature
6159	7533	literature
23398	2483	complexes
10313	6252	literature
259266	5347	literature
2058	9140	literature
10849	916	literature;signaling
5110	7077	literature
11052	57819	complexes
114609	7189	literature;signaling
125115	26152	binary
130502	56658	binary
23385	84898	literature
10392	3303	literature
3131	4602	literature
6141	9129	literature
196	9978	complexes
2533	8631	binary;literature;signaling
1019	1022	literature;kinase
3490	6382	literature;signaling
6427	7536	complexes
11156	29927	literature
5698	6772	regulatory
2353	5104	binary
4736	6142	complexes;literature
4137	4741	literature
55763	7204	binary;literature
4163	81876	literature
1432	2004	literature;signaling
1499	51762	literature
84365	983	kinase
7431	9212	kinase
706	9256	literature
145270	43	literature
9456	9456	literature
4802	6908	literature
2791	2793	literature
3178	4792	literature
6160	64960	literature
388387	54507	binary
5159	9368	binary;literature;signaling
117854	117854	literature
1933	1937	binary;literature
10114	355	literature;signaling
409	9774	literature
5245	6187	literature
4478	4478	literature
5584	624	kinase
220134	26258	binary;literature
1915	26608	literature
5733	80125	binary
51021	9801	complexes
6160	6207	complexes;literature
3191	7150	literature
23521	3007	complexes
6632	83443	complexes;literature
4223	8675	binary
54534	64976	complexes
11218	57835	literature
257202	51	metabolic
5479	7428	literature
6884	8148	complexes;literature;signaling
2902	5516	literature
5408	9388	metabolic
10783	2902	kinase
497661	55131	complexes
28957	51650	complexes
2923	3914	literature
51742	8819	complexes
254065	26043	literature
2175	26121	literature
409	9020	literature
28966	6457	binary;literature;signaling
55917	9146	binary
54954	7024	binary
661	84528	literature
5424	5557	complexes
1208	5406	literature
1608	5331	metabolic
261726	5537	literature
579	7091	complexes
4694	4710	complexes
222	84532	metabolic
26986	9533	literature
7490	9391	literature;signaling
1459	8665	literature
60490	705	binary
23248	9448	literature
2810	9729	binary;literature;signaling
4528	4790	literature
22826	23451	complexes;literature
293	3881	binary
285093	81704	binary
10254	26994	binary;literature;signaling
10772	7532	literature;signaling
203068	55207	literature;signaling
51412	6606	signaling
55157	7965	literature
22985	6426	complexes
7327	79102	literature
64375	64375	literature
131	224	metabolic
5693	5716	complexes
10492	6629	complexes
3183	4691	literature
1558	642	literature
22800	5074	binary;literature;signaling
54908	767	binary
2091	8241	literature
55352	8368	literature
2932	8517	literature;signaling
6883	6883	literature
5347	9701	literature
4086	4086	binary;literature
2908	7157	literature;signaling
53904	81488	binary;literature;signaling
5478	79800	binary
2793	654364	literature
10492	51362	complexes
1176	2647	complexes
5250	6136	literature
3312	409	literature
2130	2185	literature;signaling
25	6654	literature
23517	6434	complexes
1537	4696	metabolic
23450	8450	literature
23268	23268	literature
3315	5582	kinase
26043	8450	literature
79968	8450	literature
5496	9584	complexes
150094	7534	binary;literature
23392	5108	binary;literature
6865	6866	literature;signaling
5887	7431	literature
1545	2099	regulatory
26586	9212	kinase
6546	859	literature;signaling
4137	5568	kinase
23345	6134	literature
4292	641	complexes;literature
4172	472	kinase
29093	51318	complexes
27089	4694	metabolic
2099	5594	literature;signaling;kinase
2623	5469	literature;signaling
301	7419	literature
2040	5567	kinase
4435	7157	literature
10982	22919	binary
2091	4641	literature
5581	58	literature;signaling
7531	84952	literature
6464	6654	literature;signaling
150684	170622	binary;literature
24144	6801	binary
5599	7132	literature
26173	5430	complexes
22974	3551	literature
1974	6206	literature
125476	93973	complexes
192670	27327	literature
5411	6636	complexes
26519	29928	literature
3312	6632	complexes
25898	54507	binary
2959	6874	complexes
728239	9796	binary;literature
10140	9869	binary;literature;signaling
11252	7456	literature
10627	7428	literature
51639	6634	complexes;literature
10142	808	literature;signaling
4131	50488	literature
10963	3337	literature
375	55738	literature;signaling
627	627	literature
4691	72	complexes
157506	57665	metabolic
50628	509	literature
1917	3035	literature
5356	6625	complexes
497661	6154	complexes
10189	10521	complexes
6854	9475	literature
118460	51079	literature;signaling
4323	6382	literature;signaling
4809	9410	complexes
8834	89885	binary
11338	84991	complexes;literature
6716	7364	metabolic
5806	715	literature
22806	84619	binary
4916	5978	regulatory
6927	9075	regulatory
4628	65125	literature
170506	6165	literature
29950	894	literature
225689	225689	literature;kinase
1655	9416	complexes
6878	8467	complexes
51375	83878	binary
6142	83858	literature
3726	7051	regulatory
11244	732272	binary
2932	9627	literature;signaling;kinase
4850	7324	literature;signaling
3689	8875	literature
51124	5997	signaling
11047	5903	literature
100293516	2885	literature
4809	9589	complexes
1022	4331	complexes;literature;signaling
54948	64983	complexes
2885	998	signaling
10163	9051	literature;signaling
23350	4236	complexes
355	8837	literature
578	7157	literature;signaling
5105	8802	metabolic
27229	5987	binary;literature
132158	287015	binary
865	9139	literature;signaling
130540	81567	binary
2099	2932	kinase
4223	83538	binary
55722	6427	binary
3881	79843	binary
3007	4691	complexes
7534	8332	literature
11140	51535	signaling
27252	27252	literature
2906	5520	literature;signaling
5277	9091	complexes;literature
7277	9070	complexes;literature
6206	6229	complexes;literature
7405	9711	literature
23421	79019	complexes
10056	79876	literature
9568	9568	literature
3326	5597	literature
6152	6201	complexes;literature
5094	6132	literature
115265	51690	binary
4111	79745	binary
6613	7153	literature
3295	79876	literature
7046	7314	literature;signaling
10900	8907	binary;literature;signaling
55308	57409	binary;literature;signaling
10592	3105	literature
414301	60491	binary
29911	8907	binary
112609	4159	literature
163033	55644	signaling
1018	7024	kinase
4343	57819	complexes
1153	23517	complexes
11155	58529	literature
4697	8607	literature
1029	10856	literature
8924	9526	literature
132158	3866	binary
4093	56652	binary;literature;signaling
10131	51639	complexes;literature
5371	6135	literature;signaling
5702	7428	literature;signaling
2072	4736	literature
5928	8358	literature
1107	56992	binary;literature;signaling
5152	8270	binary
7138	84676	binary;literature
1741	324	literature
4174	9391	literature
1439	5579	literature;signaling
344	4023	literature
147687	84914	binary
207	80153	kinase
11214	8727	literature;signaling
10905	11253	metabolic
51747	6628	complexes
1543	3292	metabolic
1827	5567	literature
23405	2975	literature
5335	5921	literature
1789	55111	signaling
10884	85302	complexes
5929	6908	complexes
1545	7363	metabolic
10542	7704	binary;literature;signaling
3001	4691	literature;signaling
29979	4176	binary
602	6908	literature;signaling
4168	6837	signaling
2252	2263	literature;signaling
51631	72	complexes
2638	4036	literature;signaling
10992	220988	complexes
5451	6714	literature
22924	3725	literature
51283	596	complexes;literature
4000	4609	literature
6193	6205	complexes
56945	64979	complexes
22985	9128	complexes
55284	8726	signaling
367	841	literature;signaling
1655	55611	literature
100131997	83755	binary;literature
389362	84262	complexes
2175	6604	literature;signaling
4605	595	literature;signaling
55697	80778	binary
5894	598	literature
140890	6634	signaling
387	9138	literature
100131997	125115	binary
55692	65990	binary;literature
301	3654	signaling
230	5338	literature
28977	51258	complexes
1650	3703	complexes
1019	1457	kinase
6133	7846	complexes
10301	5682	binary;literature;signaling
23345	8886	literature
2113	672	literature
10128	6222	literature
23524	58509	complexes
163154	2885	binary
4733	8576	binary;kinase
4852	4889	literature;signaling
471	9051	literature
11214	7067	literature;signaling
51602	6170	complexes
274	54453	literature;signaling
1788	79813	metabolic
7203	83992	literature
7417	8662	literature
3315	5579	kinase
2176	3312	literature
2224	9453	metabolic
6925	81629	binary
10589	6598	complexes
22874	54477	literature
27258	6637	complexes
3500	84071	literature
1499	5494	literature;signaling
10436	9349	literature
10892	7314	literature
6667	896	regulatory
207	3170	kinase
26121	27339	complexes
23524	9410	complexes
50848	5787	literature;signaling
1017	6119	complexes
1660	3007	complexes
10363	220136	binary
27292	6132	literature
3480	55816	literature;signaling
6729	6729	literature
7415	9641	literature
3417	387082	literature;signaling
11117	158787	binary
54941	7321	binary;literature
6955	84447	literature
3192	4793	literature
3958	7917	signaling
3735	5111	literature
10097	578	literature
4628	5087	literature;signaling
23636	3836	literature
10025	1053	literature
2130	5359	binary;literature;signaling
255626	30836	literature
1387	2623	literature;signaling
10215	30812	literature;signaling
4292	5887	literature
24144	27339	complexes
1725	60491	binary;literature
716	716	literature
5156	6776	literature;signaling
23281	3219	binary
3198	85291	binary
2885	9744	binary;literature
51510	7644	literature;signaling
203068	6203	literature
11030	167153	binary
6667	7048	regulatory
6152	8451	literature
56949	9785	complexes
1024	1030	literature;signaling
54880	8904	literature;signaling
2113	3725	literature;signaling
5597	7272	signaling
3768	51678	literature
6430	6733	literature
3566	9655	literature
11136	27161	literature
3101	3795	metabolic
5539	5540	literature
6390	8803	metabolic
10523	6632	complexes
1080	8773	literature;signaling
6500	84832	binary
8856	8856	literature
26589	55052	complexes
10989	2058	literature
51663	8569	literature
6821	9167	metabolic
10240	64969	complexes
22983	6468	literature
24144	9584	complexes
388585	6774	literature
6169	6228	complexes;literature
4522	7298	metabolic
29127	4294	literature;signaling
7525	948	literature;signaling
6130	6133	complexes;literature
23636	54535	binary
382	54919	literature
84962	9564	literature
29911	92999	binary
1975	55705	literature
23433	8976	literature;signaling
216	284273	metabolic
160	55690	literature
292	6146	complexes
1113	11140	signaling
27330	57731	signaling
8343	8915	literature
5522	7203	literature
5341	5590	kinase
11331	4869	literature
3763	3765	literature;signaling
4086	4762	literature;signaling
1994	26986	literature
25885	9349	literature
3556	5879	literature;signaling
2224	91734	metabolic
4144	7189	literature
10713	5496	complexes
2120	2885	literature
124790	5300	binary
3065	4204	complexes;literature
7317	9978	literature
488	816	kinase
10534	10534	binary;literature
1176	84062	complexes
4627	54822	binary;literature;kinase
1973	2885	literature
56647	9349	binary;literature
5601	891	kinase
121504	8342	complexes
6935	79813	complexes
4771	6895	literature;signaling
3655	977	complexes;literature;signaling
144125	8777	literature
143684	83899	binary
4113	6205	literature
10362	6239	complexes
54860	7851	binary
5250	6421	regulatory
3065	5501	literature
10919	23269	complexes
1215	4312	literature;signaling
51503	84464	literature
166	2801	binary
4301	9379	literature;signaling
156	5602	kinase
3735	8451	literature
2885	3329	literature
51631	54819	binary;literature
240	27170	literature
4093	55577	binary;literature;signaling
1936	284004	binary;literature;signaling
4673	6143	complexes
3306	5694	literature
100529264	7428	literature
1432	1852	literature
1956	5795	binary;literature;signaling
10419	291	literature
10589	2960	complexes
10856	388697	literature
4690	5287	binary;literature
10847	8607	complexes;literature
23479	54550	binary
57154	80349	literature;signaling
116541	64963	complexes
11092	22929	binary;literature
6157	6191	complexes;literature
1051	860	literature;signaling
4711	7381	metabolic
207	2100	literature;signaling
3182	8626	literature;signaling
4716	55967	complexes
4704	4709	complexes
1326	5608	kinase
6164	6181	complexes
342666	83637	binary
57461	6629	complexes
79165	9659	binary
1786	53615	literature
6218	9349	complexes
11136	1975	literature
1660	23405	literature
340706	7186	binary
25962	9939	complexes
4087	805	literature
6143	8487	literature
253980	5425	literature;signaling
3753	3757	literature;signaling
3667	857	literature;signaling
5970	7052	literature
5515	790	literature;signaling
339834	5565	binary
25788	84832	binary
11060	1605	literature;signaling
2023	7534	literature;signaling
1462	3676	literature;signaling
3021	5928	literature
2786	2793	literature
111	5136	metabolic
7185	91392	binary
1915	55299	complexes
23450	6634	complexes;literature
1665	509	literature
3608	5499	complexes
10291	3187	complexes
10133	5468	literature
10392	835	literature;signaling
1387	6778	literature;signaling
84735	8659	metabolic
1947	7074	literature;signaling
3918	649	literature
2065	2886	binary;literature;signaling
4087	5599	literature;signaling
3306	5706	literature
10765	2957	literature
140691	284086	binary
117178	4733	binary
8896	9092	complexes
1665	50628	literature
10419	203068	literature
23345	30968	literature
1660	25962	complexes
5111	5984	complexes;literature;signaling
1021	5127	kinase
23204	7019	binary
284695	55379	literature
10474	8669	binary;literature;signaling
2056	7025	regulatory
57473	9757	binary;literature;signaling
23549	23569	literature
2209	6464	literature
169981	409	literature
1789	23468	literature;signaling
3559	6776	regulatory
4215	4637	literature
10594	9589	complexes
23345	293	literature
1471	1508	literature;signaling
1080	22853	kinase
11335	29127	complexes
3762	3763	literature
10425	5764	binary;literature;signaling
25937	55749	literature
4539	55967	complexes
3028	351	binary;literature;signaling
11344	57180	literature
4736	9221	complexes
11140	8517	literature;signaling
22938	4609	literature
51729	5295	literature;signaling
7189	9761	literature
1399	9743	literature;signaling
2308	367	literature;signaling
5429	63922	complexes
1915	6222	complexes;literature
55290	60682	literature
50628	5430	complexes
4998	6502	literature;signaling
10569	29105	complexes
5595	8358	kinase
84342	91949	complexes;literature
125115	55110	binary
54793	91694	binary
29127	7277	literature;signaling
10651	25813	literature
23462	7805	binary;literature;signaling
1616	2113	binary;literature;signaling
2182	6785	metabolic
7040	9392	literature
5713	7431	literature;signaling
152006	3267	binary
10946	11033	signaling
22981	6924	binary;literature;signaling
4311	8607	literature
6311	88	binary;literature;signaling
55131	6189	complexes
2151	2534	binary;literature
4929	5915	literature
24148	26986	complexes
6636	9775	complexes
55632	6209	binary
10289	6223	literature
2961	688	literature;signaling
27183	5119	literature
1460	221545	signaling
11030	201181	binary
64320	85409	literature
11186	6789	binary;literature;signaling
10152	51334	binary
2067	5893	complexes;literature
5092	53353	literature
23090	4086	literature;signaling
23186	8535	complexes
4331	7248	binary;literature
2332	6203	literature
113878	113878	binary;literature
1400	8445	kinase
1460	3800	literature
1943	2043	literature
51393	7442	literature
2885	613	literature;signaling
7290	8520	complexes
6128	6188	complexes;literature
203068	3842	literature
1739	9229	literature;signaling
3798	7159	binary;literature;signaling
1017	84859	kinase
4089	51295	literature;signaling
25959	2801	binary
84873	9218	binary
25953	54793	binary
51729	8896	complexes
6636	9879	complexes
160622	2912	literature;signaling
126961	3906	literature
4758	55907	metabolic
158078	5678	binary
10514	6181	complexes
6307	6310	binary;literature
10236	22938	complexes
501	8639	metabolic
2785	2790	literature
10486	5723	literature
51690	6426	complexes
4089	6599	complexes
1956	55715	binary;literature
3881	85359	binary
4792	5092	literature
5250	55379	literature
4145	948	literature;signaling
26292	92736	literature
10521	23517	complexes
3881	79622	binary
51371	51371	binary;literature
1994	3609	literature
51001	5605	literature
2268	6004	kinase
5682	5691	complexes;literature
1499	3965	literature
10594	4670	complexes
57684	57684	binary
3702	660	literature;signaling;kinase
8819	9739	complexes
3633	5330	metabolic
2885	5500	literature
5595	6640	kinase
129807	5476	metabolic
1460	1786	signaling
54978	9778	binary;literature
4803	9846	literature
10213	4223	binary
10985	1938	literature
4893	5290	literature;signaling
2632	5226	binary;literature
51593	7536	complexes
3551	9919	literature
220388	659	literature
54550	7276	binary
5580	5587	kinase
23048	5148	literature;signaling
26292	79711	literature
4691	9733	literature
2885	723790	literature
23524	4236	complexes
23011	27342	literature
2962	5437	complexes
57562	7534	binary;literature;signaling
2074	5430	literature;signaling
10586	125115	binary
1613	5074	literature;signaling
51765	6801	literature
142	817	complexes
1031	60491	binary
2810	572	binary;literature;signaling
22866	9228	literature
2318	3751	literature;signaling
3735	5048	binary;literature
23560	51202	literature
51562	64112	binary
23649	728071	binary
1665	4809	complexes
7341	9753	literature
10001	5914	literature;signaling
27255	7881	literature
23433	9322	literature;signaling
475	538	literature
6625	79002	complexes
6748	8241	literature
4520	7917	signaling
3550	4686	complexes
1654	51362	complexes
10855	6670	regulatory
10128	60	literature
2290	3280	literature;signaling
4215	5202	literature
1938	8342	complexes
79892	9817	literature
29922	388701	binary
5330	5330	literature
79751	8764	literature
27034	84129	metabolic
6128	6194	complexes;literature
8354	8520	literature
2975	6184	literature
573	5925	literature;signaling
151	84687	literature
7186	790	literature
23001	56658	binary
27185	7204	binary;literature
284695	8886	literature
213	5004	literature;signaling
2549	9402	literature;signaling
1991	2150	literature;signaling
5936	8900	literature;signaling
219	5238	metabolic
1147	4794	literature
3553	6688	regulatory
4793	7311	literature
10241	55138	binary
126129	55326	metabolic
23281	9586	binary
122704	51081	complexes
1759	5303	binary;literature;signaling
4232	9638	signaling
3667	8660	literature
7314	7337	binary
3315	7051	literature
51082	64425	literature
81887	8848	literature
10856	6124	literature
373509	5825	literature
24144	9113	binary
11342	51619	literature
114971	5987	binary
2885	51225	binary
10454	64101	literature
4690	6261	binary;literature
30011	914	literature;signaling
6141	6227	complexes
25851	9140	literature
11224	6165	complexes;literature
6854	6854	literature
2624	5594	literature;signaling
2275	343263	binary
2800	7786	literature
5042	6129	literature
1956	3315	literature
51362	55660	complexes
3551	55294	literature
3693	8754	complexes;literature
8633	9423	literature
10235	79607	binary;literature;signaling
22895	65125	literature
11091	9219	complexes
9440	9968	complexes;literature
6331	6645	literature;signaling
10019	2065	binary;literature
22950	3611	binary;literature
7157	7353	signaling
5241	6777	literature
5987	84309	binary
64960	9349	literature
1915	3164	literature
1589	7182	regulatory
5042	728937	literature
10985	478	literature
8470	8470	binary
10212	28996	literature;signaling
10642	81887	literature
169966	84970	binary
29796	4538	metabolic
10992	23020	complexes
9349	9513	literature
23376	7321	literature
6154	6209	complexes
29767	7170	literature
156	6620	literature
56944	9638	binary;literature
6487	8703	metabolic
2201	4147	literature;signaling
2885	9112	literature;signaling
4728	7386	metabolic
130162	4005	binary
331	7314	binary;literature;signaling
3685	5829	complexes;literature
2066	56899	binary;literature
10642	50628	literature
2208	3689	literature;signaling
64963	64981	complexes
51545	54971	binary
5787	81	complexes
1503	54984	literature
6235	8412	literature
2669	2801	binary
7532	8451	literature
23281	3693	binary
11103	51639	literature
3006	5603	literature
324	6712	literature
8535	9862	literature
4790	7295	literature;signaling
5087	5089	binary;literature;signaling
22907	293	literature
4638	5058	literature;signaling;kinase
4103	7709	binary;literature
3191	56950	literature
11051	55696	complexes
286499	80321	binary
6626	84991	complexes
10066	7534	literature
1213	4790	literature
23541	5294	literature
10642	6209	complexes
126	223	metabolic
10073	11218	literature
51497	6829	literature
63893	9503	literature
23398	6627	complexes
1270	3646	literature
1738	8801	metabolic
4686	5496	complexes
4089	5058	literature;signaling
122953	7407	literature
6208	9641	literature
11103	1915	literature
23092	998	literature
2569	4131	literature
10749	7534	literature;signaling
658	9459	literature;signaling
2176	6141	literature
51764	54331	literature
10313	9448	literature
64777	7324	literature
333926	7329	literature
2801	58155	binary
26191	7535	binary;literature
6191	9513	literature
348487	7447	binary;literature;signaling
246175	284312	literature
1457	5594	kinase
25942	51132	literature;signaling
124	8639	metabolic
10598	3320	binary;literature;signaling
4193	5923	literature
6206	7416	literature
1052	1080	regulatory
51362	51755	complexes
57159	705	binary
6927	8850	literature;signaling
2081	7316	literature
1647	983	literature;signaling
4734	7322	literature;signaling
4540	6721	literature
3880	9533	binary
1638	1638	literature
7915	8803	metabolic
1407	8914	literature;signaling
113675	60491	binary
27042	80230	binary
6772	9659	literature
1101	3688	complexes;literature
55644	84060	signaling
5887	7314	literature;signaling
28986	29117	binary;literature
80321	84707	binary
26227	5597	signaling
1917	9040	literature
55603	9604	binary;literature;signaling
1108	6597	complexes;literature;signaling
3691	667	literature;signaling
353132	386680	binary
10480	3932	literature
4747	9099	binary
6456	867	literature;signaling
527	5684	binary
10574	3476	literature
10951	56946	literature;signaling
7132	8772	literature
2908	3932	literature
5047	7324	binary;literature;signaling
11103	23521	literature
4134	4690	binary;literature
26505	386681	binary
2597	3174	signaling
5336	54206	signaling
1613	468	literature;signaling
11188	367	literature;signaling
2638	8029	literature;signaling
6129	7417	literature
6222	7431	literature
302	7416	literature
10946	9343	complexes
2332	5562	literature
5013	7306	regulatory
342371	84632	signaling
1822	23145	literature;signaling
2091	4904	complexes;literature
292	6155	complexes;literature
120	5582	kinase
23543	473	binary;literature;signaling
4217	5536	literature;signaling
1890	1890	binary;literature
23350	55696	complexes
64219	84164	binary;literature;signaling
27040	5335	complexes;literature;signaling
57418	83858	literature
6714	7525	literature
10289	6888	literature
4236	57187	complexes
2100	29893	literature;signaling
11143	7862	complexes
146664	4188	binary
1795	6714	binary;literature
5582	5587	kinase
26993	4609	literature
6191	6235	complexes
1945	285220	literature;signaling
6117	641	complexes;literature;binary
29117	55749	signaling
54460	65993	complexes
1991	1991	literature
23281	9759	binary
468	57761	binary;literature;signaling
10971	56907	literature
1642	55626	literature
10492	51649	literature
23521	9782	literature
2885	8365	literature
4809	6217	complexes
5599	8772	literature
64223	79109	literature
55330	7965	signaling
10569	10915	complexes
5700	6314	literature;signaling
386682	6687	binary
5147	5158	literature
2023	3187	literature
85403	86	literature
29761	4646	literature
25942	64375	literature;signaling
1951	4690	binary;literature
1436	6654	literature;signaling
213	60684	literature
1326	5211	literature
10588	10797	metabolic
2534	9757	binary;literature
4089	4538	signaling
2113	5594	literature;signaling;kinase
4193	6233	literature
11043	64782	binary
4869	5590	kinase
284001	4236	binary
3065	3066	complexes;literature;signaling
4736	6897	literature
10513	8131	binary
34	36	metabolic
11097	324	literature
26986	51433	literature
699	9183	literature
2908	3175	literature;signaling
5594	5770	literature;signaling
123	51099	literature
11156	26128	literature
4085	55743	literature
3927	9513	binary
196528	8900	literature;signaling
25932	7534	literature
4216	9618	literature;signaling
1386	2033	literature
6929	7329	literature;signaling
1937	3735	binary;literature;signaling
3190	409	literature
164592	80817	binary
1051	1649	literature;signaling
1822	8440	binary;literature;signaling
166	55072	binary
2695	54507	binary
409	5021	literature;signaling
23107	6158	literature
10436	8554	literature
5469	5469	literature
727800	9802	binary;literature
23410	2896	literature
5931	9112	complexes;literature
324	6096	literature
1760	5348	literature
60	80314	literature
10890	79083	literature
4793	6128	literature
7541	83851	binary
382	6396	literature
10110	2932	kinase
1024	2071	complexes
3621	5931	complexes;literature;signaling
3324	3324	literature
84458	8535	complexes
6804	8673	literature
10245	10431	complexes;literature
3280	5584	kinase
3846	85280	binary
28996	57659	kinase
4831	57142	literature
403	7846	literature;signaling
10399	6223	literature
1460	6749	complexes
4539	7385	metabolic
6185	654364	literature
11218	3183	literature
2151	4690	binary;literature
10419	6602	complexes
1059	6606	signaling
219927	54148	complexes
10239	26985	complexes;literature
5245	9577	literature
10284	1674	literature
2274	3679	binary;literature;signaling
7428	8343	literature
3375	5126	literature;signaling
1137	29979	literature;signaling
57085	7019	binary
10846	10885	binary;literature
4082	5588	kinase
3191	6191	literature
114790	6794	literature
1915	54931	literature
1730	998	literature
7286	84661	binary
10594	3192	complexes
121504	132660	literature
5553	84060	binary;literature;signaling
1956	634	literature;signaling
3692	873	literature
2632	8908	metabolic
347733	79682	signaling
1655	8559	complexes
11137	23521	complexes
50628	6201	literature
64949	7818	complexes
26958	51272	literature
10847	6601	complexes
28973	740	complexes
23607	6714	literature;signaling
6125	6129	complexes;literature
26986	6427	complexes
23450	6138	literature
55437	6885	literature
84557	9667	literature
3312	661	literature
8451	8451	literature
154007	26824	literature
497661	6128	complexes
6125	6173	complexes
1072	5597	signaling
84292	9092	complexes
1017	3184	kinase
6772	7133	literature;signaling
23524	3181	complexes
672	8714	literature
26472	3611	kinase
1660	388697	literature
2885	445815	binary;literature
51639	51639	literature
3550	8563	complexes
1854	5465	literature;signaling
51639	55037	literature
1659	3187	complexes
10291	94104	complexes
1660	51116	literature
4809	56259	complexes
1915	22907	literature
23265	79036	binary;literature;signaling
3925	5595	literature;signaling;kinase
5062	5683	literature
27097	6314	complexes
6303	8525	binary;literature;signaling
57561	7128	binary
149069	23281	binary
10728	2065	literature;signaling
22837	79801	complexes
6461	6714	literature;signaling
5524	900	literature
3178	3842	literature;signaling
3482	5328	literature;signaling
284403	5601	binary;literature;signaling
2896	57761	literature
7337	9522	binary;literature;signaling
60561	79027	binary
2316	9133	binary;literature
1459	7035	kinase
3480	3643	literature;signaling
55696	9092	complexes
55660	7536	complexes;literature;signaling
25945	56288	literature;signaling
7328	9781	binary;literature
388698	6159	literature
27429	351	literature;signaling
6138	9775	literature
10539	8545	binary
10291	22913	complexes
5566	5705	kinase
256281	54819	binary
10971	5218	binary;literature;signaling
355	7329	literature;signaling
1176	23557	complexes
23451	51741	literature
1917	6191	literature
10262	2280	binary
10952	338	literature;signaling
2516	30827	literature
117178	122786	binary
3192	55094	complexes
84661	9757	complexes
6749	8883	literature
8651	8835	literature
2130	25941	binary;literature
4215	7314	literature
11186	493	literature;signaling
3303	9093	literature;signaling
1432	2872	literature;signaling
2483	5356	complexes
472	5883	literature;signaling;kinase
3219	79797	literature
10146	3932	literature;kinase
59349	6310	binary;literature;signaling
26227	2885	literature
3018	9557	literature
23410	8924	literature
4176	5432	binary
1108	6886	literature
497661	6202	complexes
1029	60	literature
1915	25873	complexes
56852	7251	binary;literature
2494	8204	signaling
275	4522	metabolic
2781	8601	literature;signaling
63979	9270	binary
51081	84311	complexes
23118	92609	literature
4851	5664	literature
6128	8452	literature
3178	55681	complexes
3725	4087	literature;signaling
7431	823	literature;signaling
10468	83729	literature
25937	7532	literature
1650	84319	literature
4809	6158	complexes
5167	55907	metabolic
112609	112609	literature
2134	2885	binary;literature
2549	5829	literature
1908	1910	literature;signaling
2810	7532	literature;signaling
2023	5105	metabolic
131	4129	metabolic
2056	3172	regulatory
112869	6925	binary
4778	5195	literature;signaling
140597	9338	literature
11140	257397	literature
5704	5717	complexes;literature
54490	6715	metabolic
3170	5627	regulatory
10436	6201	literature
5479	6449	binary
151648	5525	binary;literature
6625	9879	complexes
2274	7988	binary;literature
1856	8322	literature;signaling
10713	1655	complexes
55646	55720	literature
1179	2885	literature
4736	51065	literature
3417	3419	metabolic
3695	5580	literature;signaling
202559	64782	binary
11269	23039	binary;literature
26233	6500	literature
1285	3690	complexes
119	5579	kinase
1020	1020	literature
6601	7251	binary;literature
1457	7448	literature;signaling;kinase
10059	51024	literature
10165	6745	literature
1642	1643	complexes;literature
196513	7375	literature
4149	9092	literature
10971	2268	literature;signaling
5568	6476	kinase
2280	2280	literature
4688	5879	binary;literature;signaling
54622	6133	binary;literature
1020	351	literature;signaling
64968	79590	complexes
4140	7532	literature;signaling
163050	373	binary
6152	8487	literature
51003	55090	complexes;literature;signaling
839	839	binary;literature
192669	7846	literature
23394	5335	binary;literature
79025	978	binary
466	7042	regulatory
10285	5496	complexes
10325	64121	literature
56895	5966	binary
2058	51520	complexes
1434	3840	literature
3797	988	binary;literature
3185	8880	literature
29127	79801	complexes
3799	9641	literature
3191	6157	literature
1487	2004	literature;signaling
328	7157	literature;signaling
6176	7417	literature
4188	51298	binary;literature;signaling
11066	8600	signaling
5333	801	literature;signaling
2885	3609	literature
10078	7185	binary
3106	7170	literature
6386	9051	binary
2690	6776	literature;signaling
2971	9330	complexes
5528	8500	binary;literature;signaling
5600	9362	signaling
7358	983	kinase
8443	84464	literature
11338	55696	complexes
4691	9775	literature
5155	7057	literature;signaling
10526	79084	literature
22941	8874	literature;signaling
5594	596	literature;signaling;kinase
6175	6204	complexes;literature
23759	84321	complexes
25962	7534	literature
2885	3983	literature
1572	4047	metabolic
5871	6416	literature
6147	81027	complexes
10963	4831	literature
159989	90410	binary
63875	85302	complexes
57514	7046	signaling
373156	55081	binary;literature
26354	8241	literature
2597	387082	literature;signaling
5708	6144	literature
26292	5250	literature
1642	54541	literature
22827	6738	literature
54881	6184	literature
2	6462	literature;signaling
1659	5356	complexes
57461	8559	complexes
4868	8826	literature
80279	8815	literature
3320	5241	literature
238	3875	literature
51021	79590	complexes
5111	6207	literature
2192	8076	literature
6152	9775	literature
122704	51253	complexes
4869	7189	literature
4541	4711	complexes
2810	3875	signaling
166	861	literature
26168	6202	literature
403	5147	binary;literature;signaling
219	84532	metabolic
23291	8945	complexes;literature;signaling
23451	6144	literature
51690	57819	complexes;literature;signaling;binary
5336	5364	literature
5581	6199	kinase
23524	24144	complexes
11184	6850	literature;signaling;kinase
25	3689	literature
6993	8448	literature
3646	6204	literature
53615	6878	complexes
2023	3320	literature
2063	2063	literature
51340	6629	complexes
11338	6310	binary;literature;signaling
1024	9477	complexes;literature
3295	7001	metabolic
4137	5516	literature;signaling
51253	64432	complexes
80318	9513	binary;literature;signaling
55052	64976	complexes
5300	7185	binary
128308	740	complexes
1026	6418	literature;signaling
154	2769	literature;signaling
6125	6141	complexes;literature
23612	8655	literature
339965	6120	binary
10869	6510	literature
3054	90326	literature
10818	5590	literature;signaling
23603	4215	literature
1528	54205	literature
3925	54984	literature
5702	5711	complexes;literature
25	5925	literature;signaling;kinase
54507	81629	binary
128872	92421	binary
64421	672	literature;signaling
5013	6599	binary
27316	27339	complexes
22866	5998	literature;signaling
23107	51650	complexes
10018	5594	kinase
2189	56478	binary
22938	51639	complexes
26121	7919	complexes
1958	7048	regulatory
6431	7919	complexes
10636	7186	binary;literature;signaling
333	6303	binary;literature;signaling
10526	478	literature
26121	84321	complexes
6727	9045	complexes
1315	372	literature
5893	6117	literature;signaling
6130	81027	complexes
3692	7416	literature
1213	2580	literature
79019	80152	complexes
10989	84844	literature
26354	497661	complexes
1839	960	literature;signaling
124583	124583	literature
57474	90933	binary
6138	9782	literature
10969	4670	complexes
10193	3093	binary;literature
11193	7454	literature
3500	5170	literature
388324	51142	binary
1017	120	kinase
3083	4233	literature
1588	438	metabolic
29126	5133	literature
57639	9810	binary
4842	624	literature;signaling
1741	22839	literature;signaling
3667	6300	kinase
7428	7879	literature
23197	7337	literature
1025	871	literature;signaling
5837	8560	literature
11140	9641	literature;signaling
7189	805	literature
1545	54576	metabolic
23521	6136	complexes;literature
3032	549	metabolic
23263	3191	literature
4208	9884	literature
22807	91694	binary
23107	64960	complexes;literature
10480	6201	literature
64949	85302	complexes
5356	988	complexes;literature;signaling
6950	83858	literature
3265	8036	literature
55090	892	complexes
2534	9784	binary;literature
10528	409	literature
30835	3384	literature
5931	6886	literature
256933	2831	literature
1654	7414	signaling
140890	1457	signaling
7919	9410	complexes
1655	3326	literature
23759	5356	complexes
10992	9045	literature
51019	54535	binary
51021	9349	literature
23451	6193	literature
4005	5152	binary
50628	6814	literature;signaling
5265	5644	literature
4157	5594	kinase
6205	7150	complexes
3191	3191	literature
1739	3736	literature;signaling
6170	9349	complexes
3801	84619	binary
6133	6208	complexes;literature
1147	6207	literature
5873	7704	binary;literature;signaling
25843	55183	binary;literature
55090	7316	literature
148932	6999	binary
23759	51729	complexes
65003	740	complexes
10988	213	literature
26823	55954	literature
10818	3791	literature;signaling
3932	4851	complexes;literature;signaling
1400	55755	binary;literature;signaling
3718	916	literature
57658	64786	binary
3561	6461	literature;signaling
353145	54507	binary
5764	8614	binary;literature;signaling
5441	9462	literature
5170	5604	kinase
57088	84970	binary
4627	7534	literature
2200	2201	literature;signaling
2885	8502	literature
4999	84515	complexes;literature
4665	80125	binary
6157	6187	complexes;literature
27097	56970	literature
2534	56955	binary;literature
5303	9240	binary
10935	3551	literature
8294	8355	literature
2962	405	literature
6139	6188	literature
57129	64963	complexes
23450	6638	literature
324	84085	literature
4236	57461	complexes
4261	5595	literature;kinase
3192	79084	literature
2893	87	literature;signaling
3265	3956	literature;signaling
51631	6201	complexes
84942	8764	signaling
3276	694	literature;signaling
10273	7314	literature;signaling
2040	2040	literature
3308	5866	binary
1869	472	literature;signaling;kinase
7533	9181	literature
4131	83593	literature
6613	6672	literature;signaling
5300	5894	literature;signaling
286480	6477	literature
4536	51103	complexes
6670	8061	regulatory
11216	5576	literature;signaling
57510	9972	literature
29105	51362	complexes
11165	6176	binary;literature;signaling
10856	6135	literature
1026	7846	signaling
4712	4728	complexes
10266	10268	literature
5567	6886	kinase
10951	84787	literature
10419	8357	literature
10521	29105	complexes
5511	9869	binary;literature;signaling
1535	5879	literature;signaling
3860	9702	binary
2	3014	signaling
286	6708	literature
54464	7538	literature;signaling
51003	84878	binary;literature;signaling
1326	6416	literature;signaling
4171	4174	complexes;literature;signaling;binary
59349	6016	literature
339302	6844	complexes
113189	56548	metabolic
10801	23176	complexes
1644	3176	metabolic
3312	4691	literature
3326	7534	literature
2037	4926	literature;signaling
3930	3930	literature
1004	1007	literature
55588	9443	complexes;literature
27316	9343	complexes
7593	7593	literature
387032	387032	binary
4842	815	literature;signaling;kinase
10127	30008	binary;literature;signaling
488	7124	literature
5587	56848	kinase
140032	6152	complexes
7572	8237	literature
2193	51225	binary
22938	56159	binary
1794	85291	binary
5887	9861	literature
10458	55740	literature;signaling
6124	9513	literature
4602	6672	literature
1983	8894	literature
11100	3275	literature;signaling
5929	6883	complexes
3455	3456	complexes;literature
4087	481	literature
1385	3630	regulatory
1717	3326	literature
3014	4736	literature
1915	4193	literature
1857	6204	signaling
196883	8622	metabolic
5879	5923	literature;signaling
2099	4616	literature;signaling
6599	8189	complexes
29984	7046	literature;signaling
2483	6627	complexes
4738	7322	literature
4795	56945	literature
10612	81	literature;signaling
5170	5204	signaling
162427	26228	binary
10114	1616	literature;signaling
10236	1655	complexes
4705	4717	complexes
23405	8607	literature
2810	324	literature
10287	5583	kinase
11338	6181	complexes
1956	2242	binary;literature
5976	81887	literature
54819	6477	binary
10241	10241	binary;literature
302	6223	literature
144715	5810	literature
10401	7329	literature
1153	84321	complexes
390535	83878	binary
57325	80321	binary
4163	5966	literature
56998	6119	literature
2113	51742	literature
1838	221504	binary
3399	3400	literature;signaling
3692	51018	literature
4897	6900	literature;signaling
57819	8175	complexes
9368	9498	literature;signaling
5413	6810	literature;signaling
5045	81618	literature;signaling
2986	5158	metabolic
4539	4695	complexes
22985	8220	complexes
10240	64976	complexes
11165	64284	binary;literature;signaling
5217	7013	binary;literature;signaling
831	8500	literature;signaling
6143	9733	literature
4036	7094	literature
1153	51747	complexes
23005	6477	binary
5603	7157	kinase
301	5583	kinase
51503	51593	complexes
125115	140807	binary
6429	8220	complexes
171425	2806	metabolic
23450	9785	complexes
2810	8626	regulatory
2212	6464	literature;signaling
11157	51690	complexes;literature;signaling;binary
2975	6207	literature
6205	7533	literature
56949	58509	complexes
29093	92259	complexes
114294	122704	complexes
4172	5518	literature
2890	817	kinase
10062	87	signaling
1821	57716	literature
5599	6464	kinase
6430	79002	complexes
58509	9589	complexes
2534	81875	binary;literature
4683	571	complexes
29110	498	literature
2885	8352	literature
4841	4869	complexes
29969	29969	literature
554313	9759	literature
2268	3815	kinase
51138	7157	complexes;literature;signaling
1796	3643	literature;signaling;kinase
394	5921	literature;signaling
2321	5228	binary;literature
11156	27175	literature
4831	5718	literature
3561	3565	complexes;literature;signaling;binary
1280	1958	regulatory
51421	79571	binary;literature;signaling
28996	861	binary;literature;kinase
4343	9939	complexes
1915	4343	literature
326	6628	literature
11331	22907	literature
373156	55027	literature
292	6128	complexes;literature
3164	5267	signaling
1019	1460	kinase
2885	5930	literature
196403	3093	binary;literature
1394	805	literature
3055	9734	signaling
6201	6205	complexes;literature
8648	9325	literature;signaling
23239	64783	literature
11231	3106	literature
10629	6884	complexes
10516	10516	literature
51562	9513	binary;literature;signaling
5159	5290	literature;signaling
222894	6449	binary
23231	4157	binary
56654	56654	literature
64396	8553	binary
10664	3836	literature
10951	8358	literature
55971	7532	literature
10573	11222	complexes
4040	7471	literature;signaling
1911	6477	binary
196472	54971	binary
10419	9349	literature
3014	9013	signaling
10980	4738	literature
3860	390535	binary
23499	5601	literature
6208	6223	complexes
2887	5594	literature;signaling;kinase
1469	6449	binary
708	708	literature
57594	6386	binary
150483	51164	binary
6191	6218	complexes
3324	63922	literature
4690	6655	binary;literature
29117	57562	binary;literature;signaling
1019	51035	literature
6885	7316	literature
373156	9330	literature
23020	8449	complexes
23199	3066	complexes;literature
4343	55696	complexes
5591	7534	literature
6222	6233	complexes
2904	5579	literature;signaling;kinase
10293	2885	binary;literature
9400	9401	literature
51808	8600	signaling
53369	633	literature
25949	4686	complexes
5042	57418	literature
6432	6632	complexes
84970	93487	binary;literature
1027	7249	literature;signaling
5496	7919	complexes
11165	5349	signaling
358	386682	binary
580	84142	complexes
114088	84807	binary
5800	7534	signaling
24140	5338	literature
122704	79590	complexes
57461	9879	complexes
51069	51649	complexes
163	701	literature
6144	8349	literature
326	4436	literature
5976	6139	literature
171483	23580	binary
6711	823	literature
3500	7276	literature
5579	960	kinase
6138	6232	complexes
4179	975	literature
4356	90933	binary;literature;signaling
6235	7307	complexes
6612	7533	literature
23451	9984	complexes
7050	8576	literature
25	8529	binary;literature
10992	6188	literature
3676	8174	literature;signaling
114609	695	literature;signaling;kinase
23521	4736	complexes;literature
732272	841	binary
11043	170954	binary
22827	7431	binary;literature;signaling
25962	9129	complexes
25942	4335	literature;signaling
635	635	binary;literature
170392	4223	binary
196441	202559	binary
3493	3861	literature
124995	51069	complexes
9051	914	binary;literature;signaling
6477	84056	binary
50628	6128	literature
10975	124637	metabolic
11117	3904	binary
1659	6628	complexes
8514	8514	binary
51729	55696	complexes
11338	6137	complexes
7568	9001	binary;literature;signaling
1540	6885	literature
164592	24144	binary
29950	91612	literature
1495	4609	literature
22808	5364	literature
3189	6191	binary;literature
6647	9167	metabolic
10573	6183	complexes
439	5201	signaling
2534	8482	binary;literature
132660	567	literature
1234	4627	literature
1213	23236	literature
4801	4802	binary;literature;signaling
8312	8440	literature;signaling
4175	4300	binary;literature;signaling
7126	9852	binary
10629	51616	binary;complexes
10051	56950	literature
2057	3635	literature;signaling
117178	9113	binary
5925	839	literature;signaling
23521	79084	literature
27185	728556	binary
25873	6188	complexes
5058	57498	literature
1457	3667	literature;signaling;kinase
164	8943	literature
1659	84292	complexes
2353	4088	complexes;literature;signaling
11282	4247	metabolic
257397	6885	literature
55007	55007	binary
53335	604	literature
26986	6147	literature
10642	6155	complexes;literature
1144	2885	literature;signaling
167838	8115	binary
30827	80335	literature
2149	3685	literature;signaling
54763	9465	binary
10284	4905	literature
6599	7184	literature
604	64761	literature
1385	9400	binary;literature;signaling
116541	64983	complexes
5501	7534	literature;signaling
57634	9643	complexes;literature
117143	23450	complexes
23345	6135	literature
10643	84811	complexes
2878	847	metabolic
2890	2891	literature
112950	5195	binary;literature;signaling
10048	3145	literature
51619	55611	binary
58509	6632	complexes
7283	7534	literature
5595	6548	literature
387082	3921	literature;signaling
1459	1649	kinase
22938	7919	complexes
140545	1995	literature
2729	4520	regulatory
223	3948	metabolic
2002	55835	literature
51019	93426	binary
23648	63926	literature
2132	23418	literature
386675	6919	binary
6426	79228	complexes
4153	6399	literature;signaling
29882	51343	literature
6396	79023	complexes;literature
3875	5411	literature;signaling
3191	6184	literature
5566	9421	literature;signaling;kinase
5597	8351	kinase
11067	373	binary;literature
30968	6141	literature
171483	57642	binary
10459	5980	literature;signaling
10243	9128	literature
1021	51343	kinase
153	9863	binary;literature;signaling
2002	2887	literature;signaling
170506	26986	literature
4705	4724	complexes
4841	8543	binary
23016	51013	complexes;literature;binary
24140	302	literature
1759	92609	binary;literature;signaling
10971	673	literature;signaling
3055	5062	literature
10944	25897	signaling
115761	135295	binary
10286	6628	complexes
64946	80829	complexes
4804	7186	literature;signaling
6045	6749	complexes
4738	9978	complexes;literature
2534	3694	complexes;literature
4700	4709	complexes
1387	2551	literature;signaling
2332	23405	literature
10274	8932	complexes
3012	9252	kinase
23450	26156	literature
23521	6207	complexes;literature
5594	5605	literature;signaling;kinase
2175	4869	literature
5241	5594	kinase
6146	6169	complexes
7153	9689	complexes
3676	3695	literature;signaling
3308	958	literature;signaling
29883	7832	binary;literature;signaling
26823	6633	literature
4481	7851	binary
128308	65993	complexes
6628	6814	literature;signaling
10614	51574	literature
11043	1522	binary
55183	56144	binary;literature
118881	218	metabolic
22938	8648	literature
10262	5356	complexes
5058	984	binary;literature;signaling
6160	79084	literature
2932	4582	literature;signaling;kinase
22806	55110	binary
2904	7316	literature
3324	64754	literature
56949	988	complexes
54820	983	binary;literature;signaling
23481	409	literature
3603	83659	binary
23396	29	signaling
55145	79169	binary;literature;signaling
132789	2645	metabolic
4215	55658	literature
6118	6774	literature;signaling
10856	29110	literature
10492	3609	literature
732272	8553	binary
509	9733	literature
2242	54507	binary
10008	55791	signaling
166	9643	binary
1962	54550	binary
476	5594	literature
22916	51503	complexes
25	4036	binary;literature
6209	7284	complexes
23199	3065	complexes
6232	8241	literature
2969	695	binary;literature;signaling;kinase
10253	386678	binary
10569	25962	complexes
4924	5742	literature
102	2042	literature;signaling
648	7329	binary;literature
10992	22907	literature
8295	86	complexes;literature;signaling
50628	8335	literature
2221	2962	literature
5562	7249	literature
1937	57761	binary;literature;signaling
3656	57162	literature
1742	3725	literature
57492	6921	literature
6884	8295	complexes
2035	7247	literature
1288	351	literature;signaling
50628	6633	complexes;literature;signaling
353376	51135	literature;signaling
5903	7514	literature;signaling
2801	56243	binary
1432	4209	literature
216	65985	metabolic
29882	29945	complexes;literature
102	2923	literature
4715	55967	complexes
1487	3303	complexes
55660	8554	binary;literature;signaling
80228	9094	binary;literature;signaling
25	5775	binary;literature
466	6928	literature;signaling
3486	960	literature;signaling
51593	79682	complexes
3554	7189	literature
6628	6908	complexes
1410	659	literature;signaling
28989	8517	literature
445815	5335	binary;literature
2091	6157	complexes;literature
10273	4089	literature;signaling
8449	9128	complexes
1660	5111	literature;signaling
4088	4739	complexes;literature;signaling
3339	5549	literature;signaling
6201	6230	complexes
163183	4283	binary
10921	25949	complexes
6546	7222	literature;signaling
10134	5311	literature
10607	405	complexes
2011	23303	literature
5886	84993	binary;literature
23107	6129	literature
2314	86	literature;signaling
1499	5783	literature;signaling
10573	171483	binary
23450	3608	literature
10379	3196	literature
23163	8905	literature;signaling
2058	3191	literature
25873	6146	complexes
2885	5523	literature
10963	51182	literature
5049	7203	binary;literature;signaling
7082	8449	complexes
29911	55388	binary;literature;signaling
51010	8570	literature;signaling
10772	6152	literature
51762	7846	literature
54932	63948	binary
10884	84311	complexes
7323	7337	literature;signaling
4350	7068	literature;signaling
23405	51191	literature
54514	55124	literature
705	85291	binary
10250	10569	complexes
10985	1917	literature
3097	7532	literature
10987	56254	literature
7531	984	literature;signaling
545	6667	kinase
226	3326	literature
339210	8618	binary
5898	5912	literature
6135	81887	literature
55096	5564	literature
9493	9727	literature
54472	7381	literature
3157	39	metabolic
55660	55696	complexes
11059	23558	literature
7846	8663	literature
287015	80258	binary
10772	23450	literature
117177	4218	literature;signaling
1448	9802	binary
1654	6222	literature
2771	6141	literature
197259	5306	literature
2064	640	binary;literature
10450	10521	complexes
25885	6749	literature
2966	902	complexes;literature
29950	331	literature
7507	8061	literature
4718	54539	complexes
23524	65125	literature
51631	6727	complexes
1446	6789	literature
3437	7170	binary
3550	8220	complexes
6476	6519	metabolic
51225	85302	binary
54900	57559	binary
1017	2946	literature
1660	4670	complexes
51362	6430	complexes
5451	5566	kinase
9099	9361	literature
10772	6193	literature
6457	7013	binary;literature;signaling
25885	8487	literature
4088	6601	complexes
54556	8089	complexes;literature
6337	6804	literature
3187	4311	literature
1896	57185	binary
57369	5978	regulatory
728937	8886	literature
1325	6754	literature;signaling
2166	4311	literature
23564	8569	signaling
1003	2243	literature;signaling
59	88	literature
6897	9349	literature
2324	3678	literature;signaling
2902	2904	literature;signaling
7157	9015	literature;signaling
2931	898	kinase
3065	8360	literature
26043	7311	literature
3007	6130	complexes
149428	598	literature
159989	85359	binary
113802	7186	binary
170506	6154	literature
6627	8449	complexes
1742	27158	literature;signaling
6672	8554	literature
2801	84619	binary
4205	51663	literature
22938	84105	literature
5321	7431	literature;signaling
55299	6147	complexes
6709	6714	literature;signaling;kinase
6767	8764	literature
1655	79002	complexes
1491	160287	metabolic
2064	5787	binary;literature
163590	9960	literature
3301	4790	literature
1432	79817	literature
7532	90799	literature
2885	9931	literature
3842	6222	literature
8554	8883	literature
1308	5339	literature;signaling
51645	57703	complexes
10048	2908	literature
4738	6194	literature
55611	7323	binary;literature
5328	7436	literature
25828	92610	binary
6446	6507	literature
3608	6130	complexes;literature
26608	9775	literature
1285	3685	complexes
5879	7124	literature
2664	5873	literature;signaling
2971	998	literature
27339	51639	complexes
5356	55094	complexes
285679	388677	binary
1387	2547	literature
51643	6836	literature
2885	3400	binary;literature
2026	5223	metabolic
6923	6924	literature;signaling
1452	4194	literature;signaling;kinase
10025	54797	complexes;literature
10521	23524	complexes
23043	873	literature
10048	54514	literature
22938	6434	complexes
64744	84970	binary
22820	26958	literature
10746	2521	literature
4215	7534	literature;signaling
26036	9513	binary;literature
5058	6790	kinase
51602	6155	complexes
27043	57418	literature
3320	8451	literature
4292	54859	literature
4233	5590	kinase
23172	9577	literature
10399	6774	literature;signaling
51021	65005	complexes
727	730	literature;signaling
10656	10656	binary;literature
10951	55791	binary;literature;signaling
51650	64981	complexes
1915	8312	binary;literature;signaling
11243	64708	literature;signaling
25804	5496	complexes
2091	6133	complexes
6203	728937	literature
3297	5599	literature;signaling;kinase
335	3493	literature
5687	85291	binary
201176	5879	literature
23417	84693	metabolic
5901	91754	literature;signaling
5594	7157	literature;signaling;kinase
5431	57508	complexes
3615	3615	binary
170506	1748	literature
7277	7534	literature
4087	7311	binary;literature;signaling
54476	7332	literature;signaling
5359	92070	binary;literature
6223	7431	literature
27336	2963	literature;signaling
22906	7554	signaling
5518	85407	literature
291	367	literature;signaling
6125	6134	complexes
1453	1855	literature;signaling
11335	22837	complexes
55596	84292	complexes
10884	9553	complexes
4801	8721	regulatory
208	9545	literature;signaling
28964	4751	signaling
9863	9863	literature
6396	9632	literature
1022	5469	complexes
226	226	binary;literature
5499	8165	literature;signaling
4539	4706	complexes
10482	7159	binary
26986	6222	literature
2804	64746	literature
7529	9414	literature;signaling
10081	26823	literature
126961	7091	complexes
207	6416	literature;signaling;kinase
10131	5925	literature;signaling
355	961	literature
386676	8646	binary
23612	6596	literature
7097	81793	literature;signaling
152015	152015	literature
3185	3192	complexes;literature
3356	4716	literature
7096	7100	literature;signaling
5594	9846	literature;signaling;kinase
7316	7415	literature
55588	7311	literature
8175	9584	complexes;literature
3818	3827	literature;signaling
2230	2230	literature
3178	9092	complexes
5518	5597	signaling
3897	5978	regulatory
51434	81620	literature
2176	9097	literature
386682	94039	binary
10492	6606	literature;signaling
23201	84970	binary
341947	7385	metabolic
1058	1642	complexes
497661	6157	complexes
3312	7203	literature;signaling
3643	5796	binary;literature
50649	8453	literature
1739	2977	literature;signaling
10856	55198	literature
7520	958	literature;signaling
6138	6228	complexes
4781	4784	literature;signaling
10946	23759	complexes
1748	6136	literature
80724	84129	metabolic
6601	8467	complexes
60	7314	literature
548593	5689	literature
24148	6631	complexes
4215	790	literature
6155	6202	complexes;literature
4067	5141	literature;signaling
11156	64210	literature
3977	5599	kinase
5499	8493	complexes
23462	23462	literature
11184	9402	literature;signaling
404734	4794	literature
2534	29886	binary;literature
11017	4809	complexes
2720	4758	complexes;literature;metabolic
221	5238	metabolic
2072	6188	literature
6133	6155	complexes;literature
11035	1213	literature
2130	7186	binary
51631	65990	binary;literature;signaling
79843	83878	binary
23451	8241	literature
5050	91782	binary;literature
1650	6124	literature
10291	4116	complexes
83786	8517	literature
55096	8576	literature
7756	8896	complexes
5568	7064	kinase
1990	5265	literature
4176	84515	literature
10987	9097	binary;literature
1728	7157	literature;signaling
140465	53340	binary
196441	2801	binary
5062	6853	literature;kinase
53358	558	literature;signaling
24148	7756	complexes
22948	6801	literature
6224	9782	literature
26168	4209	literature
2175	2189	complexes;literature;signaling;binary
1756	93664	literature;signaling
5578	9590	literature;signaling
1999	337880	literature
27043	6124	literature
1290	780	literature
5916	8431	signaling
3219	54507	binary
57461	60625	complexes
26589	51253	complexes
3761	6640	literature
10642	51116	literature
10006	5296	literature
29979	5034	literature;signaling
1748	6157	literature
55957	8360	literature
509	9349	literature
2936	5052	metabolic
23426	2898	literature
1387	3663	literature
2103	8202	literature;signaling
10401	7317	signaling
26122	8089	complexes;literature
7132	8363	literature
55299	6160	complexes
10981	5576	literature
1654	6631	complexes
1025	9794	complexes
10131	84991	complexes;literature
6157	6222	complexes;literature
10025	3172	literature
3608	6193	literature
51256	8517	literature
1380	29109	literature;signaling
23398	25962	complexes
2130	8548	literature
121504	8352	complexes;literature
5429	54921	complexes
10728	3324	literature
1956	8351	literature
29899	29899	binary;literature
1543	412	metabolic
11052	55696	complexes
10884	51318	complexes
207	673	literature;signaling;kinase
166	7185	binary;signaling
51138	8451	complexes
3643	8835	literature;signaling
56259	79002	complexes
10539	353141	binary
51073	64969	complexes
10969	8342	complexes
114294	51263	complexes
11218	5531	complexes;literature
22985	23450	complexes
128308	64432	complexes
10236	56949	complexes
3117	55791	binary;literature;signaling
65125	84662	binary;literature
51639	9092	complexes
54931	9692	literature
11074	7322	binary;literature
3643	5580	literature;signaling;kinase
3183	6627	complexes
10250	1196	binary
4311	6191	literature
6130	7533	literature
23673	8773	literature;signaling
29968	3326	literature
207	5579	kinase
10421	25804	complexes
1385	154	regulatory
2132	2132	literature
10849	25885	literature
1407	8864	literature;signaling
673	7013	literature
26003	5998	binary
653361	6853	literature
4736	9063	literature
1892	2035	literature
1854	60491	binary
5250	6142	literature
377	9493	literature
23309	9203	complexes
4700	51103	complexes;literature
1020	6804	literature;signaling
7417	7431	literature
2115	6195	literature;signaling;kinase
10529	89	binary
203068	920	literature
6845	8417	literature
55352	8365	literature
2547	9403	signaling
4881	5153	metabolic
399687	6435	signaling
23582	7597	binary
4609	5591	literature
4487	6667	literature;signaling
1000	3728	literature;signaling
6136	8450	literature
3609	6202	complexes;literature
2974	5143	metabolic
10488	113829	binary
2885	51762	binary;literature
5564	5702	literature
155382	7251	literature
10643	6429	complexes
10747	5648	literature
11103	6203	literature
11218	6908	complexes
49856	93436	literature
9086	9669	binary;literature
57002	7164	binary;literature;signaling
3224	4086	literature;signaling
1398	8506	binary;literature
4086	655	literature
329	8915	literature
103	3608	literature
11266	7376	signaling
10211	585	binary;literature
1432	6774	kinase
7415	79058	binary;literature
5066	5590	kinase
1621	2745	metabolic
219927	54534	complexes
55668	79797	binary
100533105	5163	literature
2634	27252	binary;literature;signaling
4001	5339	literature;signaling
7520	9557	literature
5094	6203	literature
4670	6228	complexes
10010	5917	literature
2130	79723	binary;literature;signaling
10657	9402	literature;signaling
79590	85302	complexes
5439	9533	binary
54778	7329	binary;literature
1933	6203	literature
6935	9839	complexes
8945	9787	literature;signaling
284312	8914	literature
5094	55226	literature
310	7846	signaling
29105	5496	complexes
5931	8819	complexes;literature;signaling
2113	3146	literature
51593	7919	complexes
140032	6224	complexes
4170	666	literature
27238	6919	binary
23263	6202	literature
25924	4647	literature;signaling
10345	845	literature
117178	8907	binary
10036	9031	complexes
1917	8554	literature
24148	8559	complexes
11103	9045	literature
375	8546	literature;signaling
4086	8850	signaling
10291	10915	complexes;literature;signaling
2059	26258	binary;literature;signaling
728937	9782	literature
1026	3725	literature
7913	8355	literature
3082	6768	literature
6139	8886	literature
4792	7052	literature
2495	6721	literature
10992	26824	literature
5689	5705	complexes;literature
2113	2908	literature;signaling
2110	51079	metabolic
29966	51765	literature
2280	657	literature
284695	6159	literature
2769	5583	kinase
10342	54033	binary
6159	6231	complexes
1386	8721	literature;signaling
1665	9785	complexes
23049	23708	complexes
54440	9527	literature
5608	6885	literature;signaling
55588	6632	literature
2073	5597	literature
345	7026	regulatory
652968	652968	binary
4477	6449	binary
2483	9716	complexes
57599	7398	complexes;literature
1398	25	binary;literature;signaling;kinase
23612	26155	literature
10533	1201	literature
65263	8659	metabolic
122704	51021	complexes
8668	8669	complexes;literature
1650	23451	literature
6426	8449	complexes
10397	6194	literature
4087	57459	binary;literature;signaling
1977	7341	literature
6146	7846	complexes;literature
22861	29108	literature;signaling
24148	51755	complexes
5359	80726	binary;literature;signaling
29979	79089	binary
2091	23521	complexes;literature
220717	5971	literature
2885	2887	binary;literature
103910	4638	kinase
26156	9349	complexes;literature
64219	7322	literature;signaling
1314	1650	literature
6616	6809	complexes;literature;signaling
1238	6351	literature;signaling
1191	5444	literature;signaling
1838	81565	binary
10642	6146	complexes
25885	57418	literature
1654	84321	complexes
2323	2323	literature
8294	8467	literature
1665	55646	literature
22916	8175	complexes;literature
50855	84612	literature;signaling
4651	805	literature
3483	3486	complexes;literature
2263	8074	literature;signaling
64425	6500	literature
2185	6774	literature;signaling
51003	90390	complexes;literature
221184	310	signaling
5903	6194	literature
55758	79813	complexes
1025	3303	literature;signaling
1460	57599	literature
5341	5588	kinase
1740	493	literature;signaling
7189	7322	binary;literature
10985	4609	literature
26985	57568	binary
6599	8467	complexes
51631	6135	complexes
2067	2189	literature
10980	9796	binary;literature;signaling
3164	3280	signaling
2157	28912	binary;literature
27043	9775	literature
11091	3020	literature
10762	23633	binary
3320	9530	literature
373	389741	binary
10594	84321	complexes
23114	8506	literature;signaling
11228	7533	literature
351	5067	binary
10992	509	literature
207	3936	signaling
22827	9410	complexes
23345	6144	literature
10521	8220	complexes
1488	23028	complexes
23462	2623	literature;signaling
11224	409	literature
176	7143	literature
10436	6323	literature
5394	9878	literature;signaling
3170	7088	literature;signaling
27005	29946	binary
1277	1690	binary;literature
4772	5292	literature;signaling
4236	51503	complexes
2975	6141	literature
3007	7150	complexes
26985	282991	complexes
2353	9	regulatory
6517	9961	literature;signaling
5973	64772	metabolic
11338	3550	complexes
4809	55696	complexes
10985	6132	literature
2948	55791	binary;literature;signaling
283987	5888	literature
1147	9462	literature
23269	4093	signaling
6431	9410	complexes
9862	9969	complexes;literature
2027	5223	metabolic
51569	7322	literature
7391	7392	literature;signaling
353144	386681	binary
10490	6811	literature
5250	6129	literature
22826	8449	complexes
125115	25828	binary
3621	55929	literature;signaling
11244	51588	binary;literature;signaling
10643	8487	literature
3320	367	literature;signaling
3956	50628	complexes;literature;signaling
6205	81027	complexes
22916	51755	complexes
1974	8663	literature
8655	90427	literature
51253	63875	complexes
11152	23130	literature
4088	4904	literature;signaling
154075	2189	binary;literature
57096	79848	binary
57473	7525	binary;literature;signaling
7388	9377	metabolic
355	4478	literature
177	7276	binary;literature
6136	6949	complexes
10299	6464	literature
29924	57562	binary;literature;signaling
55257	8295	complexes;literature;signaling
320	320	binary;literature
1385	30818	literature;signaling
10291	4343	complexes
57819	654364	literature
386675	79673	binary
4790	5607	literature
841	8878	literature
150483	293	binary
5331	817	kinase
158471	57333	binary;literature;signaling
11337	4734	literature
10313	9513	binary;literature;signaling
10248	9140	literature
3662	6778	literature;signaling
10263	1104	signaling
6434	8896	complexes
10992	55954	complexes
58506	9448	literature
23645	5500	literature
154865	386682	binary
51412	8289	complexes
11224	23560	literature
3183	5257	binary;literature
23054	958	literature
6204	6218	complexes
10488	627	binary
4535	4705	complexes
5909	673	literature;signaling
207	4092	literature
57088	6944	literature
2114	7053	regulatory
27231	6303	binary;literature;signaling
3376	8412	literature
10278	1130	literature
25	83541	binary;literature
55217	5934	literature
113457	7186	literature
4494	6462	literature
79577	80705	binary
7153	79009	literature
5581	6868	kinase
4709	54539	complexes
2157	821	literature;signaling
862	90993	binary
51645	55094	complexes
5708	6187	literature
84545	92259	complexes
7311	9045	complexes
10262	3084	literature
386677	440023	binary
5335	5979	literature;signaling
4943	9638	literature
143684	386682	binary
29105	7307	complexes
26986	81887	literature
3055	868	signaling
5976	9782	literature
22933	3206	literature;signaling
4050	7132	literature;signaling
4697	4717	complexes
6185	84467	signaling
63943	9094	binary;literature;signaling
2063	758	signaling
4236	8563	complexes
1387	5583	kinase
6187	6234	complexes
55596	6636	complexes
10291	51639	complexes;literature
5603	8356	kinase
269	6925	regulatory
8349	8554	literature
4306	58	literature;signaling
79101	81533	signaling
22938	51690	complexes
23219	30011	signaling
5713	5718	complexes;literature
4302	80817	binary
4023	5347	literature
1748	2885	binary;literature
10492	6193	literature
55226	6134	literature
6607	6633	complexes;literature;signaling
6919	85302	binary;literature;signaling
4149	79753	literature
8771	9966	literature;signaling
51554	6347	literature;signaling
1390	84699	signaling
51776	9978	signaling
5879	9223	literature
10969	9533	literature
142	7520	complexes;literature;signaling
1982	836	literature;signaling
6201	9063	literature
54881	83858	literature
1514	6667	regulatory
11316	372	literature
6821	7386	metabolic
1915	6169	literature
7186	7187	literature
117178	1974	binary
23524	9716	complexes
10915	1654	complexes
2245	9844	literature
11140	6885	literature
11338	9716	complexes
5603	7534	literature
6595	6908	complexes
1153	1660	complexes
1840	7316	literature
11224	26354	complexes;literature
58517	6625	complexes
25885	4793	literature;signaling
10019	2885	literature;signaling
386678	5359	binary
60	7170	literature;signaling
10529	84676	binary;literature
1445	1601	literature;signaling
22861	838	literature;signaling
1024	23097	complexes;literature
2313	4093	binary;literature;signaling
1459	1958	kinase
7541	8907	binary
23271	2353	literature
29760	815	signaling
4747	9659	binary
5469	6257	complexes
1543	7364	metabolic
3185	51362	complexes
3827	4224	literature;signaling
10987	4209	literature
5998	6331	literature
55299	6181	complexes
23543	9491	binary;literature
2597	4513	complexes
4831	51727	metabolic
10469	369	binary;literature
6194	8883	literature
10994	4609	literature
55791	64968	binary;literature
3381	7025	regulatory
1460	3932	signaling
3592	3592	literature
3385	3689	literature;signaling
10142	7257	literature;signaling
1432	2316	literature;signaling
8358	8368	literature
655	657	literature;signaling
2185	4162	literature;signaling
22985	51729	complexes
124790	2623	binary
2885	5784	literature
124790	904	literature
6128	6949	complexes
11001	9453	metabolic
3875	817	kinase
1460	58491	signaling
26589	84311	complexes
23389	9442	complexes;literature
231	4086	binary;literature
26986	5411	complexes
22907	6191	literature
55646	72	complexes
1902	2773	signaling
7157	7707	literature;signaling
10594	58509	complexes
9794	9794	literature
54472	54472	literature
29922	84708	binary
10051	11190	literature
5018	64101	literature
6929	79913	complexes
160140	810	binary
317	5499	binary;literature
6160	6169	complexes;literature
1314	6159	literature
4128	8639	metabolic
11345	9685	literature
1021	4000	kinase
11338	51729	complexes
2335	6387	literature;signaling
2717	2717	literature
7052	8344	literature
2919	2919	literature
11331	2035	literature
1537	4714	metabolic
114884	226	literature
3654	7311	literature
10933	54556	complexes;literature
2729	2937	metabolic
11030	8543	binary
2648	9913	complexes
57159	6605	binary
22907	6165	literature
10285	8683	complexes
116540	23107	complexes
23286	79577	binary;literature;signaling
153	408	literature;signaling
113026	89869	metabolic
64376	64376	binary;literature
55355	8367	literature
23759	79002	complexes
5355	7428	literature
25804	6434	complexes
1660	6138	complexes;literature
6591	80321	binary
1398	7159	binary;literature
10285	51729	complexes
3183	7534	literature
6175	8335	literature
286075	386680	binary
10687	9240	literature
64750	7046	literature;signaling
324	7175	literature
50649	6135	literature
2547	3064	binary;literature;signaling
26354	7846	complexes
5431	65123	complexes
1050	23054	literature
57599	672	literature
3551	6205	literature
148022	7098	literature;signaling
127557	92822	signaling
2885	3224	binary;literature
4521	95	binary
23429	8336	literature
84292	988	complexes
292	55705	literature
5292	5970	kinase
11030	84904	binary;literature
2118	4312	regulatory
829	832	complexes
51639	6636	complexes;literature
282991	8943	complexes
1025	5663	kinase
2035	4809	literature
22974	3161	literature
5473	5597	signaling
10661	1457	literature;signaling;kinase
3065	7428	literature
5080	5316	literature
23328	6498	binary;literature
352954	83444	literature
10048	23621	literature;signaling
23038	9439	binary;literature;signaling
9343	9410	complexes;literature
51651	5587	kinase
8467	9785	complexes
11269	1633	binary;literature
60	6840	complexes
10566	53340	literature
2878	34	metabolic
1439	4067	literature;signaling;kinase
51678	56915	literature;signaling
6202	8452	literature
1762	4698	literature
80028	8517	binary
2963	4488	literature;signaling
28977	65003	complexes
2052	5987	binary
1803	7852	literature;signaling
2118	3233	literature
367	56937	literature
25942	6601	complexes
339231	4356	binary
55906	79036	binary;literature
55268	9947	binary;literature
5432	54535	literature;signaling
5706	9641	literature
55662	7316	literature
1437	4223	binary
29116	81628	binary
2033	4609	literature;signaling
6722	839	literature;signaling
3673	8976	literature
114792	26206	binary
4519	4719	metabolic
238	5921	signaling
6599	898	literature;signaling
23498	2571	binary;literature;signaling
10253	386677	binary
4294	6712	literature
6046	8361	literature
1173	27156	binary;literature;signaling
11137	6222	complexes
59343	8312	literature;signaling
54971	5583	binary
4192	5803	literature;signaling
10749	7533	literature
3308	3337	literature
3351	3352	literature;signaling
292	55379	literature
2071	8850	complexes
2017	2033	literature
3398	7849	literature;signaling
23641	54906	binary;literature
64419	7159	binary
11030	285093	binary
1938	6732	complexes
1956	378	literature
23386	386675	binary
3224	3725	literature;signaling
2120	58	literature
2639	8050	metabolic
1874	55957	literature
27175	7283	complexes
56891	7143	binary
55268	84129	metabolic
2146	6611	binary;literature;signaling
1387	3172	literature;signaling
2099	6294	literature;signaling
6635	8487	complexes;literature
55723	8352	complexes;literature
7965	7965	literature
11100	8890	literature
2475	4686	literature
10069	10912	binary;literature
51065	8335	literature
1660	6627	complexes
4173	6165	literature
64965	64976	complexes
3181	4904	literature
81502	84445	binary
55037	6193	literature
1345	6821	metabolic
5590	7534	literature
1523	5925	binary;literature;signaling
2885	64762	binary;literature
4287	5713	literature;signaling
6887	6925	binary;literature
26191	5580	literature
328	6418	literature;signaling
6203	6227	complexes
94104	9939	complexes
158297	29948	binary
148581	3921	literature
2035	4088	literature;signaling
2534	948	literature;signaling
810	9958	literature
10189	84292	complexes
10189	6434	complexes
10617	658	literature;signaling
4591	54840	binary;literature;signaling
25843	51078	binary;literature
64682	8697	complexes;literature
5594	8600	literature;signaling
3581	7534	binary;literature;signaling
1660	2521	complexes
2690	5794	binary;literature
220717	6885	literature
10314	2040	literature;signaling
10946	1665	complexes
29102	3187	complexes
1386	909	regulatory
339047	79876	binary
5359	84536	binary
23612	9183	literature
23345	23405	literature
5594	8649	literature;signaling
54458	54458	binary
10328	9694	binary;literature
65080	79590	complexes
6175	6780	literature
6135	6727	complexes
3065	54880	literature;signaling
54507	57097	binary
29074	51264	complexes
2475	84232	kinase
1399	4067	literature;signaling
1385	7528	signaling
2058	4791	literature
1785	54469	binary;literature;signaling
5170	642	signaling
8338	9085	literature
51645	9092	complexes
125115	80108	binary
285527	578	literature
221545	5347	signaling
10298	54815	binary;literature;signaling
10564	5903	literature
54971	55138	binary
117177	57862	binary
6427	9716	complexes
238	4214	literature
51101	6672	binary
26986	6159	literature
51081	54460	complexes
3020	4841	complexes
3815	6776	literature;signaling
5594	6340	literature;signaling
25962	57461	complexes
10992	1915	literature
3725	7421	literature;signaling
1457	8894	literature;signaling;kinase
10492	27316	complexes
1434	80021	binary;literature;signaling
1445	3190	literature;signaling
4067	6599	signaling
10930	339	literature
55165	9513	binary
5424	891	complexes
10294	476	literature
5901	5929	complexes
3838	835	literature;signaling
56655	7153	complexes
257068	3636	metabolic
26122	57088	literature
2885	5863	binary;literature
1289	1634	literature
23524	51593	complexes
1933	3932	literature
2274	3692	literature
4193	9349	binary;literature
10165	3326	literature
51194	6136	literature;signaling
57410	8289	complexes
55093	9240	binary
51082	9462	literature
63898	7704	binary
3659	7341	literature
4298	8028	literature;signaling
51069	740	complexes
10594	10978	literature
3683	5788	literature;signaling
26608	55003	literature
1374	2182	metabolic
22907	51021	literature
10514	367	literature;signaling
4867	80306	binary;literature
27161	8241	literature
10193	7251	binary;literature
1017	57591	kinase
25	6714	binary;literature;signaling;kinase
4093	64374	binary;literature;signaling
6142	6167	complexes
1017	3832	kinase
6187	6202	complexes;literature
2167	26578	literature
23450	51747	complexes
8508	999	literature
6129	6175	complexes;literature
1398	6777	literature;signaling
1911	84186	binary
4869	6201	complexes;literature
2315	4734	literature
6636	84967	complexes
3956	6606	literature
6675	6675	binary;literature
26986	5093	binary;literature;signaling
6502	997	literature;signaling
51593	6434	complexes
27292	388698	literature
10189	207	literature
10062	8202	signaling
11224	6187	complexes;literature
388698	6201	literature
54941	55284	binary;literature
30968	6144	literature
412	7363	metabolic
3014	55775	literature
54107	8467	complexes;literature
22826	4809	complexes
6625	9716	complexes
51747	9984	complexes
3015	3839	literature
2720	8972	metabolic
2147	2162	literature;signaling
10971	57578	literature
11244	54472	binary;literature;signaling
10524	4035	literature;signaling
29105	9584	complexes
2339	5911	binary;literature
7756	9343	complexes
23476	9282	complexes
4715	4728	complexes
1017	91768	kinase
1674	9212	literature;signaling;kinase
973	974	literature
805	805	literature
124995	64965	complexes
1650	23345	literature
6601	7044	literature
23464	8802	metabolic
23408	5970	literature
60	6601	complexes;literature
2261	5335	kinase
6750	6752	literature;signaling
55164	64395	binary
79618	84708	binary
26156	6143	complexes;literature
11067	80321	binary
10466	57511	complexes;literature
23135	7083	signaling
1616	5077	literature;signaling
10499	6256	literature;signaling
10236	10521	complexes
7223	7224	literature
28996	7080	literature;signaling
6573	7021	regulatory
56949	60625	complexes
3198	386682	binary
2590	4582	literature
26058	914	binary;literature
84321	9343	complexes
1956	3303	literature
54576	6716	metabolic
498	7532	literature;signaling
23410	6305	literature
24148	4193	literature
1432	4776	literature;signaling;kinase
7188	958	literature
1174	23431	literature
2078	2353	complexes
5594	7272	kinase
6125	9670	literature
8856	9612	literature;signaling
55588	6233	literature
27178	27178	literature
4113	6158	literature
5987	7328	binary;literature
79084	9739	literature
1660	222235	literature
10642	55131	complexes
6230	6233	complexes
23309	9112	complexes
1585	4929	regulatory
64216	64216	literature
10488	8760	binary
10987	4215	literature
4314	50859	literature;signaling
1392	3881	binary
27044	79876	literature
11222	51373	complexes
10492	10772	literature
126328	7384	metabolic
2316	6772	literature
1230	6346	literature
142	23054	literature;signaling
26986	51729	complexes
3192	5970	literature
1020	3832	kinase
10933	114932	binary;literature;signaling
8682	8772	literature;signaling
23641	84708	binary;literature;signaling
3187	51428	complexes
50649	6125	literature
3099	51005	metabolic
3635	5781	literature;signaling
79760	8926	complexes
2547	5921	signaling
283455	5604	literature
10286	2801	binary
2199	5549	literature
114822	23281	binary
54981	8887	binary
117178	57159	binary
4139	6794	literature;kinase
640	6774	binary;kinase
221	26	metabolic
5929	6598	complexes
811	912	literature;signaling
10403	57082	literature
91522	91522	literature
29107	7514	literature;signaling
56259	8896	complexes
3621	7157	literature;signaling
57530	7533	literature
55663	7572	binary;literature;signaling
3329	920	literature
201456	6500	literature
5530	6257	literature
3156	90627	binary;literature;signaling
7363	7364	metabolic
126868	171483	binary
3109	3122	literature
50649	8454	literature
4882	5141	metabolic
5579	983	literature
2670	5579	kinase
199834	83755	binary
359845	8794	binary;literature;signaling
4090	4152	literature;signaling
8363	8467	literature
58517	5879	literature
10189	10250	complexes;literature
55646	6203	complexes;literature
4236	51421	binary
5741	5745	literature;signaling
1346	6821	metabolic
2801	51164	binary
4089	5678	binary;literature;signaling
339834	55120	binary
79598	805	literature
353323	3846	binary
10755	9276	literature
10256	9138	literature;signaling
4323	6695	literature
1742	3759	literature;signaling
10602	7372	binary;literature
672	7323	complexes;literature;signaling
10755	1814	literature;signaling
4233	5781	literature;signaling
137196	386676	binary
386677	54716	binary
23521	3609	complexes;literature
55231	5987	binary
10467	8607	complexes;literature
224	4128	metabolic
356	843	literature
2547	8900	literature;signaling
330	8517	literature
1600	160418	binary
129685	8290	literature
1105	6749	literature;signaling
54700	6196	kinase
4001	7431	literature
1665	9416	complexes
10189	23450	complexes
10513	367	literature;signaling
29956	432	binary;literature;signaling
162	324	literature
1432	90204	literature
1123	8851	literature;signaling
11164	5564	literature
1071	335	literature;signaling
57418	6168	literature
1748	23405	literature
1186	55690	literature
65008	7818	complexes
10783	5934	kinase
10815	339302	complexes
10421	9343	complexes;literature
5894	8533	binary;literature;signaling
29088	55168	complexes
53938	9939	complexes
26133	92421	literature;signaling
10488	125058	binary
221504	2960	literature
23450	84321	complexes
23521	6159	complexes;literature
8175	8683	complexes;literature
309	6204	literature
3066	83933	literature;signaling
6158	6234	complexes
1660	6159	complexes;literature
3055	6774	literature;signaling;kinase
10362	6637	complexes
920	960	literature;signaling
7704	9612	literature;signaling
224	229	metabolic
7431	84260	binary;literature;signaling
10240	9801	complexes
5901	6129	literature
3196	5451	literature
1025	4137	kinase
441241	7203	complexes
55003	6168	literature
10746	2810	literature
57461	8563	complexes
27161	79084	literature
7533	89953	literature
219541	8607	literature
3728	9372	binary;literature;signaling
29993	6829	literature
10134	4478	literature;signaling
1665	6432	complexes
4215	6217	literature
100505385	10270	literature
2353	351	literature
5479	6776	literature;signaling
171483	79072	binary
396	6714	kinase
2931	5584	kinase
5330	5608	literature;signaling
4297	5901	complexes
1676	9958	literature
163702	282616	literature;signaling
5713	7277	literature
1436	5295	literature;signaling
11007	54927	binary;literature;signaling
11228	5710	binary;literature;signaling
10989	170506	literature
11047	9861	literature
1654	2130	complexes
284217	4224	literature;signaling
5094	5250	literature
23543	84528	binary;literature;signaling
284403	284403	binary;literature
4736	6207	complexes;literature
373509	79659	literature
55663	85359	binary;literature;signaling
1822	252983	binary;literature
6222	9733	literature
23517	26986	complexes
1956	6850	binary;literature
4691	6738	literature
5685	5711	complexes
23462	6498	binary;literature;signaling
11345	139341	binary
1780	6780	literature;signaling
53615	6599	complexes
580	9001	binary;literature;signaling
4776	5468	regulatory
1080	7316	literature
3055	5430	signaling
6142	81027	complexes
3190	6626	binary
2035	9230	literature
10961	4163	literature
10980	6607	literature
3845	5684	binary
3689	51454	binary;literature
1044	51176	literature;signaling
10775	11102	complexes;literature
6125	8453	literature
125115	85302	binary
11060	1184	literature
5720	7965	signaling
388677	94005	binary
170506	9775	literature
6361	6778	regulatory
3065	8370	literature
1457	23316	signaling
1025	4000	kinase
3273	712	literature;signaling
2707	79813	complexes
10250	22828	complexes
10640	84312	binary
3190	51428	complexes
3593	51561	literature
4791	4791	literature
4594	4594	literature
148103	23281	binary
1994	23451	literature
116540	23204	binary
6218	81027	complexes
10142	5576	complexes;literature;signaling
54550	56159	binary;literature;signaling
7379	7379	literature
222484	8650	literature
2065	3732	literature;signaling
55131	55646	complexes
7334	90678	binary;literature
1719	7298	metabolic
23451	898	literature
6626	9295	complexes
56259	8559	complexes
29946	64946	binary
2966	5438	complexes
51639	6427	complexes
79187	79187	literature
5063	5347	literature
26	314	metabolic
25902	8848	literature
29979	5682	literature
1796	3055	literature;signaling
55379	6193	literature
2885	3691	complexes;literature;signaling
6890	83755	binary;literature;signaling
5566	842	kinase
255022	255022	literature
2157	7450	literature;signaling
51340	9879	complexes
207	3551	literature;signaling
3065	3297	literature
10902	7161	literature
6125	6137	complexes;literature
27089	4724	metabolic
54442	7205	literature
3953	3953	literature
6139	6203	literature
26097	7919	binary;literature
63931	64981	complexes
10241	9513	binary;literature;signaling
4236	56949	complexes
2548	2720	metabolic
2068	2068	literature
65080	7431	binary;literature;signaling
3066	55806	literature
10921	9774	literature
27339	9589	complexes
23435	29102	complexes
22983	5864	literature
4176	4792	literature;signaling
283	5728	binary;literature;signaling
1017	7175	kinase
6124	6201	complexes;literature
10912	1915	binary;literature;signaling
841	8717	literature
5515	84634	binary;literature
84285	9779	binary
125115	254187	binary
84446	994	literature;signaling;kinase
114294	65003	complexes
100505385	7415	literature
23649	6117	complexes
23523	273	literature;signaling
5770	6098	binary;literature
2130	64777	binary;literature;signaling
56259	8683	complexes
26224	8454	complexes;literature
148266	3881	binary
100290337	1643	literature
642658	6662	literature
116113	8560	literature
6667	8473	complexes;literature;signaling
138429	23396	literature
6136	6201	complexes;literature
10980	26263	literature
148581	6045	literature
28976	5052	metabolic
2734	5971	literature
11137	1660	complexes
1393	2099	regulatory
3148	6418	literature;signaling
3881	57787	binary
353323	9319	binary
386682	7580	binary
7321	79020	signaling
10713	8220	complexes
51776	90007	signaling
399687	653509	literature
10514	6159	complexes;literature
10666	2534	literature;signaling
24148	4609	literature
23521	6143	complexes;literature
6670	8721	regulatory
50628	51191	literature
4804	9500	literature;signaling
10971	5469	literature
5356	56259	complexes;literature
5914	912	regulatory
54165	55832	literature
2648	7520	literature
11218	23521	literature
6477	79188	binary
6141	6173	complexes
2941	5566	kinase
340359	83878	binary
51003	8535	literature
1468	8764	literature
396	637	literature
6170	7284	complexes
160287	8659	metabolic
29844	55840	literature
1387	5757	literature;signaling
285093	6672	binary
57584	7730	binary
57187	6631	complexes
23380	50618	literature
10856	7874	literature
10877	10877	literature
386680	55093	binary
2965	55729	literature;signaling
3106	9520	literature
64175	9441	literature
353132	4188	binary
51324	920	literature;signaling
4637	6206	literature
4609	6667	literature;signaling
26986	6139	literature
1452	388	kinase
3732	963	literature
3588	90226	literature;signaling
1029	81	literature
2877	6649	metabolic
10713	84811	complexes
56652	6613	binary;literature;signaling
29089	54708	binary;literature
6500	890	literature;signaling
1025	5770	kinase
55660	56259	complexes
3815	3815	literature;kinase
1371	7389	metabolic
4311	5912	literature
166	6733	binary
58525	8848	signaling
51690	84321	complexes
4905	5564	literature
56474	56474	binary;literature
7334	7335	binary;literature
29079	80306	complexes;literature
7150	9045	complexes
3957	3957	literature
1059	51773	complexes
1675	1675	literature
5900	6237	literature;signaling
3310	8517	literature
55227	84464	literature
438	8854	metabolic
3845	801	literature;signaling
23281	54927	binary
120892	7430	kinase
5052	51	metabolic
55109	8175	literature
54764	57464	literature
6722	840	literature;signaling
2287	3066	literature;signaling
51778	8557	literature
81620	9031	literature
25959	26086	binary
23028	6883	complexes
139341	59343	binary
5519	6801	literature
25934	9001	binary;literature;signaling
3172	3175	regulatory
5111	9045	literature
3029	5832	metabolic
2035	6397	literature
148281	5579	literature;signaling
23451	6629	complexes;literature
53918	9131	literature
10202	10480	literature
167838	220082	binary
8361	8968	literature
88	8850	signaling
10494	5987	binary
10615	84894	binary
10514	1994	literature
246330	51135	literature
2246	8829	literature;signaling
26156	26608	literature
1786	83852	metabolic
64979	65993	complexes
5144	5567	complexes
10921	7534	literature
23683	3837	literature;signaling
7222	801	literature;signaling
80705	80705	binary
160777	23281	binary
7421	9031	complexes;literature
10450	57819	complexes
219541	6632	literature
6181	6732	complexes
55139	9212	binary;literature;signaling
57835	6191	literature
1399	2064	binary;literature
3007	3192	complexes
2334	2885	binary;literature
27089	4711	metabolic
5976	6141	literature
386677	386677	binary
10286	22806	binary
51074	84313	binary;literature
3514	857	literature
1511	6382	literature;signaling
55681	6154	complexes
2534	5747	literature;signaling
6854	8224	literature
2688	8347	literature
3326	5042	literature
3326	9070	complexes
4157	5603	kinase
4261	8648	literature;signaling
1956	2274	literature
197	3643	literature;signaling
4208	6667	literature;signaling
10492	9782	literature
6490	6490	literature
116541	28998	complexes
409	7280	literature
26985	57599	literature
1457	8125	kinase
11184	11184	literature;kinase
2167	3643	literature;signaling;kinase
130	218	metabolic
11338	6133	complexes
1906	3725	regulatory
6202	7846	complexes;literature
4869	6464	literature;signaling
148423	2113	literature
10051	142	complexes
286480	6015	literature
3927	51101	binary
25888	9753	binary
8351	8368	literature
10975	4698	metabolic
29841	29841	literature
373	55633	binary
7536	8522	literature
22931	8887	binary
25942	7090	complexes
219541	22936	literature
3265	596	literature;signaling
388389	4223	binary
3329	4311	literature
386677	85280	binary
51495	55969	literature
113130	9126	literature
10189	3190	complexes
3326	6201	literature
5690	5706	complexes;literature
51639	56949	complexes
79172	8467	complexes
25962	56949	complexes
4173	728937	literature
3480	8839	literature;signaling
1965	8890	literature
10128	7030	literature
409	5601	binary;literature
6158	6208	complexes
51747	6733	literature
112950	9282	complexes;literature
6256	8648	binary;literature;signaling
23451	9775	complexes;literature
55003	6210	literature
6218	8971	complexes
10645	6446	literature
3093	51444	binary;literature
3708	3710	literature;signaling
55611	5564	literature
6427	84321	complexes
2130	54475	binary;literature
222546	5562	binary
50628	6626	complexes
2	4846	literature
27161	27327	literature
142685	7456	literature
29883	51435	binary
4645	9230	literature;signaling
55052	6182	complexes
10868	84461	literature
28976	35	metabolic
2670	80022	binary;literature;signaling
26999	4690	literature;signaling
118460	56915	complexes;literature;signaling
408	7171	literature
2892	4067	literature;signaling
4706	4716	complexes
2562	5578	literature
5245	920	literature
4695	4697	complexes
1400	1809	binary
53938	8449	complexes
302	3187	literature
7186	9994	literature;signaling
830	832	complexes
292	6727	complexes
4804	6606	signaling
10213	5714	complexes;literature
2353	3868	regulatory
2547	9729	signaling
3106	3251	literature
1022	983	literature;signaling;kinase
10189	9785	complexes
2475	5520	literature
7846	9306	literature;signaling
2	3952	literature;signaling
55728	5929	complexes
501	84532	metabolic
1947	2047	literature;signaling
4316	63827	literature
4537	7385	metabolic
117583	4092	literature
1457	9141	kinase
11339	673	binary;literature
1759	4294	literature
23607	93343	literature
3280	5747	signaling
6801	85369	literature
1124	6613	binary;literature;signaling
1936	57584	literature
408	8361	literature
1399	2051	literature;signaling
134553	30008	binary
4851	5295	complexes
7083	79663	signaling
4656	808	literature;signaling
10165	1207	literature
6616	9341	complexes;literature
4790	9879	literature
10651	6464	literature
7020	836	literature;signaling
5966	898	literature;signaling
10295	283742	literature
5966	6500	literature
415117	93426	binary
51023	51373	complexes
137209	4223	binary
3028	3158	metabolic
6137	6167	complexes
6118	9821	literature
9141	9641	literature
2873	545	kinase
266740	283208	binary
11007	147687	binary;literature;signaling
3832	3832	literature
3183	6598	complexes
10465	9984	complexes
5467	9588	signaling
147700	7534	literature
3875	7251	binary;literature
54840	64061	binary;literature;signaling
51003	8988	binary;literature;signaling
57187	6430	complexes
301	60	literature
10542	81552	binary;literature
23433	57120	binary;literature;signaling
26580	27065	binary
148581	7703	literature
3239	4086	literature;signaling
654364	94235	literature
57578	5879	literature
89797	9063	binary;literature;signaling
6135	6203	complexes;literature
56893	9463	binary;literature;signaling
10488	1534	binary
6209	9349	complexes
23451	3312	complexes
23451	4343	complexes;literature
3035	8554	literature
10228	6844	literature
1457	6772	kinase
1406	54870	binary
23295	7322	binary;literature
4097	51003	binary;literature;signaling
1445	1445	literature
1026	1915	signaling
3654	59307	literature;signaling
1460	2113	regulatory
23062	23621	literature;signaling
4690	5058	binary;literature;signaling
10963	3303	literature;signaling
6873	6884	complexes
4194	7321	literature;signaling
10289	6146	literature
6158	9775	literature
4594	4967	metabolic
11156	9354	literature
4646	998	literature
4591	4804	literature
4088	83861	literature
4830	983	kinase
11165	4942	signaling
1654	4343	complexes
29995	64750	binary;literature
10297	8697	literature
4615	55379	signaling
170506	55226	literature
3002	5551	literature;signaling
398	645455	binary
23107	84844	literature
51690	6627	complexes
10713	53938	complexes
143241	5296	binary
11186	64112	literature;signaling
2197	6209	complexes
23560	6201	literature
4690	7287	binary;literature
81892	9240	binary
5071	6493	literature;signaling
24144	84292	complexes
26353	5590	kinase
119392	24144	binary
4000	7112	literature;signaling
23345	26354	literature
10302	6617	complexes;literature
432	7038	literature;signaling
10946	55660	complexes
6605	672	complexes
5774	7535	literature;signaling
514	539	complexes
158078	5985	binary
3500	3853	literature
1018	890	literature;signaling
10524	7157	literature;signaling
57142	65078	literature;signaling
117177	54971	binary
2110	29796	metabolic
2826	2885	binary;literature
4708	4711	complexes
30008	57532	binary
10813	29911	binary;literature;signaling
2963	9150	complexes
6347	6772	regulatory
57159	84914	binary
2033	7994	literature
3550	8559	complexes
286343	3725	literature
491	493	literature
2002	7341	literature
5578	5770	kinase
2963	2966	complexes
11103	6189	literature
55231	83878	binary
1147	2734	literature
6176	6224	complexes;literature
8239	9020	literature
8487	9782	literature
2058	5917	complexes;literature
10450	10946	complexes
2263	8822	literature;signaling
1974	55697	literature
6045	79172	complexes
160851	408	literature
3329	3842	literature
1785	6714	binary;literature
348110	60491	binary
2734	2969	literature
11137	51631	complexes
4188	9814	binary;literature;signaling
10672	2149	literature;signaling
84936	9525	binary
10454	4697	literature
292	548596	literature
4286	5080	literature;signaling
28977	6183	complexes
286480	54894	literature
5411	5411	literature
6657	7341	binary
3739	9229	literature;signaling
3693	5829	complexes;literature
64919	6839	literature;signaling
5576	9472	literature
6156	6228	complexes;literature
8850	93621	signaling
6189	81887	literature
4700	7388	metabolic
1437	3563	literature;signaling
29760	5777	literature;signaling
1111	5970	literature;signaling
26001	3093	binary;literature
2036	6383	literature
10081	51639	complexes;literature
22888	387522	literature
4760	4760	literature
4209	9759	literature;signaling
56945	6143	literature
27316	353267	literature
10919	84458	complexes
207	5295	literature;signaling
11276	26088	binary;literature;signaling
2626	9464	literature;signaling
10001	142	literature;signaling
1111	545	literature;signaling;kinase
54960	6635	complexes
5602	9479	kinase
382	51504	literature
2194	32	metabolic
4149	85358	literature
1933	7416	literature
55093	79839	binary
2908	811	literature;signaling
337974	816	binary
284996	6139	literature
5610	836	literature;signaling
83897	83899	binary
10614	283989	literature
2091	6638	literature
1600	54472	binary
148	649	binary;literature;signaling
4760	6239	literature;signaling
23281	388695	binary
6233	8728	literature
2547	65057	binary;literature;signaling
113878	85376	binary
25843	57464	literature
162993	386675	binary
6606	6813	literature
6128	6204	complexes
3181	57002	signaling
51256	8636	binary
6628	9775	complexes
7532	7919	literature;signaling
1316	1952	binary;literature;signaling
10783	4089	literature;signaling
3663	4615	literature;signaling
11190	6772	literature
4942	4942	literature
27339	4809	complexes
246330	3656	literature
3856	8517	literature
10644	22827	literature
2570	4131	literature;signaling
7335	84937	binary;literature
6144	9775	literature
6189	6229	complexes;literature
26574	5925	literature;signaling
1820	388677	binary
1399	51466	literature;signaling
1021	5934	literature;kinase
386680	9422	binary
10642	388698	literature
26608	57418	literature
22806	387	binary
26608	8487	literature
1397	2626	literature;signaling
10713	23378	literature
54984	808	literature
79791	9978	complexes
10576	10694	complexes;literature
3760	3762	literature
3178	6135	complexes;literature
2289	6794	literature
10992	6429	complexes
57758	80274	literature
4670	6732	complexes
1058	6045	complexes
4616	983	literature;signaling
23086	324	literature
2230	4929	literature
6418	8412	literature
1263	7157	literature;signaling;kinase
2529	81793	literature
10957	5599	signaling
5578	8527	literature;signaling;kinase
3678	5080	regulatory
54869	88	literature;signaling
22938	51645	binary;literature;complexes
23111	4087	literature
25913	7014	complexes;literature
10928	5879	literature;signaling
142	5564	literature
2893	6386	literature;signaling
5430	6598	complexes;literature
23517	3181	complexes
5321	6300	kinase
10018	4170	binary;literature
4904	5521	literature
22981	8227	binary;literature;signaling
55646	7150	complexes
28964	5305	signaling
4637	8344	literature
11007	79025	binary;literature;signaling
2771	4691	literature
11157	6386	binary
11136	5709	literature
7419	920	literature
23281	284391	binary
5356	53938	complexes
55596	60625	complexes
3150	5583	kinase
10573	55168	complexes
142678	70	literature
23186	57459	complexes
10494	29888	literature
7083	7249	signaling
5217	84196	literature
10273	4215	literature
2784	975	complexes
2289	25862	literature
5771	6774	literature;signaling
6129	6142	complexes;literature
3312	6175	literature
1499	595	literature;signaling
22797	22797	literature
2137	6714	binary;literature
8795	92609	literature
8905	8906	literature;signaling
124995	64928	complexes
255061	6865	literature;signaling
11331	994	literature
10921	51645	complexes
3329	7419	literature
23636	4928	literature;signaling
4637	4869	literature
5893	6119	literature
26135	7431	binary;literature;signaling
100294162	972	literature
84966	8527	binary;literature
1439	1439	literature
55324	6696	binary;literature;signaling
22913	9092	complexes
5888	79184	literature
133522	5465	literature
55145	9643	binary
3030	51	metabolic
50813	7157	complexes;literature;signaling
196528	6602	complexes
1051	6598	literature;signaling
4691	6217	complexes
3801	7568	binary
3313	8607	literature
5092	6206	literature
1398	2060	literature;signaling
5362	9898	binary;literature;signaling
11052	4686	complexes
4904	5094	literature;signaling
1742	2892	literature
28514	4242	literature
1159	1159	literature
26156	4736	complexes
29796	4696	metabolic
114609	5611	literature;signaling
1514	4800	regulatory
2740	386675	binary
1409	6386	binary
3269	3569	literature
51550	8548	binary
10053	1174	complexes;literature;signaling
1741	8339	literature
373156	4176	literature
1649	3131	signaling
10010	51520	literature
2099	5451	literature;signaling
6157	6173	complexes
6223	9045	complexes
5590	79948	literature
5777	80739	literature
51649	64432	complexes
11052	8896	complexes
10580	5747	literature;signaling
3131	468	signaling
284996	6189	literature
3185	6222	literature
10289	7178	literature
7529	9343	literature
2353	27128	binary
11080	4215	literature
2915	6002	literature;signaling
6122	6232	complexes
10054	6233	literature
10236	11198	complexes
80196	9093	literature
23450	51428	complexes
22826	3084	literature
3400	5295	binary;literature
10813	7572	binary;literature;signaling
4157	6091	binary
23035	9351	literature
1308	1500	literature;signaling
2114	8558	literature
122704	29074	complexes
1031	55183	binary;literature
3039	5728	binary;literature;signaling
22888	7324	binary;literature;signaling
1385	22823	literature
163183	79669	binary
10475	10475	binary
2782	2784	complexes;literature
125115	3198	binary
10927	192669	literature
22980	4751	signaling
3030	60673	literature
1586	6716	metabolic
4869	5725	literature
2956	5378	complexes
6155	7532	literature
2735	7531	literature
23118	790	literature
10474	3312	binary;literature;signaling
1861	57554	literature
4776	7316	literature
2962	688	literature
375484	65125	literature
4519	4731	metabolic
51318	6183	complexes
4695	4708	complexes
207	5493	binary;literature
3329	7534	literature
111	5145	metabolic
4236	9984	complexes
29993	8867	literature;signaling
2099	9564	complexes;literature;signaling
29904	5566	literature;signaling
10250	57703	complexes
10142	23048	literature;signaling
155061	2046	signaling
100124696	5296	literature
79711	8968	literature
320	6804	literature;signaling
10146	9100	literature
114294	54948	complexes
6141	9733	literature
25831	54764	literature
10024	705	literature
10488	362	binary
4092	51588	binary;literature;signaling
5573	80304	signaling
25873	4809	complexes
23345	6141	literature
4855	55534	literature;signaling
6256	8841	literature
3014	6133	literature
152789	2550	literature;signaling
10001	9969	complexes;literature
3192	55226	literature
2010	7775	binary
3065	5885	complexes
26156	388698	literature
3954	6446	literature
1642	4904	literature
5476	55907	metabolic
10629	23326	literature
54622	5764	binary;literature
4706	4728	complexes
124995	51073	complexes
152789	152789	literature
23451	55290	literature
192670	6169	literature
10294	6188	literature
4656	83538	binary
54948	64965	complexes
10980	2033	binary;literature;signaling
4654	8850	literature;signaling
23020	7756	complexes
23411	3297	literature
3182	7555	literature
467	7157	regulatory;binary;literature;signaling
57592	7341	literature
7421	9439	complexes
5868	5868	literature
64753	7138	binary
5568	5577	complexes;kinase
51497	728937	literature
10403	11130	binary;literature
3630	4856	literature;signaling
23542	79738	signaling
6124	6727	complexes
11051	65991	signaling
167838	91408	binary
5413	6804	literature;signaling
6132	6169	complexes
26354	4673	complexes
79656	8896	binary
604	9170	literature
1956	1999	literature;signaling
11117	4253	binary
5413	5414	literature;signaling
6229	81027	complexes
267	7334	binary;literature
23582	6715	binary
170506	23263	literature
387893	6839	metabolic
5691	81027	literature
7534	801	literature
54507	6599	binary
3663	89870	literature
403	9094	binary;literature;signaling
6228	79084	literature
95	95	binary;literature
23450	84292	complexes
25804	56949	complexes
10285	57187	complexes
11340	2483	binary
4882	5148	metabolic
51003	55588	complexes;literature
6122	6223	complexes
10283	24148	complexes
26146	9892	literature
4110	55093	binary
10197	5693	complexes
7756	94104	complexes
10514	26608	literature
256281	5966	binary
3184	3312	literature
54437	65080	signaling
29105	8559	complexes
51604	65110	binary;literature
160851	84812	metabolic
1660	6201	complexes;literature
3106	79077	literature
3667	780	binary;literature
1176	8120	complexes;literature
51729	55322	binary;literature
6161	6234	complexes
4686	6625	complexes
1337	7384	metabolic
151636	7324	binary;literature
55131	6222	complexes
4086	4739	binary;literature;signaling
5468	5594	literature;signaling;kinase
28227	5519	literature
27292	6187	literature
1956	6654	literature;signaling
25978	9240	literature;signaling
11338	51602	complexes
26258	27342	binary
66037	92906	binary
335	345	literature
2353	4773	complexes;literature
3069	7520	complexes;literature
154754	213	literature
441212	55145	binary
10594	988	complexes
1602	1602	binary
144455	8607	literature
373156	4173	literature
2975	5042	literature
10093	10096	complexes;literature
5597	7755	signaling
11184	3937	literature;kinase
56302	793	literature
1173	9779	binary;literature;signaling
55168	64969	complexes
6143	6206	complexes
5685	5689	complexes;literature
4436	4437	complexes;literature
6222	7307	complexes
79760	8487	complexes;literature
1499	6925	literature
11030	6687	binary
6477	7159	binary
2932	6606	literature
10211	6462	literature;signaling
55723	8655	literature
6431	988	complexes
221937	79443	literature
51196	5330	metabolic
29074	9801	complexes
55969	6836	literature
2290	2308	literature;signaling
53615	9112	complexes
2771	3181	literature
25962	79682	complexes
2946	2946	literature
54331	8912	literature
367	4193	literature;signaling
1017	5595	kinase
55599	79622	complexes
3178	58509	complexes
4318	5645	literature;signaling
5295	7046	literature;signaling
4144	64431	literature
5777	81	literature;signaling
472	9126	kinase
23517	5411	complexes
11284	3981	complexes;literature
10094	1030	binary;literature;signaling
80028	80321	binary
10985	3608	complexes
80125	8548	binary
386680	54507	binary
64432	65003	complexes
23028	8687	binary
1072	409	literature
5886	654364	literature
6883	8148	complexes;literature;signaling
7189	998	literature
5290	7168	kinase
3921	7846	literature
1021	2903	kinase
2274	3673	literature
3183	9329	literature
3551	92609	literature
25827	6500	literature;signaling
7363	7923	metabolic
4716	4725	complexes
2961	5436	complexes
57703	9295	complexes
6142	6191	complexes;literature
1558	3172	regulatory
894	9988	literature;signaling
23476	9968	complexes;literature
3187	4691	complexes;literature
1808	203068	literature;signaling
23170	3106	literature
672	9555	literature
26156	6158	complexes;literature
6804	6844	complexes;literature;signaling
2885	7456	literature
112939	9759	literature;signaling
50649	8450	literature
10319	3912	literature
3106	4942	literature
3681	7412	literature;signaling
2597	2923	complexes
5578	6010	literature;signaling;kinase
23039	8848	literature
3836	5897	literature
51116	55037	literature
1398	83747	binary
10848	5970	literature;signaling
54965	93183	literature
1024	2965	complexes
10946	9129	complexes
65078	84816	literature;signaling
23209	4654	regulatory
4707	4714	complexes
23468	3930	binary;literature;signaling
1385	6722	literature;signaling
578	596	literature;signaling
89884	91694	binary
54931	81570	literature
6202	6223	complexes;literature
379	9094	binary;literature;signaling
10567	7024	binary
64960	64969	complexes;literature
28957	51649	complexes
54535	9474	binary
1488	4193	literature
23451	6191	literature
60	8662	literature
3185	8175	complexes
116540	740	complexes
10886	8620	literature
10891	9477	literature
7248	8665	binary;literature
6159	64960	literature
10111	26277	complexes
390535	8676	binary
10094	55593	binary;literature
83878	89885	binary;literature;signaling
10728	3181	complexes
3098	51005	metabolic
1964	5597	literature
6124	6142	complexes;literature
11218	54960	complexes
11325	9400	binary;literature
10569	7124	literature
10499	3164	literature;signaling
51639	58517	complexes
1386	7528	literature
57187	9775	complexes
5335	7006	signaling
2547	7391	binary;literature
472	7013	binary;literature;signaling;kinase
27342	5867	literature;signaling
3178	3181	complexes;literature
8940	9400	literature;signaling
374875	374875	literature
116285	80724	metabolic
5976	6158	literature
1600	7804	literature;signaling
117144	386682	binary
9092	9129	complexes
7187	958	binary;literature;signaling
10521	51639	complexes
1915	284695	literature
3002	7518	literature;signaling
382	6627	literature
6207	6209	complexes
7157	7421	literature
3952	6774	literature
4200	4200	literature
3688	5906	complexes
23474	5970	literature;signaling
4152	8841	literature
170506	6194	literature
27336	53938	complexes
23429	25	literature
29088	84464	literature
2040	40	literature;signaling
3055	80856	signaling
2634	2932	signaling
130399	3625	literature;signaling
51100	8453	literature
4738	9045	literature
4212	7706	literature
387082	9588	literature;signaling
5795	8502	binary;literature
4137	8473	literature;signaling
1586	5447	literature
124637	1351	metabolic
6210	9129	literature
10000	4846	kinase
51318	51373	complexes
55660	7329	binary;literature;signaling
10643	9782	literature
3007	6206	complexes
2316	6195	kinase
155061	3163	signaling
23028	5901	complexes
128	216	metabolic
386675	79744	binary
383	4842	literature;signaling
1201	1374	literature
11342	7322	literature
6310	9253	binary;literature;signaling
2932	5909	kinase
2746	7189	literature
5695	5721	complexes
10492	50628	literature
126393	26353	binary;literature
10204	23636	binary;literature;signaling
7917	84223	binary;literature
1789	84444	metabolic
5245	7416	literature
29115	55145	binary
1287	7376	signaling
55599	6635	complexes
51035	51132	literature
2690	5780	binary;literature
2130	55249	binary;literature;signaling
7276	9189	signaling
25	79890	binary;literature
64960	65003	complexes
10488	51267	binary
11338	51690	complexes
6135	8452	literature
2597	7416	literature
2532	6361	literature;signaling
23517	29105	complexes
10289	5110	literature
5328	5329	literature;signaling
6224	6230	complexes
1452	23208	literature
6191	6206	complexes;literature
51700	8161	binary;literature;signaling
10492	9410	complexes
6144	6218	complexes
3858	4311	literature
1378	9372	signaling
55367	9319	binary
10450	1659	complexes
5036	545	literature
11338	2968	complexes
54821	9821	literature
2197	6157	complexes
56945	6169	literature
23114	4690	binary;literature
29925	29926	binary;literature
7392	8463	binary
51147	6772	signaling
3848	5600	literature
2153	8475	literature
1459	2957	literature;signaling;kinase
26150	7186	binary;literature;signaling
6135	6161	complexes
11137	6130	complexes
2033	8350	literature
3066	3309	complexes
6133	6181	complexes
3846	54778	binary
10036	55723	complexes;literature
5710	6921	literature
23281	57787	binary
54881	6129	literature
11178	1937	literature;signaling
115653	864	regulatory
140890	3725	literature
8290	8520	literature
1975	6198	kinase
5566	572	literature;signaling;kinase
10131	8175	complexes;literature
10987	7157	complexes;literature;signaling
857	857	literature
3486	4312	literature;signaling
79663	7984	binary
4627	9641	literature
2740	386682	binary
2033	7041	literature;signaling
10569	64783	complexes
401541	64105	complexes
10713	24144	complexes
1147	203068	literature
60	6854	complexes;literature
220988	6636	complexes
331	8237	literature
27292	4691	literature
10202	8663	literature
7494	7494	binary;literature
23025	23136	binary;literature
7311	84959	literature
660	6772	literature;signaling
2110	4536	metabolic
4005	6500	binary
3192	6134	complexes;literature
288	6324	literature
472	8626	kinase
54881	9349	literature
150	5578	kinase
10228	9341	complexes;literature
2059	54785	binary
1400	4931	binary;literature
1080	9498	literature
6850	920	literature
3176	4129	metabolic
5359	64773	binary;literature
329	79571	binary
65991	8975	binary;literature;signaling
11043	56891	binary
60	8089	literature
83899	83899	binary
55140	8518	literature
23524	6627	complexes
1017	1869	literature
406	7316	literature
10025	9443	complexes;literature
51503	6925	complexes
8660	9021	literature;signaling
23405	55003	literature
28973	64981	complexes
5537	9641	literature
2889	5909	literature
55596	988	complexes
26354	81887	literature
7311	8717	literature
2767	5739	literature;signaling
3183	6950	literature
5970	64320	literature
5020	84817	literature;signaling
6445	8910	literature
2893	5566	literature;signaling;kinase
4809	55131	complexes
196528	55636	literature
1114	7083	signaling
51690	51747	complexes
6210	83858	literature
5217	6854	complexes;literature
6616	6844	complexes;literature;signaling
54386	79648	literature
1495	5663	literature;signaling
4236	8676	binary
11047	26517	literature
10062	6256	literature;signaling
1191	65125	literature
222484	85007	binary
23582	6929	binary;literature
369	5605	binary;literature;signaling
2205	2205	literature
56259	9589	complexes
5566	7490	literature;signaling;kinase
6261	779	literature
2162	2335	literature;signaling
6599	8932	complexes
55094	6426	complexes
23473	84993	binary
11161	355	binary;literature;signaling
1173	9513	binary;literature;signaling
10241	5682	binary;literature
5732	5737	literature;signaling
6627	6634	complexes;literature
10755	5578	literature
5606	5606	kinase
10154	10154	literature
292	6209	complexes
383	4942	metabolic
18	8854	metabolic
6633	6635	complexes;literature
11017	8449	complexes
11338	6138	complexes
10492	1659	complexes
81890	9094	binary;literature;signaling
23236	84823	literature
55052	65080	complexes
117144	4188	binary;literature;signaling
10946	56949	complexes
6181	9221	complexes
2904	5588	kinase
57461	84991	complexes
353141	388677	binary
51362	57819	complexes
10643	10989	literature
7454	8936	literature
29880	8813	metabolic
89869	9651	metabolic
23281	79088	binary
10963	25862	literature
1499	5792	literature;signaling
1020	7917	signaling
5597	891	kinase
388697	55037	literature
3725	466	literature;signaling
10765	991	literature
253738	4221	literature
2968	5431	complexes
1277	5058	literature;signaling
4536	4720	complexes
472	50484	literature;kinase
5568	5734	kinase
51690	8683	complexes
25928	655	literature;signaling
10618	84687	literature;signaling
324	4703	literature
10362	5931	complexes;literature
23345	7040	literature
2885	291	literature
2353	861	literature;signaling
1031	7088	binary;literature;signaling
712	715	literature;signaling
2975	4103	binary
56259	9775	complexes
4361	8449	complexes
5601	80824	literature;signaling
23020	9128	complexes
4694	4702	complexes
162968	162968	binary
5584	7533	literature;signaling
1856	5578	literature;signaling
2539	5236	metabolic
5691	7277	literature
208	3667	kinase
8683	9343	complexes
409	8120	literature
4171	55388	binary;literature;signaling
23223	2353	literature
1153	25962	complexes
6738	8648	complexes
22981	9726	binary;literature;signaling
408	5745	literature;signaling
63931	84545	complexes
5245	55037	literature
10336	4294	literature
5196	5196	literature
1654	6146	literature
2002	5595	binary;literature;signaling;kinase
10971	7015	literature;signaling
6615	7205	binary
4701	4716	complexes
4670	6132	complexes
387522	5062	literature
6628	6634	complexes;literature;signaling
5578	5734	kinase
7329	9189	binary;literature;signaling
3857	5521	literature
23450	6165	literature
23549	3888	literature
10524	5802	binary;literature;signaling
147687	79036	binary
3238	4097	literature;signaling
51741	81608	literature
10992	11052	complexes
1025	22938	literature
7381	84680	binary
2971	9328	complexes
5885	5931	complexes
116985	8797	binary;literature
112802	3881	binary
3725	5371	literature
6143	6175	complexes;literature
1495	87	literature;signaling
3609	51631	complexes
164	9135	complexes;literature;binary
408	4985	literature;signaling
11153	3064	literature
5465	9862	literature;signaling
116461	80746	literature
220082	79637	binary
1432	1956	literature;kinase
51602	6222	complexes
10262	1654	complexes
63908	6810	binary
1121	5861	literature
147687	388677	binary
2931	5579	literature;signaling;kinase
4793	6256	literature;signaling
1869	56160	literature
4343	9343	complexes
1616	22859	literature
22883	5663	literature
80223	8766	literature
6613	9219	literature
128308	55168	complexes
92259	9553	complexes
51373	64432	complexes
10657	1432	kinase
2091	79682	complexes
29105	7919	complexes
5682	5718	complexes;literature
1642	81620	complexes
4595	6117	literature
255488	29089	binary;literature
6472	6472	literature
5365	9826	binary;literature;signaling
10262	6629	complexes;literature
10419	51116	literature
6455	9146	signaling
386680	705	binary
1544	1572	metabolic
4791	6205	literature
1432	9972	binary;literature
3324	9530	literature
11345	90678	binary;literature;signaling
10114	5998	literature;signaling
3187	409	literature
1937	55803	binary;literature
10421	6629	complexes
1808	26003	binary
5216	60	complexes;literature;signaling
27115	4882	metabolic
23521	6228	complexes;literature
10253	868	literature;signaling
64968	7818	complexes
5317	7398	literature
4236	55536	binary
50628	79139	complexes
1387	8202	complexes;literature;signaling
2099	285464	literature
1277	1634	literature;signaling
1642	9045	literature
2237	328	literature;signaling
1039	3801	binary
116173	5832	binary
817	94274	kinase
140885	5987	binary
1244	5174	literature;signaling
4591	7188	literature;signaling
3188	6193	literature
25803	7703	literature
84321	8683	complexes
11176	9031	literature
229	5214	metabolic
1856	6993	literature;signaling
10436	6160	literature
3199	4211	literature;signaling
1153	4809	complexes
59343	9972	literature
1869	5600	kinase
347733	79020	binary;signaling
23028	9111	binary
10643	57418	literature
27429	6300	kinase
156	4157	kinase
3932	6189	literature
22913	85015	literature
1562	51295	literature
4830	4833	binary;literature;signaling
5970	6774	literature;signaling
1213	64215	literature;signaling
9442	9969	complexes;literature
638	89885	binary
396	5578	kinase
7473	8321	literature
53822	53822	literature
338	4547	literature
11201	7316	literature
11224	2058	literature
10376	22905	literature;signaling
4189	6624	binary;literature;signaling
26240	284001	binary
11274	4830	literature
25813	54927	binary;literature
3643	9021	literature;signaling
51225	89953	binary
6502	7314	literature;signaling
5300	983	literature;signaling
374907	8704	metabolic
10592	25942	complexes
114294	219927	complexes
2534	51428	binary;literature
5092	9984	literature
83858	9775	literature
1937	2237	binary;literature;signaling
2353	4790	literature;signaling
3297	6300	kinase
57142	8775	binary;literature;signaling
140461	3233	literature
116541	51069	complexes
10488	55273	binary
3315	5567	kinase
409	5724	literature;signaling
23450	51690	complexes
10320	55885	binary
29979	5480	binary
29979	441518	binary
3890	79008	literature
26986	6136	literature
6171	6192	complexes
8899	9939	complexes
29127	57332	complexes
4343	80145	complexes
5296	8678	signaling
5564	6418	literature
3611	5058	kinase
4519	4728	metabolic
3889	8687	binary
10397	476	literature
5521	5901	literature
6229	7419	literature
25920	4690	binary;literature
4683	580	complexes
10421	23450	complexes
6237	83593	literature;signaling
26133	7132	literature;signaling
4175	54675	literature
1026	9149	kinase
27335	8664	complexes;literature
1026	7185	binary
3183	5155	signaling
1871	4605	literature
5290	8878	binary;literature
51171	51171	binary;literature
10992	64960	literature
10465	10921	complexes
3768	55327	literature;signaling
6165	9040	literature
84246	9584	literature
10458	8825	literature;signaling
118471	5316	regulatory
57804	7150	complexes
2737	7547	literature;signaling
29123	9759	literature;signaling
1397	7083	signaling
2287	4163	literature
208	7249	literature;signaling;kinase
25942	86	complexes
226	5211	metabolic
10025	9439	complexes;literature
4809	6229	complexes
331	7336	binary;literature
6788	7185	binary
23107	79084	literature
3688	4771	literature;signaling
57037	9693	literature
2335	3493	literature
10320	1641	binary
277	8099	literature
4205	56951	literature
64094	8815	literature
10128	3837	literature
284312	5433	literature
10421	8175	complexes;literature
284695	6950	literature
6203	9775	literature
5900	5906	literature
30008	4846	literature
1956	9782	literature
1024	1387	complexes;literature
56945	60488	complexes
3991	5566	literature;signaling;kinase
6449	9370	binary
51362	6625	complexes
10642	6191	literature
5167	64802	metabolic
57616	80321	binary
63908	8773	binary
114823	6606	binary;literature;signaling
4163	6396	literature
7386	9377	metabolic
10128	2023	literature
10492	6141	literature
3799	7428	literature
1639	5606	literature;signaling
324	8826	complexes;literature;signaling
2672	7316	literature
57862	7186	binary
5594	5610	kinase
7046	80349	literature;signaling
1107	28964	literature;signaling
1969	7074	literature;signaling
4223	79673	binary
10617	57132	binary;literature;signaling
1286	5008	literature;signaling
10053	164	complexes;literature;signaling
2157	811	literature;signaling
122953	6175	literature
525	9963	literature
196513	80153	binary;literature
119	5581	kinase
51720	580	complexes;literature
1385	7432	regulatory
1814	54102	literature;signaling
4713	4717	complexes
55805	81628	literature;signaling
8848	9894	literature
7756	8559	complexes
7161	80176	literature
498	6201	literature
26121	56259	complexes;literature
3183	988	complexes
213	3852	literature
55697	84279	binary
4089	6233	literature;signaling
4809	55660	complexes
8724	9474	literature
1487	93986	binary;literature
409	8971	literature
1010	3500	literature
29882	55646	literature
6158	6184	literature
5892	84708	binary
4311	6203	literature
27339	57461	complexes
2035	5217	literature
114883	115106	literature
10134	7534	literature
4316	5265	literature;signaling
116173	65009	binary
10528	6949	signaling
23648	6829	literature
10499	7533	literature;signaling
4155	6789	literature;signaling
56953	978	metabolic
6774	6778	literature
10138	5728	signaling
29978	55660	binary;literature;signaling
10397	6231	literature
3320	8473	complexes
114548	22900	literature
1956	5604	literature;signaling
3178	409	literature
4691	9782	literature
2191	5329	literature;signaling
2091	6128	complexes;literature
5080	65125	literature
84329	84329	literature
1080	6259	literature
2885	3872	literature
10969	4809	complexes
10284	8565	literature
6117	6117	literature
137196	386681	binary
5683	5699	literature
5465	5602	kinase
213	26165	literature
1022	1025	complexes
1058	3309	complexes
51142	89884	binary
2902	5520	literature;signaling
5590	5970	literature;signaling;kinase
805	8717	literature
84528	9802	binary;literature;signaling
1659	23451	complexes
1796	9448	literature;signaling
55717	79172	complexes
10450	10921	complexes
3312	5291	signaling
80321	8500	binary;literature
1717	6154	literature
5013	8646	binary
3804	864	regulatory
4223	8874	binary
1439	3055	literature;signaling
9421	9464	literature;signaling
6908	9219	complexes
3178	5567	kinase
5564	5688	literature
5600	6256	kinase
6498	7980	binary;literature;signaling
26292	64101	literature
10989	27185	binary;literature
6143	6229	complexes
5598	8350	kinase
6612	9040	literature
3791	6461	literature;signaling
10247	57761	literature
116540	3796	binary
5867	9135	literature;signaling
9128	94104	complexes
284001	9814	binary
10024	373	binary;literature
6670	8554	literature;signaling
3846	9672	binary
51003	80304	binary;literature;signaling
10121	4926	literature;signaling
10497	112755	literature
51588	5764	binary;literature;signaling
1511	2151	literature;signaling
23524	60625	complexes
54472	9931	literature
57459	6721	literature
25962	56259	complexes
10615	56891	binary
7112	9441	literature
26121	9584	complexes
1837	3768	literature;signaling
5564	751867	literature
81631	83593	literature
144165	7432	literature
116540	51074	binary
509	6188	literature
4172	6347	literature
54550	84062	binary
3716	5295	literature;signaling
6147	6164	complexes
163	201501	regulatory
55226	9045	literature
2309	57708	regulatory
54	6118	binary;literature;signaling
6431	9584	complexes
54815	9219	complexes
11183	1399	literature;signaling
6157	6161	complexes
24148	8683	complexes
124637	1327	metabolic
2100	2100	literature
55299	7321	binary;literature
22999	326624	literature
23263	25885	literature
10978	79869	complexes
1398	6461	literature;signaling
10975	4723	metabolic
223	314	metabolic
1053	23641	literature;signaling
405	7514	literature
23327	7317	literature
3265	5599	literature;signaling
5607	84922	signaling
4087	84340	literature
11007	83538	binary
1278	6678	literature;signaling
5434	9150	complexes
382	57510	literature
10283	5356	complexes
6256	9325	literature;signaling
1490	2335	binary;literature
5132	815	literature;signaling
1147	25885	literature
5931	7189	literature
10541	5245	literature
55145	6919	binary
2597	5052	binary;literature;signaling
10643	7756	complexes
51082	5966	literature
1956	3667	binary;literature
388818	83755	binary
1314	60673	literature
10302	9111	binary;literature;signaling
1163	6500	complexes;literature
10594	9092	complexes
1813	6531	literature
207	2810	literature
1748	23345	literature
2059	9712	literature;signaling
5689	5698	literature
324	5339	literature
2791	59345	literature
5476	56998	literature
2130	7490	literature
29993	6654	literature;signaling
1822	9139	binary;literature;signaling
50618	56647	binary;literature;signaling
1650	291	literature
158809	1912	binary
10286	640	literature;signaling
54107	5425	complexes
373156	4686	literature
6132	6204	complexes
10971	2037	literature
55131	6156	complexes
7329	92906	binary
197131	56901	binary;literature;signaling
10450	51639	complexes
285753	80022	binary
5050	9869	binary;literature;signaling
6160	6732	complexes
3886	9958	literature
57085	84708	binary
3500	83852	literature
310	5699	signaling
10000	9882	kinase
177	3146	literature;signaling
23560	26608	literature
2065	84256	binary;literature;signaling
51729	55660	complexes;literature;signaling
409	72	literature
55173	64979	complexes
11007	51138	binary;literature;signaling
10492	3182	signaling
1232	6354	literature;signaling
3181	9775	complexes
203068	3326	literature
9261	9261	literature;kinase
1026	5595	kinase
10263	8099	literature;signaling
6141	8886	literature
10283	58509	complexes
152137	7316	literature
26121	9410	complexes
3303	7750	complexes
5296	5573	signaling
22933	22933	literature
382	6520	literature
348	6767	literature
80254	9666	binary
6187	6606	signaling
11078	324	literature
2948	84966	binary;literature;signaling
5111	9040	literature
1659	55094	complexes
128308	51081	complexes
100533105	2931	literature
55914	55914	literature
26207	57146	binary
51778	5530	literature;signaling
1642	3312	complexes
23028	5582	literature
1412	54507	binary
26015	5430	complexes
23107	6202	literature
2512	5911	binary;literature
55114	6714	literature
3190	5935	binary
10608	6462	literature;signaling
2353	5536	literature
654364	873	literature
1213	2902	literature;signaling
5144	8161	binary
51588	7341	literature
2	7353	signaling
11224	50628	literature
7159	9094	binary;literature;signaling
23710	55717	literature
815	816	literature;signaling
4835	4835	literature
202559	91746	binary;literature
1387	4487	literature;signaling
84705	9129	binary;literature;signaling
63948	8939	binary
23451	988	complexes;literature
1020	2903	literature;signaling;kinase
3690	5175	literature;signaling
10413	6788	kinase
3032	7083	signaling
4193	6271	literature
51433	8881	complexes;literature
65003	7818	complexes
8440	9743	binary
7407	8517	literature
10436	8349	literature
3609	6143	complexes;literature
10992	11338	complexes
4904	6204	literature
596	824	literature
7133	7316	literature
219333	51150	literature
1052	5970	literature;signaling
64753	7568	binary
54763	55284	binary
55969	83858	literature
10477	4281	binary;literature
5184	5184	literature
1025	6241	kinase
217	3945	metabolic
10956	7442	literature
64320	7321	binary;literature
1282	4099	literature
51451	9513	binary;literature;signaling
3784	5693	literature
11156	83481	literature
1660	6908	complexes;literature;signaling
6096	8204	signaling
6147	6217	complexes
1565	7025	regulatory
23607	830	complexes
4188	84752	binary;literature
29915	51096	literature
10262	9129	complexes
6275	727738	literature
26523	476	literature
6183	64960	complexes
1915	9733	literature
10617	2885	binary;literature;signaling
991	996	literature;signaling
5469	9443	complexes;literature
1263	993	kinase
5928	6597	complexes;literature
11218	9391	literature
56893	8883	binary;literature;signaling
6667	7040	regulatory
1642	91687	complexes
3187	6191	literature
6187	81887	literature
3932	6175	literature
6745	7428	literature
347733	5272	binary;signaling
10266	796	literature;signaling
1278	960	literature;signaling
9972	9972	literature
10189	79228	complexes
22954	29979	binary;literature;signaling
6138	9733	literature
10419	6139	literature
1665	2130	complexes
1938	2885	literature
1948	2043	literature;signaling
2631	5230	literature
4509	516	complexes
2801	79577	binary
440023	83755	binary
170506	6188	literature
27154	7994	complexes
10643	6625	complexes
10134	6843	literature
1915	84246	literature
126070	388677	binary
8683	9984	complexes
292	8971	complexes
79023	9319	binary
10594	27339	complexes
207	5588	literature;signaling
55798	5664	literature
2185	2263	literature;signaling
3735	6612	literature
27089	4513	metabolic
8314	8473	literature
10691	1387	literature;signaling
26088	7316	literature
25885	6132	literature
3831	9043	literature;signaling
10450	51747	complexes
5859	9319	binary
11030	9586	binary
4318	56547	literature
1029	5500	binary;literature
2035	6342	literature
4686	51340	complexes
1163	3846	binary
10643	56259	complexes
5147	998	binary;literature;signaling
5764	8665	binary;literature;signaling
55611	79589	literature
4513	6821	metabolic
51645	9410	complexes
10262	10921	complexes
5134	84172	literature
54478	5987	binary
1147	1410	literature
10921	1460	literature
2308	5166	regulatory
11052	84321	complexes
3039	7337	signaling
51060	54557	binary
10262	25	binary;literature
3082	5328	literature;signaling
4841	6421	complexes;literature;signaling
5434	672	complexes;literature
5684	5692	binary;literature;complexes
51548	732272	binary
3714	4853	literature;signaling
3708	9478	literature;signaling
1665	3183	literature
27343	386682	binary
51264	6182	complexes
5119	92421	complexes
148581	445372	literature
2110	4722	metabolic
10921	9589	complexes
80145	8899	complexes
8065	8450	literature
51760	54840	binary;literature;signaling
4694	7381	metabolic
130	4329	metabolic
5584	9421	kinase
4214	8361	literature
58480	8440	literature
4086	54850	literature
2175	2885	binary;literature
1912	8535	complexes
54534	84545	complexes
6144	6167	complexes
4193	5747	literature
6159	7532	literature
1936	5603	literature
4694	4718	complexes
3856	836	signaling
1363	26073	binary;literature;signaling
5970	7412	regulatory
27043	6155	literature
6434	9939	complexes
27347	2934	literature
1440	1991	literature
29894	7916	binary;literature;signaling
548593	801	literature
197131	2932	signaling
5111	5422	complexes;literature
2923	3915	literature
3185	54715	binary;literature;signaling
3178	54464	binary;literature;signaling
23130	440738	literature
207	7267	kinase
29107	5564	literature
121504	8356	literature
392	6714	literature;signaling
26986	30968	literature
2885	7277	literature
433	5584	kinase
153090	7157	literature
386675	8907	binary
4131	7307	literature;signaling
3000	5148	metabolic
1147	5584	literature;signaling
1974	6207	literature
23390	6857	binary;literature;signaling
286053	80258	binary
23107	29093	complexes
11345	1981	literature
310	9094	signaling
1557	7367	metabolic
2566	51304	literature;signaling
4696	7388	metabolic
2683	728642	literature
386682	9672	binary
409	57144	literature
5147	5872	binary;literature;signaling
10241	55679	binary
113026	23236	metabolic
55183	9587	binary;literature
4987	5368	literature
57703	8563	complexes
284058	4188	binary
50717	55145	binary
2185	2321	literature;signaling
10924	335	literature
4628	5970	literature
8175	9295	complexes
306	5068	literature;signaling
6117	6919	binary;literature;signaling
1915	25855	binary;literature;signaling
1234	6777	literature
25804	51340	complexes
196	2033	literature;signaling
55143	9212	complexes;literature;kinase
3456	3659	regulatory
10989	373156	literature
1410	79090	binary
57680	9150	literature
10488	10948	binary
196	4094	literature
3312	51593	complexes
4091	5597	signaling
10988	5610	literature;signaling
1642	26043	literature
5296	6654	literature;signaling
8517	90933	literature
7431	9261	kinase
1544	6716	metabolic
286480	550	literature
55611	9641	literature
1793	63916	literature
11337	8878	literature
57504	5928	complexes
23048	7018	literature
3831	93233	binary
6195	6195	literature;kinase
4214	6232	literature
26959	5934	literature;signaling
6117	728071	binary
11052	79002	complexes
5430	55756	complexes
118460	54512	complexes;literature;signaling
5499	7421	literature;signaling
1639	7978	literature
23549	51497	literature
2099	9584	literature;signaling
1975	3329	literature
11338	23450	complexes
10973	9325	complexes;literature;signaling
23451	6427	complexes
3608	84844	literature
3560	6464	literature;signaling
51318	51650	complexes
5455	6663	literature;signaling
1164	8548	binary
6498	9784	binary;literature;signaling
51377	5687	literature
3106	38	literature
201254	57159	binary
11331	55003	literature
1447	408	literature
1642	8454	literature
2923	30001	literature
11331	5042	literature
25942	7750	complexes;literature
11284	58529	binary;literature;signaling
4609	4609	literature
55723	7273	literature
10989	11331	literature
22938	6498	literature
5591	6118	literature;signaling;kinase
10286	57187	complexes
4860	55791	binary;literature;signaling
6667	9846	signaling
55700	84060	binary;literature;signaling
1717	23521	literature
10988	998	literature;signaling
51564	7532	literature;signaling
5603	7529	literature
10594	5055	literature
2975	6187	literature
1387	6258	literature;signaling
3480	7531	binary;literature;signaling
5036	5564	literature
10492	6426	complexes
2064	9479	binary;literature
1739	493	literature;signaling
56975	79723	signaling
114928	149950	binary
2034	7341	literature
10465	26986	complexes
6885	7186	literature
54776	84991	binary
386675	5467	binary
2962	9947	binary;literature
10615	63898	binary
4696	55967	complexes
26156	55646	complexes;literature
6152	7846	complexes
23429	4193	binary;literature
1653	5971	literature
2197	6134	complexes
333932	4678	literature
23517	6628	complexes
140545	351	literature
6165	7311	complexes
774	774	literature
25932	60	literature;signaling
142	7185	signaling
167838	84140	binary
5579	7448	literature;signaling
10946	55094	complexes
23097	55090	complexes;literature
6176	6194	complexes
83858	9045	literature
127703	7170	binary
10643	51428	complexes
7068	9612	literature;signaling
580	5888	literature
1748	6129	literature
1051	5598	kinase
2010	29777	binary
10567	5090	binary;literature
4193	900	literature;signaling
699	9184	binary;literature;signaling;kinase
64753	7773	binary
6118	891	complexes
472	6477	kinase
2167	52	literature;signaling
27034	80724	metabolic
6502	7529	literature
5629	79842	literature
51649	9733	literature
60625	8220	complexes
1460	4950	literature;signaling
388677	81567	binary
3283	7005	regulatory
6938	84525	binary
4869	7419	literature
10856	80304	literature
2065	25	binary;literature
548596	548596	literature
11276	9522	literature;signaling
8038	88	literature;signaling
3398	5925	literature;signaling
3035	5111	literature
79096	8934	binary
286	6710	literature
125115	83878	binary
3181	3329	literature
335	5915	regulatory
29079	9969	complexes;literature
1660	3187	complexes
2068	2966	complexes;literature;signaling
4670	9349	complexes
3183	6122	literature
11017	79002	complexes
59307	59307	literature
5970	7392	literature
1060	9493	complexes
5704	5718	complexes;literature
3276	367	literature;signaling
5979	9260	literature;signaling
49856	51608	literature
5582	7137	kinase
25978	9101	binary;literature
5241	6605	literature
54836	7791	literature;signaling
26354	6727	complexes
56650	6635	complexes
140032	6146	complexes
1808	5338	literature;signaling
56970	6314	literature
10421	11052	complexes
4734	4734	literature
1080	3306	literature
3480	8660	binary;literature;signaling
2261	9887	binary;literature;signaling
222484	7186	binary
170506	25885	literature
2624	30816	regulatory
10391	8848	binary;literature;signaling
10952	3337	literature
25962	57703	complexes
57188	85294	binary
166	84988	binary
4089	8878	literature;signaling
8487	9349	literature
6130	8883	literature
55173	7818	complexes
6888	7189	literature
3106	60496	literature
6222	7417	literature
51586	9862	complexes;literature
1454	1499	kinase
23542	6598	signaling
3183	6152	literature
114088	84340	binary
6217	8065	literature
8449	9295	complexes
1435	6449	binary
1487	2959	literature
2185	26228	signaling
6875	6879	complexes
3695	6714	kinase
3054	4779	literature
1017	4288	kinase
164	8905	binary;literature;complexes
401541	55839	complexes
4739	7791	literature;signaling
25876	79666	binary;literature;signaling
3320	63922	literature
23048	3303	literature
2162	3315	literature
4090	7844	binary
2810	4008	literature
6135	6234	complexes
6129	6164	complexes
4014	6670	regulatory
2969	6207	literature
3093	7428	literature
2057	5335	literature;signaling
3990	7025	regulatory
6135	7157	literature
4690	5775	binary;literature
27111	54458	binary;literature;signaling
60	7534	literature
1537	4514	metabolic
207	3178	kinase
22938	6635	complexes
136319	7428	literature
2175	6119	complexes
10569	2801	binary
4292	8612	literature
2	3586	literature;signaling
5425	7153	complexes
1459	361	literature;signaling;kinase
51759	6829	binary;literature;signaling
3292	412	metabolic
10013	25855	literature
10844	85378	literature
1050	6663	literature;signaling
1399	868	literature;signaling
10989	6147	literature
2597	5452	literature
302	5245	literature;signaling
10567	3265	literature;signaling
57680	9070	literature
5434	5434	literature
8703	93010	metabolic
55299	6155	complexes
3608	6165	complexes;literature
1655	27258	complexes
29979	79175	binary
11075	8601	literature;signaling
51602	6203	complexes
3881	3889	binary
2801	81608	binary
4879	4882	literature
6175	6184	literature
10419	6210	literature
488	596	literature;signaling
1654	80145	complexes
23517	56915	literature;signaling
1938	6147	complexes
5042	7555	literature
10450	1665	complexes
1051	4088	binary;literature;signaling
4067	6134	literature
6224	708	literature
26353	8988	binary;literature
4736	51191	literature
5090	7185	binary
10189	1654	complexes
148022	7185	literature;signaling
4653	5981	literature;signaling
3181	53938	complexes
29110	3945	literature
10514	6206	complexes
11198	55717	complexes
2197	6235	complexes
3014	8065	literature
6159	6164	complexes
10256	9265	binary;literature;signaling
25873	6147	complexes
3181	7846	literature
1060	8467	complexes
5159	8651	literature;signaling
2011	51096	literature
140432	148581	literature
1975	84078	literature
1059	83540	literature
6124	6224	complexes;literature
54881	6158	literature
27097	6884	complexes
146	6645	literature;signaling
117178	705	binary
5218	90	literature;signaling
53981	9343	complexes
4605	5597	signaling
55379	6142	literature
1508	3630	literature;signaling
1948	8440	literature;signaling
126119	6595	literature
54542	7334	binary;literature
3135	3805	literature;signaling
116840	64927	binary
26608	6139	literature
2886	9869	signaling
4343	57703	complexes
1025	6502	complexes;literature;signaling
7273	84665	literature
2334	4690	binary;literature
23524	51340	complexes
3459	5879	literature;signaling
2108	5564	literature
51263	55168	complexes
5708	9129	literature
116461	84224	binary;literature;signaling
8189	9219	complexes
6125	9188	complexes
3881	8409	binary
2171	9474	literature
3628	3631	metabolic
1019	658	literature;signaling
55646	6160	complexes;literature
1104	9094	signaling
11035	2782	literature
1660	9785	complexes
114088	51466	binary
5325	7157	literature;signaling
23287	54205	literature
7046	79183	literature
10992	51021	literature
201456	8454	literature
3840	409	literature
1642	6152	literature
7181	7182	literature;signaling
26258	54477	literature
5496	8175	complexes
115106	8379	binary
6175	9045	complexes;literature
2592	9319	binary;literature
221692	2885	literature
10131	84844	complexes;literature
4613	55294	literature
23560	6147	literature
10969	3608	complexes;literature
10197	5688	complexes
10096	10097	complexes;literature;signaling
7431	9475	kinase
203068	3551	literature
4904	5245	literature
23513	8874	complexes;literature;signaling
6122	6208	complexes
4214	6203	literature
1345	5764	binary;literature
596	79370	literature
11108	56259	binary
317	3320	literature
24144	9659	binary
1655	7431	literature
5688	8767	literature
7189	8767	literature;signaling
2033	5371	literature;signaling
10565	998	literature
10291	10921	complexes
1794	919	literature;signaling
26986	9410	complexes
6607	79760	complexes
2324	7424	literature
10207	143098	complexes
128308	51318	complexes
1153	64783	complexes
6175	6218	complexes
5441	55588	literature
54472	9869	binary;literature;signaling
8237	9817	literature
5603	9669	literature
28964	5170	signaling
5515	658	literature;signaling
8402	8402	literature
81704	92170	binary
25	695	literature;signaling;kinase
3646	3725	literature
1748	23521	literature
4163	51082	literature
283208	51438	binary
284996	84319	literature
6634	6814	literature;signaling
124583	7298	metabolic
212	8801	metabolic
6866	9638	binary;literature;signaling
2100	3643	regulatory
10398	11113	kinase
1488	3065	complexes
4637	6202	literature
3326	57418	literature
27336	9879	complexes
6427	8233	literature
71	7189	literature
63908	6811	binary
10951	7345	binary;literature;signaling
7391	8850	literature
5879	998	literature;signaling
28973	51258	complexes
10131	3329	complexes;literature
283518	9513	binary;literature
10775	10799	complexes
4241	91319	literature
11004	983	kinase
3308	4691	complexes
2534	9103	binary;literature
51069	64983	complexes
3676	961	complexes
222389	8934	binary
11224	6158	complexes;literature
2202	8328	binary;literature;signaling
3561	3581	literature;signaling
4809	9349	complexes
8761	9641	literature
54507	83755	binary;literature;signaling
337876	56548	metabolic
130540	5295	binary;literature
2967	6595	complexes
3014	580	literature
10459	56478	binary
3632	84812	metabolic
55791	6607	literature
1437	4773	regulatory
51081	9801	complexes
26037	9378	binary;literature;signaling
4907	7084	metabolic
160	1759	literature
203068	6176	literature
2023	3837	literature
5062	8874	literature;signaling
55957	567	literature
134266	3308	literature
100532731	84733	literature
7157	8575	literature;signaling
4361	51585	literature
10294	1956	literature
2516	3725	literature;signaling
2764	6195	literature;signaling;kinase
213	54536	literature
2597	3148	complexes
56893	9278	binary;literature;signaling
4637	7431	literature
3064	9001	binary;literature;signaling
10514	219541	literature
54955	6925	binary
396	5880	literature;signaling
3925	5568	kinase
64951	7818	complexes
54458	54819	binary
386676	3889	binary
50618	8871	binary;literature;signaling
1398	2137	binary;literature
23464	8801	metabolic
6431	8175	complexes;literature
641	9519	complexes
808	84033	literature
23281	27125	binary
2241	2241	literature;kinase
54511	549	metabolic
409	6714	literature
10189	57187	complexes
6879	6879	literature
192670	8241	literature
25865	5583	kinase
5340	730	literature;signaling
4698	4724	complexes
10499	5594	kinase
10250	9129	complexes
57562	8764	signaling
10691	79753	binary;literature;signaling
51297	56893	binary;literature
2661	27258	binary;literature;signaling
4536	6714	literature
132320	6336	literature
2624	6886	literature
5191	5264	literature;signaling
10110	3758	kinase
55299	9578	literature
5663	682	complexes
4710	4725	complexes
2058	9733	literature
124995	51023	complexes
1956	23624	literature;signaling
23369	340719	literature;signaling
578	7416	binary;literature;signaling
6130	6159	complexes;literature
5365	64218	binary;literature
11143	8361	literature
10059	1017	kinase
3329	5018	literature
4236	57159	binary
125115	81628	binary
25890	2885	literature
3885	9958	literature
5883	63967	literature
6129	6230	complexes
5595	891	kinase
1454	6571	kinase
23043	38	literature
29088	51023	complexes
1460	56647	signaling
5764	6449	binary;literature;signaling
122183	8440	binary
10399	7419	literature
10616	55072	binary;literature
386677	85291	binary
58517	80145	complexes
7727	7727	literature
10040	54472	literature;signaling
4069	654364	literature
2100	801	literature;signaling
1443	5782	literature
549	64087	metabolic
6130	6169	complexes
6129	8451	literature
2114	8061	regulatory
339	3838	literature;signaling
4998	8317	literature
580	602	literature;signaling
54927	80258	binary
5713	6314	literature
9953	9956	metabolic
57819	6625	complexes
117157	4063	literature
3007	6160	complexes
4208	429	literature
51116	6154	literature
11224	6141	complexes;literature
10557	2885	binary;literature
3482	55690	binary;literature;signaling
1717	478	literature
30837	4690	literature;signaling
11234	79803	complexes;literature;signaling
1739	89780	literature;signaling
1655	64783	complexes
1114	865	binary;literature;signaling
5792	8541	literature;signaling
387522	9641	literature
4842	6853	literature
1743	9641	literature
1385	406921	regulatory
351	3725	regulatory;literature
2872	5595	signaling
1822	23543	binary;literature;signaling
6051	9372	binary;literature
11218	6626	complexes
10013	8359	literature
23595	4176	binary;literature
10286	8220	complexes
2960	6603	complexes
4086	5989	binary;literature;signaling
1894	5347	literature;signaling
1479	8189	complexes;literature
388677	4241	binary
27086	57459	literature
112483	8639	metabolic
10539	83755	binary;literature;signaling
3309	6667	complexes
100131816	8665	binary;literature
23039	55969	literature
387082	51726	literature;signaling
2959	6917	literature
118	5581	kinase
246184	246184	literature
10919	3987	binary;literature;signaling
6919	7186	binary;literature;signaling
11267	84313	binary;literature;complexes
1911	3312	binary;literature;signaling
29894	6882	literature;signaling
29946	53826	binary
29911	55554	binary
4646	6655	literature
1445	5925	literature;signaling
6602	7155	complexes
4869	5245	literature
1915	6141	complexes;literature
2155	84464	literature
6434	94104	complexes
1956	322	binary;literature
6164	6218	complexes
84456	8503	binary
11156	3301	literature
3691	6310	binary;literature;signaling
5230	669	metabolic
11129	4088	literature;signaling
1432	891	kinase
5830	65981	binary
4691	8487	literature
10211	351	binary;literature;signaling
3178	6152	complexes
2045	2045	literature
6616	6810	literature;signaling
3106	4735	literature
54955	9659	binary
5452	7296	literature
1107	1487	signaling
5050	7157	binary;literature;signaling
386675	55080	binary
2893	5590	kinase
11331	51021	literature
22827	6429	complexes
57213	9319	binary
30827	9070	literature
10643	6159	literature
4722	4729	complexes;literature
4790	8837	literature;signaling
170082	9240	binary
51171	541471	binary
22913	4116	complexes
4904	5496	literature
10514	81027	complexes
10569	7536	complexes
3646	6223	literature
22806	79090	binary
2969	65125	literature
1406	9670	literature;signaling
253430	5334	metabolic
22863	5092	literature
324	9266	literature
80342	8428	literature
1915	7150	complexes
1654	26986	complexes
4223	51447	binary
10524	51059	binary;literature
23468	390535	binary
2099	7337	literature
5747	64866	kinase
11143	1663	binary;literature;signaling
2885	8939	binary;literature
1020	7157	literature;signaling;kinase
4088	8888	binary;literature;signaling
4714	4715	complexes
3978	5558	complexes
3159	3559	regulatory
6160	9188	complexes
126382	7182	literature
3065	5987	literature;signaling
7343	81	literature
3667	5600	kinase
1857	85362	signaling
7388	9167	metabolic
2034	5702	literature
11345	5682	literature
599	638	binary;literature
11030	5187	binary
3566	958	literature;signaling
1915	721	literature;signaling
53938	6627	complexes
10533	81631	binary;literature;signaling
80726	84445	binary
3600	3601	binary;literature
6210	7532	literature
8655	9112	literature;signaling
1111	4791	literature
11224	5094	literature
10513	65988	binary
79622	84708	binary
4602	9739	literature
10969	6175	complexes;literature
5562	84456	binary
56616	57448	literature;signaling
55729	60676	binary;literature;signaling
1161	9318	complexes
695	7454	literature;signaling;kinase
27339	84991	complexes
3868	84260	literature
1511	183	literature;signaling
57461	6626	complexes
4140	5588	literature;signaling
5216	8976	literature;signaling
2746	2746	literature
6597	9412	complexes
64949	65005	complexes
54984	728937	literature
219541	51433	literature
6130	6229	complexes;literature
23517	4236	complexes
25	80831	binary;literature
4292	6187	literature
5159	8503	literature;signaling
10919	3693	binary
5966	801	literature;signaling
3156	3156	literature
7917	8612	binary;literature;signaling
3688	7094	literature;signaling
286480	51569	literature
3704	4831	metabolic
5311	5314	complexes
10179	54801	literature
220988	22913	complexes
6132	6152	complexes;literature
253430	27124	metabolic
142	3280	complexes
26749	64396	binary
23650	54620	literature
10645	2318	literature
10642	6201	complexes;literature
7132	8717	binary;literature;signaling
10287	1278	signaling
23265	23641	binary
154313	154313	binary
12	351	literature;signaling
1742	57554	literature
84445	84832	binary
348	4137	literature;signaling
5578	6406	literature;signaling
3316	59286	literature
64927	8553	binary
816	94274	kinase
3757	3757	literature
23194	6500	literature
4985	5582	kinase
6643	8848	literature
336	347	literature;signaling
4690	5335	literature;signaling
386682	93145	binary
2036	3708	literature;signaling
2060	2534	binary;literature
23291	4793	literature
3192	6210	complexes;literature
1499	27347	literature
10611	5582	literature;signaling
1462	6352	literature;signaling
5757	891	literature;signaling
274	3675	literature;signaling
1017	22938	kinase
26986	51116	literature
5092	6602	literature
2885	57190	binary;literature
26153	5602	literature
339390	3921	literature
23421	65109	binary;literature
1665	80145	complexes
2130	5588	kinase
79595	84312	complexes
5777	6464	literature;signaling
166	84766	binary
1616	23272	literature
25949	51755	complexes
3101	5373	metabolic
10350	9191	literature
6187	8241	literature
10594	3181	complexes
54984	9377	literature
708	7532	literature;signaling
467	55183	binary;literature
1475	2125	literature
27316	60625	complexes
1915	9020	signaling
1452	3838	literature;signaling
7133	85366	literature
4736	6612	literature
1028	4605	literature
7128	79931	binary
51747	58509	complexes
2783	7189	literature
2091	5970	literature
4905	6811	literature
3659	5970	literature;signaling
29089	5987	binary;literature
1660	51340	complexes
6142	6208	complexes
64710	983	kinase
4999	8317	literature
51691	5976	binary;literature;signaling
10574	5515	literature
57698	7024	binary
6128	64960	literature
10915	22827	complexes
3691	9635	literature
3192	6218	complexes
24148	9785	complexes
1288	2199	literature;signaling
9129	9775	complexes
1956	8218	literature;signaling
10155	23468	literature;signaling
6886	8861	complexes;literature
4174	6202	literature
2107	5515	literature;signaling
1869	4790	literature;signaling
2963	5433	complexes
162427	84557	binary
2975	3486	binary;literature;signaling
8355	8361	literature
147872	58500	binary
4846	54536	literature
9706	9869	binary;literature;signaling
3550	51503	complexes
10188	2534	literature;signaling
29058	440552	binary
100505793	3725	literature
55339	7704	binary;literature
4163	5714	literature
1665	23013	complexes
5931	6878	complexes
23002	55660	binary;literature;signaling
10572	27	literature;signaling;kinase
10291	83443	complexes;literature
4438	7411	literature
5111	5423	literature;signaling
140691	170954	binary
26523	51202	literature
5309	6421	literature
356	9732	literature
29993	4820	literature
1856	414301	binary;literature
54948	64432	complexes
6139	84319	literature
1080	3960	literature
58	6275	literature;signaling
5499	5499	literature
116349	6477	binary
10256	11186	literature;signaling
1447	409	literature
153561	1915	binary
3815	5981	literature
64398	84612	literature;signaling
47	7428	literature
1663	65125	literature
51377	7277	literature
10513	441150	binary
5430	7625	literature;signaling
1196	9584	binary
1280	8797	literature;signaling
27257	79602	signaling
373	80233	binary
11224	7284	complexes
4653	713	literature;signaling
55646	6142	complexes;literature
29844	85403	literature
2801	80028	binary
6015	79682	complexes
2160	5345	literature
10980	3910	binary;literature;signaling
11337	8987	literature
6167	6204	complexes
23473	7126	binary
23350	84811	complexes
4678	6446	literature
5940	8683	literature
55173	740	complexes
26156	8295	literature
23560	6137	literature
5071	5414	literature
24144	9410	complexes
10181	55183	binary;literature
10865	125115	binary
4086	9457	literature;signaling
10971	56924	literature
6383	6714	kinase
84126	8517	literature
2885	835	signaling
200558	9557	literature
2199	2199	literature
25788	26150	binary;literature;signaling
64837	7965	signaling
63978	9139	binary;literature
27	8470	literature;signaling
382	408	literature;signaling
6229	6232	complexes
23683	2931	literature;signaling
23404	54512	complexes;literature;signaling;binary
10146	23511	literature
2035	8666	literature;signaling
23450	79002	complexes
10419	409	literature
115123	7322	binary;literature
3735	6133	literature
3192	6170	complexes
152503	8751	signaling
56901	81890	binary;literature;signaling
10488	7780	binary
22919	9641	literature
160	22841	literature;signaling
55503	55503	literature
3399	7248	binary;literature
1832	4790	literature
3914	3918	literature
1911	391257	binary
6193	6222	complexes;literature
57062	84464	literature
23345	9349	literature
11144	6117	literature
2257	84445	binary
170506	51649	literature
26088	55707	literature
7874	7874	literature
10492	9343	complexes
375056	9513	binary
10915	3064	binary;literature;signaling
58509	9343	complexes
23450	6157	literature
387	843	literature
50628	51593	signaling
4082	5580	kinase
55299	6170	complexes
55740	6708	binary;literature;signaling
5578	7015	literature;signaling
1915	6157	complexes;literature
3706	5331	metabolic
4208	5595	kinase
121506	56893	binary;literature;signaling
8450	9129	literature
4881	5566	kinase
4905	9218	literature
54812	7337	signaling
4791	9462	literature
27089	4541	metabolic
6649	847	metabolic
53	957	metabolic
10920	2873	complexes;literature
5515	5529	literature;signaling
6774	6927	literature;signaling
2984	5149	metabolic
129807	4758	metabolic
5727	891	literature
7334	84133	literature
10289	873	literature
4172	5062	literature
1793	2885	binary;literature
81552	8481	binary;literature
6146	6229	complexes;literature
3608	6218	complexes
3326	6124	literature
79656	9099	binary;literature;signaling
125115	166979	binary
11060	7456	binary
6193	9349	complexes;literature
1655	6175	literature
107	5138	metabolic
54148	64983	complexes
1974	3312	literature
1936	84164	binary;literature;signaling
127557	9513	signaling
5580	9267	literature;signaling;kinase
4628	4869	complexes
342372	7428	literature
11043	79810	binary
23020	9641	literature
4869	6187	complexes;literature
6627	7307	complexes
3181	6635	complexes
1655	6432	complexes
3118	920	literature;signaling
23641	23641	binary
1020	5771	literature;signaling
26958	6892	literature;signaling
1401	2335	literature;signaling
10459	51343	literature
5125	5590	signaling
353323	388818	binary
10243	7277	literature;signaling
2035	5682	literature
5717	80227	literature
1994	5250	literature
351	857	literature;signaling
4043	6272	literature;signaling
4356	9001	binary;literature;signaling
7345	9641	literature
1410	26353	binary;literature
4163	5202	literature
9070	9070	literature
26003	2801	binary;literature;signaling
51042	6885	signaling
10514	55646	complexes;literature
11171	2688	literature
10645	8402	literature
2810	9101	literature
10006	4690	literature;signaling
10525	7038	literature
10987	3174	signaling
3732	931	literature
3550	6426	complexes
23450	8295	complexes;literature
3185	56945	literature
27043	292	literature
29110	7203	literature
1755	857	literature
25843	908	literature
1051	9439	literature;signaling
63931	64432	complexes
3077	7037	literature
6385	9672	literature
11137	1938	complexes
84532	8854	metabolic
3554	5579	kinase
10062	23054	literature;signaling
2801	5682	binary
25896	55656	complexes
5828	80349	literature
6194	93145	binary;literature
1146	386681	binary
4176	8290	literature;signaling
7175	7189	literature
11030	54971	binary
11189	54715	binary;literature;signaling
11102	51367	complexes;literature
7443	8815	kinase
6271	6285	binary;literature;signaling
10524	29903	binary;literature;signaling
23542	4296	literature
64979	64981	complexes
493	6714	literature;signaling;kinase
1013	3728	literature;signaling
5597	6195	kinase
11338	4090	binary;literature;signaling
10055	9641	literature
10574	7203	complexes;literature
6144	6232	complexes
10980	5047	binary;literature;signaling
6209	9188	complexes
11043	358	binary
27043	6132	literature
29086	6472	literature
308	3460	literature;signaling
79833	9878	binary
23043	6902	literature
3312	5611	literature
51503	9343	complexes
25962	51503	complexes
114990	55072	binary
54973	57117	complexes
1796	5921	literature;signaling
292	3178	complexes
3187	4869	literature
26986	3185	complexes;literature
2670	3860	binary
2108	79016	literature
1537	4705	metabolic
6717	779	literature
23405	23451	literature
6170	6231	complexes
4791	7311	literature
10980	81570	literature
293	4904	literature
121506	6449	binary
332	836	literature;signaling
3500	8021	literature
11201	9802	binary;literature;signaling
3856	5596	kinase
5314	819	literature
2483	57703	complexes
10492	6635	complexes
1600	9360	binary
29102	29102	literature
1387	51193	literature;signaling
7874	9915	binary;literature;signaling
5914	64324	literature;signaling
50628	6147	literature
3106	81876	literature
57326	64395	binary
23523	7290	literature
6635	8233	complexes;literature
54927	5987	binary
6595	892	complexes
6182	84311	complexes
2781	4924	literature;signaling
10130	9641	literature
4678	7290	complexes
6925	84069	binary
6663	7329	binary;literature;signaling
55920	9474	literature
2969	4087	literature;signaling
5581	5581	literature;kinase
65003	9553	complexes
6667	6736	literature
1655	9716	complexes
10573	51023	complexes
158405	8543	binary
56949	6434	complexes
10818	5594	literature;signaling
6209	81027	complexes
3178	6207	complexes;literature
10921	79002	complexes
9951	9953	metabolic
10054	6672	literature
10970	1201	literature
386676	56654	binary
4702	4722	complexes
23421	3693	literature;signaling
1457	5337	kinase
213	83660	literature
203068	7431	literature
23450	9879	complexes
10980	80204	literature
3856	5327	literature;signaling
1387	80279	literature;signaling
3185	5245	literature
22826	23759	complexes
3866	892	binary
5901	6207	literature
10450	79228	complexes
4163	5437	literature
387	5567	kinase
6198	983	literature;signaling;kinase
1	7083	signaling
3007	3178	complexes
27335	6176	literature
148581	7737	literature
11137	51602	complexes
3303	777	literature
6256	6667	literature;signaling
125115	56935	binary
3106	7178	literature
6169	6208	complexes
6261	9454	literature;signaling
8208	9031	literature
51362	84292	complexes
1296	6449	binary
10643	94104	complexes
25	51466	literature
3608	51639	literature
51602	6136	complexes
3146	3660	literature;signaling
10868	2235	literature
111	8654	metabolic
55138	79158	binary
817	9513	binary
55150	7024	binary
3065	602	literature;signaling
122704	84311	complexes
6636	988	complexes
2058	2975	literature
629	721	literature;signaling
4792	8945	literature;signaling
58	7135	literature;signaling
113	5153	metabolic
6595	6872	complexes
10935	80724	metabolic
10940	54984	literature
10006	2885	literature
51593	57819	complexes
1891	80724	metabolic
8349	8451	literature
23451	9814	complexes
2120	7329	literature;signaling
4193	7468	literature
10020	3846	binary
1956	5306	literature;signaling
6165	6227	complexes
5566	8736	kinase
3551	5495	literature;signaling
1201	51144	literature
5688	5707	complexes;literature
3181	8899	complexes
1739	6331	literature;signaling
26140	81873	binary;literature
5202	5516	literature
4217	7185	literature
7185	84069	binary
5245	83858	literature
1559	5447	literature
5890	8362	literature
1314	23405	literature
10450	27258	complexes
51530	983	kinase
11335	8354	literature
8683	9416	complexes
5725	7750	literature
10989	23560	literature
147687	23281	binary
146057	84630	literature
51021	84311	complexes
1398	8660	literature;signaling
55131	72	complexes
6125	9129	literature
3875	84260	literature;signaling
672	8362	literature
55068	84708	binary;literature;signaling
26135	5349	binary;literature
117156	8685	literature
57129	64949	complexes
5803	5803	literature
10818	4915	literature
4116	57819	complexes
390535	570	binary
3937	6456	signaling
23020	23560	literature
55233	9113	literature
5328	6768	literature;signaling
10131	6632	complexes;literature
103	5976	literature
3846	81926	binary
2316	3694	literature
1778	27185	binary;literature
5635	5723	literature
10277	840	literature;signaling
3786	801	literature
55585	79102	literature
7150	81620	literature
114884	4313	literature
51465	6400	literature
23705	4356	literature;signaling
118460	8668	literature;signaling
11338	6427	complexes
1616	8364	literature
1857	5307	binary;literature;signaling
10589	6908	complexes;literature;signaling
26289	51251	metabolic
23095	7533	literature
5582	9267	kinase
2033	25	literature
6499	985	signaling
648	7311	literature
497661	51602	complexes
7525	857	literature
5429	7311	literature
55536	9775	binary
10075	25862	literature
10382	7189	literature
10551	56893	binary;literature;signaling
51224	8161	binary;literature;signaling
11128	5092	literature
2068	5437	complexes
1432	23770	binary;literature;signaling
5080	6657	complexes;literature
4602	983	regulatory
1828	3728	literature
1432	81	literature
388677	5819	binary
54954	7341	literature
2192	2192	literature
3035	8349	literature
10250	27339	complexes
51593	79948	complexes
4282	54984	literature
10935	84264	metabolic
10921	221472	literature
4698	4706	complexes
11340	54726	binary
54726	8689	literature
25873	6128	complexes
6256	6908	literature;signaling
10179	5518	literature
431707	57147	binary
79648	9025	literature
5573	6218	literature
51343	891	literature;signaling
162989	843	literature;signaling
6612	7867	signaling
1874	9221	literature;signaling
11052	4076	complexes;literature
3187	3842	literature
386676	9586	binary
10975	1339	metabolic
2997	81631	literature
140459	8065	complexes;literature
1025	3572	complexes;literature;signaling
256646	3433	binary
5565	9891	literature
79778	88	binary
3183	9343	complexes
10383	2885	literature
219541	79050	literature
11103	509	literature
267	51619	binary;literature
29105	4686	complexes
4595	90678	binary;literature;signaling
3326	8517	literature;signaling
1478	580	complexes;literature
55226	6210	literature
60625	8899	complexes
55299	7555	literature
1600	55093	binary
10919	6015	complexes
3309	5707	literature
4719	836	literature
55791	9001	binary;literature;signaling
10112	8556	literature
6132	6141	complexes;literature
5894	6009	binary;literature;signaling
1238	56477	literature;signaling
5579	6709	signaling
4760	595	literature
10768	11063	binary
10250	8493	complexes
6714	8653	literature
5425	57804	complexes;literature;binary
5782	80108	binary;literature;signaling
3609	9533	literature
6136	8554	literature
4149	7461	literature
1499	8850	literature
2971	3579	literature
213	29904	literature
25855	9111	binary;literature
2965	6595	complexes
7189	9040	literature
30062	5080	literature;signaling
4087	55599	binary;literature
3576	6352	literature
6209	8342	complexes
4708	4714	complexes
158931	4087	literature
5436	9441	literature
5971	6598	literature;signaling
50649	83939	literature
3646	7846	literature
1123	5879	literature;signaling
11136	8607	literature
1386	9202	literature
6164	6206	complexes
9040	9063	literature
28973	51263	complexes
55299	6949	complexes
10289	115207	literature
6202	8668	literature
1513	2261	binary;literature;signaling
29093	51073	complexes
5879	8411	literature
7182	868	literature
5335	79890	binary;literature
1655	6421	complexes
112950	27034	complexes
7048	7316	literature
8915	9021	literature;signaling
51023	51650	complexes
1038	1038	literature
1559	9545	literature
6434	8683	complexes;literature;signaling
347	664	binary
3107	4172	literature
3728	5175	literature;signaling
122786	8548	binary
118812	57673	binary
10006	2534	literature
151230	310	signaling
2266	3690	literature;signaling
2801	54955	binary
55957	8367	literature
5094	9045	literature
6141	6206	complexes;literature
11186	65265	signaling
22806	4005	binary
3642	4157	binary
6015	7322	binary;literature
5335	6714	literature;signaling
2203	2203	binary;literature
1522	1522	literature
2746	8655	literature;signaling
3312	3646	literature
57159	58500	binary
192670	79084	literature
5422	6117	complexes;literature
55052	79590	complexes
207	3326	literature;signaling
405	9978	complexes
6606	6635	literature
7054	7299	metabolic
11051	57461	complexes
10735	9126	complexes;literature
10254	3718	literature;signaling
5914	6996	literature
3066	6304	literature
6464	8887	signaling
10142	55165	literature;signaling
5092	57579	literature
7726	80321	binary
478	5250	literature
137196	54507	binary
1956	5864	literature
3500	7047	literature
80829	9688	complexes
197131	403	binary;literature;signaling
2042	80230	literature;signaling
2625	6955	regulatory
28973	63931	complexes
11124	8480	literature
6850	7314	literature;signaling
197259	5089	binary;literature
6143	6194	complexes;literature
367	805	literature
4157	6300	kinase
64951	64979	complexes
1670	5644	literature
2353	468	literature;signaling
81027	8971	complexes
222235	6189	literature
3717	5747	literature;signaling
4292	5981	complexes;literature
354	3717	literature
121504	1387	complexes;literature
5136	5315	signaling
54617	83444	complexes;literature
409	5594	literature;signaling
6117	92797	literature
5356	9716	complexes
124	314	metabolic
7189	9184	literature
3329	6748	literature
3838	978	literature;signaling
6157	7307	complexes
11338	6189	complexes
132660	4869	literature
373	51324	binary
2993	6449	binary
10425	7321	binary;literature
25865	51564	binary;literature;signaling
2688	9188	literature
10921	53938	complexes
23281	26150	binary;literature;signaling
51806	9500	literature
373	9266	literature;signaling
81628	8697	binary;literature;signaling
161582	3308	literature
29127	80829	complexes
476	55161	literature
2934	351	literature;signaling
6158	6191	complexes;literature
7004	9659	binary
2316	7082	literature
56924	57381	binary
7568	7727	literature;signaling
10900	8328	binary;literature;signaling
23389	51586	complexes;literature
55588	55588	literature
3225	5433	literature
26608	9349	literature
10643	728937	literature
55226	6184	literature
5594	9700	kinase
10488	53826	binary
3198	80125	binary
26121	9785	complexes
171483	8803	binary
1915	23521	complexes;literature
1021	7431	kinase
23450	6434	complexes
3020	6760	literature;signaling
11140	60673	literature
2848	9240	binary
1482	5351	regulatory
8676	8676	binary;literature
1046	5565	binary
115	5150	metabolic
10891	6429	complexes;literature
25962	9589	complexes
553115	9146	binary
57801	84125	literature
11329	2963	literature
258010	80124	literature
5339	7082	literature
54971	57819	binary
1478	8189	complexes;literature;signaling
1051	4790	literature;signaling
121504	5430	complexes
23435	3106	literature
8615	9570	literature;signaling
28986	4804	literature;signaling
11161	310	signaling
51265	653121	binary
3936	5568	kinase
6688	6908	complexes;literature;signaling
51263	54534	complexes
25945	388677	binary
113451	383	metabolic
10262	56259	complexes
4297	6878	complexes
1917	5708	literature
4233	5578	kinase
57129	64969	complexes
115106	83878	binary
51362	988	complexes
23636	7187	literature;signaling
54507	5733	binary
23020	6136	literature
324	89795	literature
3106	6905	literature
10657	3190	literature;signaling
2624	8841	literature;signaling
313	3500	literature
10320	1173	binary;literature;signaling
25930	9402	binary;literature
11143	7994	complexes
4792	7988	binary;literature
5683	5701	complexes;literature
208	26060	literature;signaling
509	771	binary;literature;signaling
3313	408	literature
515	539	complexes
5058	5592	kinase
5598	6256	literature;signaling;kinase
84651	84651	literature
10056	60	literature
29887	92840	binary
2769	3577	literature;signaling
51602	6217	complexes
10747	2220	literature
10285	1665	complexes;literature
3014	3735	literature
10863	3676	literature
3839	7052	literature;signaling
28996	7329	binary;literature;signaling
142	5430	complexes
54534	57129	complexes
637	8772	literature
1407	8454	complexes
25949	6631	complexes
5335	6237	binary;literature
4544	8471	literature
150684	5966	literature
4193	9261	kinase
1975	836	literature;signaling
26001	5264	literature
6133	9063	literature
3978	4157	binary
4192	4192	literature
1978	6925	binary
1482	204851	literature;signaling
5499	6421	complexes
3106	4175	literature
1024	902	literature;signaling;kinase
10643	57819	complexes
386675	7733	binary
10985	3329	literature
11236	7328	binary;literature
55026	5879	literature
26009	57326	literature
5232	669	metabolic
2010	72	literature
3066	6598	complexes;literature
54014	6597	literature
10921	57819	complexes
4915	55816	literature;signaling
653121	9841	binary
1999	4790	literature;signaling
23637	9910	literature
3609	6128	complexes;literature
23020	23521	literature
1290	5087	regulatory
29993	5034	literature
6633	9416	complexes
3146	3148	complexes
2582	2592	metabolic
10492	5335	literature
1812	22820	literature;signaling
54793	6386	binary
11051	11338	complexes;literature
6310	639	binary;literature;signaling
51747	9128	complexes
51021	65080	complexes
146664	79025	binary
3881	9759	binary
3326	7186	literature
11335	6672	literature;signaling
1027	896	binary;literature;signaling
116173	203068	binary
4904	55131	complexes
220988	7307	complexes
10286	9814	complexes
7185	84458	binary
2071	5435	complexes
1000	2768	literature;signaling
4541	4726	complexes
3493	5646	literature
1025	5430	complexes;literature;signaling;kinase
5295	64714	binary;literature
3494	8099	literature
3320	3646	literature
4736	6231	complexes
23230	2534	binary;literature
5063	5829	literature;signaling
10758	10758	literature
324	9229	literature;signaling
51341	6670	literature;signaling
2308	6446	kinase
3459	6775	literature
10521	56949	complexes
4712	4714	complexes
5901	8668	literature
1917	6207	literature
51529	996	literature
10318	1147	literature
1350	7386	metabolic
5781	945	literature
51593	9410	complexes
10157	4609	literature
23450	6314	complexes
6125	7284	complexes
7486	7486	literature
2177	353497	literature
23327	396	binary;literature;signaling
4085	4085	binary;literature
1665	5496	complexes
256297	6938	complexes;literature
10989	6169	literature
2631	5198	literature
2326	54440	literature
58477	7428	literature
6599	6601	complexes;literature
1400	6303	binary;literature;signaling
22938	3181	complexes
64398	8777	complexes
2155	3172	regulatory
8354	8370	literature
1147	6132	literature
23075	4691	literature;signaling
4174	8452	literature
11315	5518	literature
51	549	metabolic
10213	5694	complexes;literature
139628	553115	binary
1017	7150	complexes
1915	79711	literature
10672	2185	literature;signaling
23291	25820	literature
6133	6217	complexes;literature
6125	72	complexes
10419	23521	literature
27040	6461	literature
56970	8464	literature
246329	84080	binary
51019	90410	binary
23451	3084	literature
57418	5976	literature
4357	55293	metabolic
51191	6175	literature
1499	8312	complexes;literature;signaling
8216	84172	literature
2904	60412	literature;signaling
729238	729238	literature
6626	9343	complexes
6181	6206	complexes
23451	24144	complexes
3932	6141	literature
163059	386677	binary
6146	6206	complexes;literature
51073	83755	binary;literature;signaling
79953	89885	binary
23658	27257	complexes;literature;signaling
55521	55521	binary
4176	9939	binary;literature
51003	9442	complexes;literature
5924	80025	literature
1398	8724	binary;literature
6203	83858	literature
10488	6440	binary
5094	6188	literature
54538	54538	literature
10320	1656	binary
162	382	literature;signaling
4792	7323	literature;signaling
4869	55299	complexes
80271	8867	metabolic
11274	8517	literature
2034	405	binary;literature;signaling
51073	51650	complexes
10524	6774	literature;signaling
3033	39	metabolic
1978	9252	literature;signaling
3164	5098	literature
1385	1457	kinase
23543	55697	binary
1459	7153	kinase
4664	5450	literature
335	5444	literature;signaling
23085	51560	literature
3837	7846	literature
2023	27335	literature
1759	25843	literature;signaling
23450	5042	literature
1601	1855	literature
10383	1114	literature
51295	5664	literature
10128	8409	literature;signaling
10376	10576	literature
10980	4331	binary;literature;signaling
351	4763	binary;literature;signaling
26580	85027	binary;literature
5431	5435	complexes;literature
5068	5967	literature
375	51729	binary;literature;signaling
10602	23433	literature
2885	6237	binary;literature
2962	5916	kinase
4700	4701	complexes
10450	53938	complexes
3106	6892	literature
178	83593	literature
127	4128	metabolic
5691	7534	literature
54984	7430	literature
54840	9463	binary;literature;signaling
1999	7322	binary;literature
23208	4638	signaling
5685	5706	complexes;literature
6146	6161	complexes
2810	51307	binary
353145	85280	binary
1457	7067	kinase
6870	9737	literature;signaling
6430	80145	complexes
5566	84254	kinase
145226	7316	literature
2099	30836	literature;signaling
596	7159	literature;signaling
440275	64854	literature
22938	5597	signaling
1051	1054	literature;signaling
54810	9869	binary;literature;signaling
1406	4302	binary
10465	988	complexes
147700	3800	literature
153443	5747	literature
10116	9856	binary;literature
55211	55643	signaling
26986	84292	complexes
1937	55743	binary;literature;signaling
29088	51258	complexes
1284	633	literature;signaling
1915	5217	binary;literature;signaling
5509	7532	literature
5983	5985	complexes;literature
26512	65123	complexes
60	7083	signaling
8826	9495	literature;signaling
5903	9972	literature
4637	6749	literature
10190	375341	binary
11164	9641	literature
3183	9533	literature
26994	9372	binary;literature;signaling
10672	5579	literature;signaling
84172	84172	literature
102	1943	literature;signaling
51776	6453	signaling
10625	5217	binary;literature;signaling
26292	4609	binary;literature;signaling
1017	5985	complexes
36	6648	metabolic
3190	441150	binary
1642	648	complexes
1616	7314	literature
85302	85302	binary
5694	5705	complexes;literature
6470	6818	binary
10073	3837	literature;signaling
595	9988	literature;signaling
6207	9513	literature
9670	9939	complexes;literature
11030	54472	binary;literature;signaling
4281	55284	binary;literature
2033	2115	literature;signaling
331	387522	literature
6203	7307	complexes
285141	7124	literature
10921	7874	literature
5170	5586	literature;signaling;kinase
23136	51562	binary;literature;signaling
5621	84310	literature
112611	5224	metabolic
11030	6911	binary
10487	10487	literature
6857	7024	literature
54763	5562	binary
378708	79172	complexes
6940	9759	literature
30008	84528	binary;literature;signaling
6252	79666	binary;literature
6201	8349	literature
358	7205	binary;literature;signaling
23528	58508	complexes
814	84254	literature;kinase
4609	9014	literature;signaling
3735	50628	literature;signaling
11338	6173	complexes
130560	386681	binary
2161	22918	literature;signaling
10713	5356	complexes
257397	285753	binary
5793	7010	binary;literature
54974	6386	binary
9318	9318	literature
3320	5970	literature
23607	9051	literature;signaling
2483	9410	complexes
1846	5599	literature;signaling
27043	6203	literature
255488	65264	literature
3265	8315	literature;signaling
7529	9493	literature;signaling
2331	7040	literature
1434	5901	literature;signaling
51493	7161	literature
1356	30061	literature
51755	9128	complexes
11224	6135	complexes;literature
3206	6688	literature
1017	9785	kinase
23759	58517	complexes
219541	80205	literature
3725	51747	literature
5140	55811	metabolic
10000	3654	kinase
25923	7534	literature
5723	78986	literature
4067	7454	signaling;kinase
27229	79991	binary;literature
26585	7533	binary;literature
129807	84528	binary;literature;signaling
23421	65991	binary;literature
55143	5903	literature
596	9088	literature;signaling
3759	3767	literature;signaling
11035	2058	literature
836	996	literature;signaling
1104	1780	signaling
149371	9146	binary;literature;signaling
11067	7024	binary
6143	81887	literature
1487	3064	literature;signaling
358	54793	binary
6599	6883	complexes
3329	6232	literature
408	6093	literature
51510	51510	literature
29760	868	literature;signaling
8777	8831	literature;signaling
4188	9139	binary;literature;signaling
57801	84319	literature
10283	3181	complexes
6159	6193	complexes;literature
3932	7846	literature
302	409	literature
5275	5657	literature;signaling
6208	8767	literature
128308	65005	complexes
5903	9693	literature
3572	5777	literature;signaling
3014	8349	literature
30008	6310	binary;literature;signaling
26517	26521	literature
23476	9440	complexes
1438	1439	literature;signaling
1108	23028	complexes
7067	79842	literature
26608	3192	literature
54606	6173	literature
10399	3921	literature
23236	5591	literature
10989	5976	literature
4622	4913	literature
7375	9470	literature
55299	6134	complexes
3191	6137	literature
3336	8793	literature
5515	908	literature
4869	6173	complexes
5496	9343	complexes
64127	837	literature
1058	11198	complexes
7026	8878	literature;signaling
25885	9775	literature
54894	6421	literature
129807	163	binary
22907	3183	literature
2534	4162	literature;signaling
100124696	100124696	literature
10399	6191	literature
25942	579	complexes
166	79843	binary
3192	51649	literature
114824	79839	binary
8409	9184	literature
5682	9454	binary
2631	3098	literature
6161	6187	complexes
3183	5300	binary;literature;signaling
10240	29093	complexes
23047	5885	literature
3326	5315	literature
23020	6207	literature
3312	5718	literature
10289	805	literature
3320	5536	literature;signaling
10915	64783	complexes
3329	5250	literature
369	572	kinase
6853	818	literature;signaling
6128	8241	literature
4600	80258	binary
3550	84991	complexes
648	9688	complexes
10645	805	literature
3007	6138	complexes
1837	23336	binary;literature
6144	8634	literature
11183	7030	literature
2113	367	literature
11073	472	literature;signaling;kinase
7529	9610	literature;signaling
3921	6201	complexes;literature
29110	7187	literature
79813	83852	metabolic
79760	79833	binary;literature;complexes
10521	6426	complexes
2159	5269	literature
1390	30818	literature;signaling
1656	6925	binary
1032	79735	binary;literature
675	8850	literature;signaling
3106	5707	literature
2104	5705	signaling
3843	65125	literature
2335	3678	complexes;literature;signaling
1503	5564	literature
6165	6224	complexes;literature
548593	5685	literature
5708	5713	complexes;literature
2033	7507	literature
8243	8467	complexes;literature
10617	4092	literature;signaling
1000	91653	literature;signaling
8220	9416	complexes
1915	291	literature
137209	64753	binary
1026	27037	signaling
597	638	binary;literature
84445	85359	binary
3717	5795	binary;literature
6181	81027	complexes
3608	6138	complexes;literature
11043	78990	binary
3838	8731	literature
5499	6598	literature
1642	80344	literature
23243	25862	literature
6154	6184	literature
1031	7157	binary;literature;signaling
4914	5800	binary;literature
23612	4642	literature
5224	97	metabolic
5921	6549	literature
5250	84319	literature
124995	51642	complexes
6239	9839	complexes
10241	6464	binary;literature;signaling
2035	5110	literature
64105	9785	complexes
6156	6217	complexes;literature
29888	503542	binary;literature
23650	8517	literature
6508	762	literature
1537	4731	metabolic
2887	5894	literature;signaling
5430	84246	literature
23429	9191	literature
117178	85302	binary
3882	51755	literature
896	984	literature;signaling
10451	2885	literature;signaling
23764	5396	literature;signaling
10254	79595	binary
10539	386676	binary
55872	55872	binary;literature
213	5324	literature
1017	1875	kinase
875	9513	binary;literature;signaling
51602	6142	complexes
10488	9741	binary
51639	55696	complexes
4695	4717	complexes
1933	203068	literature
10474	8850	complexes;literature
55211	7431	binary;literature;signaling
129831	27005	literature
22803	3692	binary;literature;signaling
3297	5591	literature;signaling
4670	6202	complexes
55240	9088	literature;signaling
6908	7157	binary;literature;signaling
4701	4726	complexes
51023	51264	complexes
6497	79718	literature
9584	9984	complexes
3609	9329	literature
10868	144100	literature
22938	51593	complexes
4128	4353	metabolic
23648	6886	literature
115106	80321	binary
509	6228	literature
6203	6235	complexes
1804	5621	literature
23411	4904	literature
29911	3983	binary;literature;signaling
6152	9188	complexes
3014	641	literature
5300	7153	literature;signaling
116085	5174	literature
5695	5714	complexes;literature
409	4131	literature
5690	5711	complexes
1051	7157	literature
286480	7681	literature
56254	7317	binary;literature
1302	7083	signaling
1459	6571	literature;signaling;kinase
23204	6472	binary
23710	3996	literature
472	79035	binary;literature;kinase
23493	7185	binary
3183	7150	literature
5054	5328	literature;signaling
10054	4738	literature
29093	54534	complexes
10165	1975	literature
6143	9221	complexes
80321	94122	binary
3692	5579	literature;signaling
3106	6184	literature
2091	29763	literature
120379	386684	binary
124790	58500	binary
154796	4771	literature
4904	509	literature
4087	7161	literature;signaling
3800	55288	literature
10992	4343	complexes
5730	5737	literature;signaling
127557	55388	signaling
10492	81887	literature
3960	57670	binary;literature
22866	23043	binary;literature
23239	8945	literature
6188	8454	literature
124637	7384	metabolic
1111	1871	kinase
6228	7311	complexes
4841	7414	signaling
6476	6520	metabolic
7137	9033	literature
2597	8663	literature
23522	64769	complexes
25	7275	literature;signaling
10772	23107	literature
23223	9020	literature
1017	79366	kinase
2560	5568	kinase
1655	81030	literature
386677	58191	binary
124	217	metabolic
64965	64981	complexes
5797	8496	literature;signaling
9412	9968	complexes;literature
3708	7224	literature
10569	58509	complexes
51362	6633	complexes
10284	7532	literature
133746	7157	literature
10286	9343	complexes
23450	6601	complexes
80333	84498	literature
7884	983	kinase
6015	79948	complexes
6233	8717	literature
355	6714	literature
1026	6774	literature;signaling
51763	6606	signaling
23020	6427	complexes
2885	6125	literature
1849	5599	literature;signaling
64425	9013	literature;signaling
27034	9282	complexes
10898	79577	literature
6125	6135	complexes;literature
27342	89870	binary
367	8991	literature
23265	5609	literature
7536	8559	complexes
1432	1843	literature;signaling
81857	9862	complexes
3551	3551	literature;kinase
6598	7508	literature
1938	8454	literature
169792	51684	binary;literature
5829	81565	literature
25	3927	kinase
1050	2908	literature;signaling
29993	8546	literature
23636	284058	binary
3881	6605	binary
6045	9589	complexes
4216	5604	literature;signaling
26260	8454	literature
5062	6147	literature
11140	9140	literature
326	8243	literature
2118	6879	literature
6418	9015	literature;signaling
11340	26019	binary;literature;signaling
10111	11073	complexes
128240	335	literature;signaling
115265	6637	binary;literature
10772	6129	literature
10969	25873	complexes
4736	6159	complexes;literature
121504	5928	complexes
10084	1915	binary;literature;signaling
7082	8480	literature
51253	56945	complexes
23426	2890	literature
4215	6767	literature
6156	7532	literature
83992	8428	literature
6427	9092	complexes
6205	6949	complexes
55299	6168	complexes
51616	8290	literature
5932	5932	literature
4188	5068	binary
3190	5599	kinase
5905	7341	literature;signaling
5725	79869	complexes
3716	6774	literature;signaling;kinase
1616	6233	literature
6137	6152	complexes;literature
5335	9826	binary;literature
81620	8626	literature
4833	55907	metabolic
166	81629	binary
310	6187	signaling
10490	4905	literature
10969	81887	literature
3066	57459	complexes;literature
3187	9641	literature
5599	9261	kinase
2553	576	literature;signaling
3594	3595	complexes;literature;signaling
2120	57154	literature;signaling
3099	6720	regulatory
2091	8634	literature
2885	3064	literature;signaling
6132	9188	complexes
54536	55770	complexes;literature
58	6712	literature;signaling
6546	7531	literature;signaling
11073	4683	complexes
10092	408	literature
5250	6194	literature
1192	4163	literature
10957	3174	signaling
1616	56850	literature
3066	9641	literature
10250	22916	complexes
143425	7442	literature
321	7804	literature
24140	55920	literature
128240	5597	signaling
6141	6749	literature
10969	26354	complexes;literature
10256	8315	literature
11184	6885	literature;signaling
5925	6595	literature
10018	596	binary;literature;signaling
154007	6633	complexes
1017	54386	kinase
200081	3881	binary
2965	9412	complexes
10592	4609	literature
3725	9782	literature
22920	22920	literature
25962	57332	complexes
3306	5714	literature
283150	60490	binary
262	262	literature
29974	8436	binary
10846	109	metabolic
28514	4856	literature;signaling
1029	84725	literature
2091	958	literature
50649	728937	literature
1827	5597	kinase
29796	4708	metabolic
10326	10326	literature
539	80321	binary
4741	4744	literature;signaling
23087	7323	binary;literature
3183	6134	literature
28998	60488	complexes
10534	80125	binary;literature;signaling
6631	79228	complexes
1945	2043	literature;signaling
359845	84988	binary;literature;signaling
30008	5733	binary
252969	5423	complexes
3455	6773	literature;signaling
23239	81609	literature
5395	63967	literature
23560	6191	literature
3984	9475	kinase
25	51428	binary;literature
11170	23641	binary;literature;signaling
2983	5149	metabolic
284695	3608	literature
5764	79886	binary;literature;signaling
29994	7541	binary
1387	4603	literature;signaling
257144	54507	binary
166	6925	binary
4281	7335	binary;literature
3827	3827	literature
22891	54820	binary;literature
151636	7325	binary;literature
211	64781	binary
1656	4841	binary
1786	7534	literature
10236	51340	complexes
5777	945	literature
409	5518	literature
10283	6629	complexes
7541	84285	binary
10213	7277	literature
367	7041	literature;signaling
4089	4205	literature;signaling
55660	91010	binary;literature
3192	6124	complexes;literature
26258	55093	binary;literature;signaling
10376	7283	literature;signaling
4881	5137	metabolic
10953	7415	literature;signaling
3608	6222	complexes;literature
8878	9802	signaling
84140	9911	binary
10285	11017	complexes
11178	983	literature;signaling
2197	6122	complexes
408	4193	literature;signaling
2039	53635	binary;literature;signaling
4152	6839	complexes;literature;signaling
51755	8449	complexes
10018	581	binary;literature
6129	920	literature
26354	9782	literature
10603	2534	literature;signaling
5585	9734	kinase
1462	6404	literature;signaling
23020	5042	literature
5580	9338	kinase
55131	6122	complexes
10594	6625	complexes
6128	9349	complexes;literature
23479	374355	binary
386681	388677	binary
116540	54460	complexes
5873	94122	literature
23589	8614	binary;literature;signaling
3667	3716	literature;signaling
84292	9785	complexes
116541	51081	complexes
3725	5600	literature;signaling
23334	5966	binary
1741	3891	literature
6142	7307	complexes
1854	2688	literature
55651	7189	literature
50649	6194	literature
7305	9436	literature;signaling
29904	5599	literature;signaling
4303	7534	signaling
7514	9212	complexes
5250	7532	literature
29946	5090	binary
1398	2213	binary;literature
11274	9636	binary;literature
11091	3065	complexes
1017	988	literature;kinase
1838	8495	binary;literature;signaling
1063	3837	signaling
27292	5094	literature
84991	9416	complexes
2074	4790	literature
6421	7314	binary;literature
4698	4715	complexes
10921	6627	complexes
11156	57805	literature
23398	4686	complexes
2734	6207	literature
23451	25962	complexes
23095	7532	literature;signaling
5609	9479	literature;signaling
1347	7385	metabolic
11143	29993	binary;literature;signaling
55500	9791	metabolic
4209	7311	literature
1026	6233	literature
148254	80321	binary
7707	9759	literature
10333	7097	literature;signaling
182	23509	literature
7316	8661	literature
142	54840	binary;literature;signaling
23412	4790	literature
113878	56893	binary;literature;signaling
23013	57461	complexes
2562	5515	literature;signaling
378708	80010	literature
27125	6477	binary;literature;signaling
6170	6192	complexes
3308	3312	complexes
3866	84832	binary;literature;signaling
6136	63893	binary;literature
10401	2099	literature;signaling
80271	9651	metabolic
4287	9463	binary;literature;signaling
5604	7529	literature
1460	2246	literature;signaling
79571	85302	binary;literature;signaling
11258	6310	binary;literature;signaling
8449	9939	complexes
51477	5334	metabolic
6195	8013	literature;signaling
3326	5094	literature
10915	51593	complexes
27043	4343	literature
2064	983	kinase
54984	6161	literature
5582	998	literature;signaling
6141	6160	complexes;literature
10946	6628	complexes
6194	64960	literature
125115	64927	binary
113	5145	metabolic
10262	10915	complexes;literature;signaling
386681	3889	binary
1982	8569	literature
4869	9221	complexes
4696	4724	complexes
10165	6232	literature
55646	6159	complexes;literature
79885	81620	literature
409	80232	literature
10614	5159	literature
50628	8926	complexes
10236	6634	complexes
3191	387082	literature;signaling
27124	57159	binary
54550	6386	binary
5347	5690	literature
51588	8554	literature;signaling
31	3611	literature
5605	91746	literature
126	217	metabolic
56649	84283	binary
57473	58487	binary;literature
1660	6749	complexes;literature;signaling
4113	64792	literature
10274	8243	complexes;literature
10972	7428	literature
54331	55970	literature
4224	79017	literature
2562	5566	literature
6141	6168	complexes;literature
310	5859	signaling
2113	5663	regulatory
10921	4116	complexes;literature
23451	6139	literature
10672	5567	kinase
6130	7846	complexes;literature
267	51009	literature
4329	501	metabolic
55159	7321	binary;literature
51727	7534	literature
1947	8440	literature;signaling
324	8239	literature
154796	51421	complexes
1017	64426	kinase
11030	353323	binary
5770	7341	binary;literature
3799	3800	literature
23317	51726	signaling
4738	7533	literature
153769	84445	binary
55588	81857	complexes;literature
31	57118	kinase
51643	54918	literature
3192	51340	complexes
54535	84970	binary
2898	5562	literature
143244	7514	literature
2113	7267	literature
409	5034	literature
6938	862	signaling
213	58484	literature
26088	9135	binary;literature;signaling
200081	9111	binary
1017	23047	kinase
122953	1937	literature
51631	6165	complexes
7321	9616	binary;literature
1315	5997	literature;signaling
10528	659	literature;signaling
1314	83858	literature
3183	6224	literature
7157	959	literature;signaling
2316	5335	binary;literature
6640	8525	literature;signaling
10771	7341	literature
22919	30849	literature
3014	3018	complexes
11345	115201	literature
4702	4704	complexes
2147	8574	literature
1477	1479	complexes;literature
4261	5568	kinase
2534	2954	binary;literature
5310	5747	literature;signaling
6347	6667	regulatory
5295	79902	literature;signaling
5422	5925	literature;signaling
27148	2736	literature;signaling
6804	8773	complexes;literature;signaling
22907	51649	literature
10992	988	complexes;literature
10567	4071	binary
1500	200845	binary
1915	3183	literature
6204	6210	complexes
5581	7534	literature
5579	5601	kinase
10138	23269	complexes
6788	92597	kinase
114823	25896	complexes
5688	7077	literature
22938	9343	complexes
2023	920	literature
55666	8266	literature
1915	54938	literature;signaling
28973	29074	complexes
5684	8862	binary
324	81844	literature
2908	6598	literature;signaling
114	8654	metabolic
6130	8454	literature
11035	5500	literature
10393	4739	complexes
55791	732272	binary
2155	25862	literature
4090	7738	signaling
51503	84321	complexes
26994	54476	binary;literature;signaling
51639	9343	complexes
10628	3838	literature;signaling
4036	4043	literature;signaling
3000	5137	metabolic
10856	2058	literature
51362	9092	complexes
1025	124790	literature
10488	55454	binary
253260	2810	literature
10606	9513	binary;literature;signaling
1896	5045	literature;signaling
1235	55894	literature
10594	7150	literature
6429	9589	complexes
29894	81608	complexes
6310	9757	binary;literature;signaling
26043	6233	literature
2932	6446	literature;signaling;kinase
10523	6636	complexes
64853	84708	binary
1739	8825	literature
94104	9584	complexes
353323	386680	binary
11218	11224	literature
10569	55094	complexes
1933	8344	literature
6613	78987	binary;literature;signaling
1345	6648	metabolic
134728	3654	literature;signaling
8195	8576	literature
10969	6207	complexes;literature
154865	287015	binary
26999	8087	binary;literature
27336	8896	complexes
11091	7994	literature
5684	83640	binary
10008	2597	signaling
6204	6206	complexes;literature
140432	54926	binary;literature
8065	9045	literature
196528	6605	complexes;literature;signaling
4224	885	literature;signaling
6223	8536	kinase
23229	57154	literature
10657	3932	literature;signaling
6133	6949	complexes
10808	2885	literature
64837	8503	signaling
2739	815	kinase
3187	9416	complexes
22866	5894	literature
30008	896	binary;literature;signaling
4718	4724	complexes
84991	9716	complexes
6161	6727	complexes
4314	7076	literature;signaling
3676	5568	kinase
10362	11007	binary;literature;signaling
22919	22924	binary
10419	8366	literature
3801	7251	binary
6124	6157	complexes;literature
196441	81704	binary
1386	7341	binary
5295	79723	binary;literature
83547	83547	literature
4540	7388	metabolic
55577	5966	binary
1445	225689	literature;signaling
6837	9441	complexes;literature
1838	83878	binary
11030	816	binary
57187	9129	complexes
6187	8451	literature
29780	9459	literature;signaling
2956	4361	complexes;literature
1977	6198	literature
55030	7046	literature;signaling
3065	3309	complexes
3651	5594	kinase
2767	2776	complexes
3690	5770	literature
4702	7385	metabolic
3162	7316	literature
10211	857	literature
115106	4998	binary;literature
2010	705	binary
3385	3681	literature;signaling
4609	81627	literature
207	8115	binary;literature;signaling
6122	8335	literature
2767	7222	literature;signaling
1642	79016	literature
1841	30833	metabolic
23405	6224	literature
1017	1994	kinase
27255	3737	literature
2335	7356	binary;literature;signaling
23263	6129	literature
4087	55223	binary;literature;signaling
10363	3838	binary
1021	1022	kinase
388677	57787	binary
2099	54554	literature
836	8505	literature
387522	85363	literature
10524	125115	binary
28973	85302	complexes
160851	8527	literature
2885	7918	binary;literature
3235	9214	literature
10989	22948	binary;literature;signaling
2058	9045	literature
55729	7329	literature
51003	9439	complexes;literature
2932	4077	literature
375307	3881	binary
26128	55264	literature
7155	983	kinase
1719	6908	regulatory
26873	286016	metabolic
1655	6623	literature
1655	51340	complexes
22827	5496	complexes
4291	79682	literature;signaling
5778	64395	binary
6160	6161	complexes
1387	9697	literature;signaling
79803	84343	complexes
10992	51116	literature
7277	8733	literature
55198	5878	binary
22806	3066	literature
5578	5663	kinase
11177	9112	complexes
23582	373156	binary
2035	2280	literature
5292	6502	kinase
4747	732272	binary
2010	23345	literature;signaling
2132	6623	literature
51429	6655	literature;signaling
11224	4214	literature
26135	6996	literature;signaling
142	84464	literature
124220	6449	binary
26019	54512	complexes;literature;signaling
23291	4651	literature
2661	6607	literature
292	8087	literature
2064	8503	literature
6187	6228	complexes;literature
369	80124	literature
29796	4726	metabolic
1031	54814	literature
170506	4869	literature
5894	6915	literature;signaling
2597	6229	literature
1660	6130	complexes;literature
509	6159	literature
2205	3497	literature
25901	4656	binary
5707	5709	complexes;literature
57326	6612	literature
2969	78990	literature
5594	5608	kinase
4690	7112	binary;literature
10514	3191	literature
790	836	literature;signaling
51503	5499	complexes
10287	2773	literature;signaling
54550	9282	signaling
374907	6483	metabolic
373509	7372	literature
22927	8683	binary;literature
1432	8357	kinase
3097	5881	literature
22938	25804	complexes
55681	6175	complexes
1650	6152	literature
23517	3183	complexes
388774	5597	signaling
26589	64976	complexes
10284	10474	binary;literature;signaling
2923	6892	literature
51422	5565	literature
150472	1892	binary;literature
200845	200845	binary
3690	7448	complexes;literature;signaling
5902	8793	literature
6830	904	complexes
10002	25942	literature
26258	2647	complexes;literature;signaling;binary
260425	7039	binary;literature;signaling
8294	8968	literature
5701	5713	complexes;literature
3191	83858	literature
1740	1742	literature;signaling
388646	57819	binary;literature
1447	1990	literature
4843	5879	literature;signaling
3866	83541	binary
5565	91544	binary
2091	4869	complexes;literature
11145	29979	binary;literature;signaling
1234	6355	literature;signaling
10514	6176	complexes;literature
3881	83640	binary
1147	23291	literature
4724	7381	metabolic
51412	8607	complexes
23435	55588	literature
4224	5741	literature;signaling
3106	801	literature
5868	7879	literature
114928	55791	binary;literature;signaling
3676	975	complexes;literature;signaling
1650	6169	literature
1386	1584	regulatory
1660	8087	literature
25885	6188	literature
23506	57685	binary;literature
4714	51079	complexes
1982	4686	literature;signaling
253260	57521	literature
25934	80321	binary
4711	4728	complexes
1314	79016	literature
203068	7529	literature;signaling
1655	58509	complexes
55167	7532	literature
26986	3014	complexes;literature
8362	8968	literature
1785	29763	literature
225689	7041	literature;signaling
6137	6202	complexes;literature
25897	51684	literature;signaling
8452	8883	literature
56952	8115	binary
4604	7273	literature;signaling
26608	4869	literature
10092	10094	complexes
51013	57144	binary
222389	6595	binary
2130	8050	binary;literature;signaling
1983	22916	literature
22841	7532	literature;signaling
4794	4794	literature
11035	808	literature
11335	23468	literature;signaling
4726	7388	metabolic
406	8850	literature
23468	8353	literature
26354	8971	complexes
6157	6234	complexes
1649	3202	literature
388818	81544	binary
51684	8649	signaling
55660	56949	complexes
55660	6066	literature
4716	7388	metabolic
5062	998	binary;literature;signaling
2110	4702	metabolic
291	3932	kinase
10399	2771	literature
57703	9343	complexes
128710	56254	literature
10915	57461	complexes
51755	9939	complexes
3106	7430	literature
310	84942	signaling
324	5063	literature
27175	5829	literature;signaling
23521	6189	complexes;literature
10209	5921	signaling
7827	84623	literature
4223	5075	literature;signaling
30011	8106	signaling
222484	65264	binary;literature
3553	3553	literature
5981	6118	complexes
60491	80145	literature;signaling
114088	81629	binary
2	3553	literature;signaling
10202	6189	literature
3312	9532	literature;signaling
2885	7010	literature;signaling
4437	580	literature
3175	8850	literature;signaling
10629	6881	complexes;literature
1457	4609	literature;signaling;kinase
4686	9716	complexes
28998	29088	complexes
3303	80012	complexes
1991	3827	literature;signaling
51068	84464	literature
284001	284001	binary
151254	7431	binary;literature;signaling
3690	5159	literature;signaling
4000	8337	literature
2035	22818	literature
55752	989	complexes;literature
3658	983	kinase
1019	4067	literature;kinase
29926	5372	metabolic
170626	64395	binary
55683	6233	binary;literature
100124696	387	literature
218	84264	metabolic
1147	7186	literature;signaling
2099	7799	literature;signaling
386676	90874	binary
56949	6431	complexes
2788	2790	literature
1819	51389	binary;literature
1339	7381	metabolic
2618	8517	literature
220988	51340	complexes
8559	9295	complexes
55681	8342	complexes
10868	8663	literature
4242	4851	literature
23281	4034	binary
11077	3298	literature;signaling
1447	2885	literature
10818	5909	literature
5591	84938	literature
6897	8453	literature
51639	51690	complexes
10262	6635	complexes;literature
5976	9329	literature
117143	27097	complexes
5970	790	literature
7431	9124	binary;literature;signaling
6890	811	literature
6273	727738	literature
6722	8518	regulatory
6235	81027	complexes
3297	815	literature;signaling;kinase
6147	79084	literature
10382	3978	binary;literature
7846	8664	literature
6210	6232	complexes
2271	5564	literature
5568	7166	kinase
29904	29904	kinase
2113	6777	literature;signaling
3055	7251	literature;signaling
3091	5594	kinase
54726	9140	literature
24144	3185	complexes
2549	5594	literature;signaling;kinase
1329	8553	binary
2147	729	literature;signaling
10915	6060	literature
6210	8451	literature
10594	9984	complexes
79733	8216	literature
4791	6500	literature
23670	5597	literature
10014	8363	literature
57594	9587	binary
23207	9367	literature
143884	56956	binary
6157	6207	complexes;literature
1803	6367	literature;signaling
1026	996	literature
5079	7091	literature;signaling
6714	8600	literature
5724	7297	literature;signaling
1845	7535	literature;signaling;kinase
5594	8718	literature;signaling
28973	51650	complexes
1460	8099	binary;literature;signaling
142679	5601	literature;signaling
207	4771	literature
51755	8899	complexes
10013	84246	literature
196441	284001	binary
3931	5320	metabolic
6128	6143	complexes;literature
3764	6833	literature
79002	8220	complexes
6154	6157	complexes;literature
6401	7414	literature;signaling
10207	5578	literature
9129	988	complexes
2052	3169	regulatory
1460	8930	binary;literature;signaling
2247	2263	binary;literature
54870	64395	binary
114932	6925	binary
3932	9047	literature;signaling;kinase
6164	6233	complexes
5295	5781	complexes;literature;signaling
6749	80829	complexes
10788	84172	literature
8220	9716	complexes
2931	84626	literature
10204	3106	literature
1058	8361	literature
1499	6932	binary;literature
7157	7443	literature;kinase
25949	9129	complexes
310	7157	signaling
3921	6157	complexes
255193	54507	binary
10320	2166	regulatory
11100	5468	literature
3710	7222	literature;signaling
1786	1788	literature;signaling;metabolic
1059	79948	complexes
7067	9968	complexes;literature
3937	5336	complexes;literature;signaling
3507	51776	signaling
5426	7153	complexes
11091	30827	literature
10291	3192	complexes
4738	6132	literature
382	4522	literature
55832	79016	literature
5111	580	literature
6152	8342	complexes
9188	9641	literature
7408	7414	literature;signaling
2908	6908	literature;signaling
1495	83660	literature
302	6277	literature;signaling
3480	9021	literature;signaling
309	3842	literature
2099	24148	literature;signaling
284695	6128	literature
54535	6303	binary
291	4792	literature;signaling
387522	91445	literature
10989	3188	literature
293	6152	literature
3690	7094	complexes;literature;signaling;binary
5708	6612	literature
26512	5431	complexes
3459	821	literature;signaling
3185	57703	complexes
11001	2224	metabolic
51642	64928	complexes
10381	8874	binary;literature;signaling
6532	811	literature;signaling
2597	3735	signaling
4869	50628	literature
27339	9092	complexes
10580	4301	literature;signaling
51340	79002	complexes
5577	9465	binary
51021	6182	complexes
10450	51729	complexes
5714	5717	complexes;literature
301	6202	literature
1147	7329	literature
6396	8766	literature
5106	669	metabolic
3329	6206	literature
5747	7249	literature
4087	9392	literature;signaling
11137	6147	complexes
6010	6295	literature;signaling
3796	7534	literature
6390	9641	literature
55299	6727	complexes
23350	51340	complexes
3706	58	literature;signaling
2035	84817	literature
5500	5504	literature
4926	8658	literature
4036	55805	literature;signaling
3091	406	binary;literature;signaling
6118	9709	binary;literature;signaling
3659	9706	literature
10301	60492	binary;literature
29127	9493	complexes;literature
55291	55728	complexes
51107	5664	complexes;literature
3309	81027	literature
11338	6165	complexes
329	80705	binary
1192	3106	literature
1460	637	literature;signaling
10488	9145	binary
3065	6615	literature
5054	56893	binary;literature;signaling
2801	81629	binary
1080	9351	binary;literature;signaling
26993	9391	literature
10228	8773	complexes;literature;signaling
5687	5720	complexes
3172	335	regulatory
28964	8500	literature;signaling
2512	84651	literature
2254	2261	literature;signaling
55379	7414	signaling
6184	6201	literature
1962	2878	metabolic
2626	3283	regulatory
3312	7416	literature
892	9968	complexes;literature
2023	6130	literature
55906	7766	binary
160	274	literature;signaling
147700	23028	binary
6235	7846	complexes
1796	3932	literature;signaling
10285	3084	literature
4316	4803	literature;signaling
63922	8243	literature
4690	81543	binary;literature
65266	9076	literature;signaling
1107	79137	binary;literature;signaling
11156	9688	literature
1654	54487	complexes
23764	5660	binary;literature;signaling
55352	8357	literature
10245	10440	complexes
10762	3839	binary
3039	3106	literature
10189	84991	complexes
23405	92736	literature
4882	5144	metabolic
3736	3737	complexes;literature
1742	3751	literature;signaling
5925	7027	literature
1005	1013	literature
1413	79959	binary
8878	9817	binary;literature
1660	6144	complexes;literature
2099	3312	literature
4176	4176	literature
5469	55588	complexes;literature
5879	7410	literature;signaling
1213	29924	literature;signaling
3020	7091	complexes
1387	3665	literature;signaling
23360	55660	binary;literature;signaling
548593	60681	literature
1027	7345	literature;signaling
2534	2903	literature;signaling;kinase
4088	5371	complexes;literature;signaling
2781	5583	kinase
54507	83899	binary
4647	801	literature;signaling
6125	8450	literature
672	8367	literature
3178	9785	complexes
64960	64965	complexes
6130	6780	literature;signaling
56945	63875	complexes
4602	5599	kinase
2957	9519	literature;signaling
5704	8780	literature
25803	4824	literature;signaling
4067	4692	signaling
350	4779	regulatory
51727	5564	literature
51506	79876	literature
55319	7849	literature
2650	56913	metabolic
3326	5787	complexes
26354	3191	literature
3836	7398	literature
51225	9456	binary;literature;signaling
29950	57862	binary
382	8565	literature
11140	27131	signaling
10006	653361	binary;literature
5597	9842	signaling
596	841	complexes;literature;signaling;binary
11338	84844	complexes
3276	8764	literature
3320	8290	literature
5341	5582	kinase
11043	138716	binary
3159	5916	literature;signaling
4090	9839	literature;signaling
25843	9693	literature
5132	5566	literature;signaling
2187	80010	complexes
4904	60	literature
132660	8363	literature
5431	6908	complexes
23641	5977	binary
54557	5479	binary
115416	25978	literature
4332	983	literature;signaling
3608	6187	complexes;literature
5610	7157	literature;signaling;kinase
7791	84464	literature
11224	7846	complexes
5902	7428	literature
23468	51160	binary
29904	6199	literature;kinase
8451	8533	complexes
4670	55094	complexes
1629	587	metabolic
4904	6170	complexes
11030	84445	binary;literature;signaling
1267	5747	literature
2624	3087	literature;signaling
3692	56005	literature
1459	1983	kinase
10397	1173	literature
224	5238	metabolic
55367	8738	complexes;literature
38	39	metabolic
3065	8462	literature;signaling
10574	11035	literature
152137	1956	kinase
1060	6015	complexes
1399	6654	literature;signaling
5587	5603	binary;literature
55775	5591	kinase
2335	4782	regulatory
10992	4088	literature;signaling
1000	5295	literature;signaling
2118	2629	regulatory
10285	23020	complexes;literature
55167	84148	complexes
8347	9641	literature
1386	4089	literature;signaling
2597	8344	literature
53637	81537	literature
51747	7307	complexes
57521	64798	literature
28964	831	literature
51191	9349	literature
5424	5425	complexes;literature;binary
5794	5829	literature;signaling
10444	6923	binary;literature
4193	7311	literature
2787	55970	literature
116540	64981	complexes
10121	10121	literature
4343	8487	literature
4103	80700	binary
10643	5496	complexes
196	8204	literature;signaling
1111	5885	literature
10174	356	literature
4830	55022	binary
4583	79695	literature
108	5144	metabolic
440552	9638	signaling
10498	1994	literature
3329	5521	literature
23090	253738	literature
11161	7572	binary;literature;signaling
10207	8886	binary;literature;signaling
55092	84867	binary
11007	9129	binary;literature;signaling
5609	56940	literature
10283	6632	complexes
2321	545	literature;signaling
154796	9531	literature
22937	6721	literature
192670	1975	literature
54704	9139	binary
3929	6227	literature;signaling
11043	84619	binary
1659	56949	complexes
3224	4487	literature
6643	9559	complexes
386677	9753	binary
23199	84970	binary
7334	9025	binary;literature
8661	8663	complexes;literature
2063	29994	literature
28973	65993	complexes
10891	4691	complexes;literature;signaling
1031	10589	binary;literature;signaling
5194	5195	literature
51747	6627	complexes
6950	7277	literature;signaling
1603	3703	complexes
1477	29894	complexes;literature
10289	2521	literature
7067	7533	literature;signaling
4215	81572	literature
4736	6181	complexes
222235	6203	literature
1454	1856	binary;literature;signaling
124995	65080	complexes
4090	4538	signaling
4176	7189	literature
3107	6891	literature;signaling
309	7417	literature
2932	84626	literature
51428	6636	complexes
51428	9410	complexes
11258	51164	literature
1001	23607	literature
388324	5733	binary
6158	6228	complexes;literature
2969	9219	complexes;literature
6092	93145	binary;literature;signaling
2201	4052	literature;signaling
2977	5142	metabolic
10946	29105	complexes
58503	6779	literature
58509	9716	complexes
2335	3488	literature;signaling
5430	8850	complexes;literature
51690	57703	complexes
64137	64137	literature
1107	51588	literature;signaling
1974	302	literature
9793	9793	literature
112399	80258	binary
25942	83463	literature
2908	7915	literature
24144	3854	binary
80218	8553	binary
158	9958	literature
27095	79666	binary
2099	7025	literature;signaling
9158	9982	literature;signaling
10989	6129	literature
2597	6277	literature
28964	55339	binary;literature;signaling
2521	6421	literature
51465	90678	literature
10128	7431	literature
153527	7541	binary
10573	9801	complexes
1017	10606	kinase
60	84700	literature;signaling
25873	6230	complexes
3188	51639	literature
6628	8175	complexes;literature
55037	64969	literature
29074	54460	complexes
6632	8175	complexes;literature
2885	28964	signaling
292	7133	literature
10114	7329	literature
10969	6193	literature
2280	7528	literature;signaling
23095	672	literature
388677	4879	binary
23099	408	binary;literature;signaling
56893	65117	binary;literature
192669	6709	literature
4609	8878	literature
694	7846	signaling
2972	55814	complexes
57819	9295	complexes
3875	55212	binary;literature
2885	8471	literature;signaling
117159	8764	literature
64746	64750	binary;literature
10980	310	signaling
2954	60491	binary
6925	80308	binary
594855	6844	complexes
5994	8625	literature;signaling
3067	4128	metabolic
3336	7088	binary;literature;signaling
5436	9150	complexes
10514	9349	complexes;literature
51617	7105	signaling
26121	6426	complexes
23275	23326	literature
4133	5048	literature;signaling
28977	64963	complexes
5631	7086	metabolic
27018	56259	binary
121268	26060	binary
27335	3842	literature
54948	64968	complexes
8295	9439	complexes;literature
57048	8576	binary
55750	8723	binary;literature;signaling
3717	6775	kinase
23450	6627	complexes;literature
140825	6921	literature
6709	85358	literature
5250	8607	literature
8359	8968	literature
6194	6228	complexes;literature
51762	7277	literature;signaling
408	55661	literature
6628	9785	complexes
10381	55023	binary;literature
10236	10250	complexes
10884	64951	complexes
11059	4778	literature;signaling
3185	64969	literature
1778	6626	complexes
1499	6386	literature
4736	6122	complexes;literature
5634	64080	metabolic
2950	56902	binary;literature;signaling
4708	4726	complexes
6636	8487	complexes;literature
55662	85302	binary;literature;signaling
3178	6633	complexes
10987	51316	binary;literature
22883	2963	literature
26013	51513	literature;signaling
51747	8220	complexes
8886	9045	literature
1457	5788	literature;signaling;kinase
10210	10210	literature
50813	8065	literature;signaling
116285	27034	metabolic
6135	6139	literature
1453	8900	literature
5684	5684	binary
6152	84319	literature
55791	79101	signaling
2204	29992	literature
22826	988	complexes
156	5599	kinase
1655	26986	complexes
10992	2483	complexes
11052	9879	complexes
928	961	complexes
3727	7015	regulatory
51023	84311	complexes
287	3337	literature;signaling
1108	3183	complexes
23013	51503	complexes
11198	1460	complexes
6124	9775	literature
6386	7039	literature;signaling
22827	80145	complexes
23198	5692	literature
5970	9131	literature
8061	8061	regulatory
57599	7486	literature
154	155	literature;signaling
342371	4077	signaling
6477	7336	binary;literature
11051	4809	complexes
10533	1936	literature
158078	6783	binary
386682	9075	binary
6169	6230	complexes
10569	23517	complexes
23281	55138	binary
54507	8862	binary
1399	1600	literature;signaling
10201	8760	metabolic
6138	7311	complexes
4666	65125	literature
6431	8559	complexes
2645	55276	metabolic
348980	57657	literature
1741	8347	literature
6125	8493	literature
121504	142	complexes
11043	85302	binary
1748	23020	literature
1974	5245	literature
2033	5430	complexes;literature
309	3312	literature
1647	5465	literature;signaling
58508	8848	signaling
3029	5052	metabolic
1785	6453	binary;literature;signaling
7189	84935	literature
1398	56139	binary;literature
10728	3303	literature;signaling
1540	9677	literature
79833	8926	complexes
221264	8682	binary;literature
51755	6426	complexes;literature;signaling
146279	340359	binary
2059	6654	literature;signaling
4481	4818	binary
2634	6788	signaling
3665	7189	literature;signaling
338	811	literature;signaling
7919	79228	complexes
4217	5170	kinase
23450	27258	complexes
3897	8650	literature;signaling
539	84062	binary
6143	9775	literature
10013	863	literature
10200	2512	binary;literature;signaling
2661	6303	binary;literature;signaling
11345	51479	literature
55646	6130	complexes
23299	54764	literature
3611	6251	literature
4086	4853	binary;literature;signaling
1994	5094	literature
4704	4706	complexes
3035	5705	signaling
5781	5829	literature;signaling
10902	8295	complexes;literature;signaling
6048	7321	binary;literature
10289	7332	literature
153561	2261	binary
3091	6759	binary;literature;signaling
4778	8945	binary
114294	64928	complexes
10521	27336	complexes
115	5143	metabolic
10565	4691	literature
6210	9782	literature
26235	6500	literature
7879	9641	literature
10026	8733	complexes;literature
23478	382	literature
257218	4026	binary;literature;signaling
4131	6789	literature
3514	80279	literature
4609	79753	binary;literature
2058	26986	literature
6204	6234	complexes
9954	9956	metabolic
613	7533	literature;signaling
6170	7307	complexes
115106	375341	binary
2885	8763	binary;literature
4353	4353	literature
11321	7507	binary;literature;signaling
4157	55023	binary
6202	8664	literature
123	375	literature
55293	6047	binary;literature
23450	4904	complexes;literature
6323	8453	literature
1759	9475	literature
11218	8487	complexes;literature;signaling
5267	8764	signaling
2956	55655	literature
2516	2534	binary;literature
58525	6203	literature
128308	54460	complexes
29966	55233	literature
29882	996	complexes;literature
23450	6203	literature
5770	613	binary;literature;signaling
30011	4296	literature
5347	9330	literature
29844	7138	binary
3185	5709	literature
55148	8351	literature
11156	30000	literature
4714	4723	complexes
11332	55145	binary
2553	7186	binary
58509	6431	complexes
1655	23350	complexes
656	656	literature
3921	6165	complexes
4691	8344	literature
80817	9025	binary;literature;signaling
1114	5908	signaling
6132	9040	literature
3312	5297	complexes
708	8940	literature;signaling
349565	54981	metabolic
3309	79948	complexes
23263	2332	literature
382	5226	literature
2534	52	literature;signaling
197320	386675	binary
10285	1654	complexes
3932	7416	literature
57332	7024	binary
25814	4105	literature
2099	3932	literature;signaling;kinase
10250	24148	complexes
10084	10907	literature
4704	9391	literature
1104	1104	literature
1000	8502	literature
224	26	metabolic
1937	63920	signaling
219541	5436	literature
3565	3662	regulatory
3636	5333	metabolic
27339	6627	complexes
1459	7184	literature;signaling
10713	8175	complexes
5970	6882	literature;signaling
6667	7167	regulatory;literature
5250	9349	literature
1459	6722	kinase
121504	3280	complexes
10902	7157	literature
6122	6128	complexes;literature
10208	8178	literature
3690	961	complexes;literature
2874	3881	binary
1514	80781	literature;signaling
58538	64398	complexes;literature
6155	6732	complexes
6142	6205	complexes
5571	9817	binary
375307	55722	binary
3183	6143	literature
5599	9318	literature;signaling
10902	80314	complexes;literature
10289	92140	literature
329	8767	literature;signaling
137209	386676	binary
5582	8682	kinase
3066	79813	complexes
2353	3725	complexes;literature;signaling;binary
55969	84833	literature
23199	5987	binary
5295	6853	literature;signaling
4891	6233	literature
1051	3065	literature
10971	23313	literature
54535	7186	binary
1600	5300	binary
9092	9939	complexes
8356	8360	literature
7251	83878	binary
127	218	metabolic
1822	1855	literature
5480	7024	binary
3183	8907	binary;literature;signaling
6629	8563	complexes
30000	51074	binary
203068	4137	literature;signaling
10849	8454	literature
3320	405	literature
125950	5725	literature;signaling
10197	10921	literature
1936	1937	binary;literature;signaling
1642	8452	literature
10285	8100	literature
114823	26108	literature
4170	836	literature;signaling
3958	51196	signaling
147687	80705	binary
291	79084	literature
5250	9533	literature
6780	7323	signaling
2810	8470	literature
27336	51690	complexes
7533	9321	literature
2596	6709	literature;signaling
1478	26039	binary
27044	5430	literature;signaling
3309	4793	literature
389015	63928	literature
3718	6772	kinase
373	81567	binary
5568	5778	kinase
124512	7083	signaling
2197	6201	complexes
11331	22933	literature
10672	2840	literature;signaling
84708	93233	binary
10014	10320	literature
4514	7386	metabolic
5074	5590	literature;signaling
219541	4869	literature
56949	6633	complexes
10488	79594	binary
54165	9978	literature
23350	51593	complexes
23551	5987	binary
11083	1857	binary;literature
10291	51428	complexes
5441	56915	literature;signaling
5591	9894	literature
23389	9477	complexes;literature
4163	5049	literature
5300	9088	literature
1018	898	literature;signaling
4087	815	literature;signaling;kinase
2557	2561	literature
51520	54477	literature
221	3029	metabolic
28998	92259	complexes
1147	5037	literature;signaling
4708	4719	complexes
149233	3594	literature;signaling
149473	27185	binary;literature
1856	7186	binary;literature;signaling
10567	5868	literature;signaling
29102	4670	complexes
318	4175	binary
3313	9349	literature
7185	7316	literature
3842	6135	literature
22938	2801	binary
572	6195	literature;signaling;kinase
5684	83719	binary
2792	94235	literature
1912	84221	binary
23557	780	binary;literature;signaling
604	8289	literature
1326	1978	kinase
515	7189	literature
6613	9189	literature
2002	2004	literature
1991	2153	literature;signaling
1314	6210	literature
2028	2028	literature
79084	79711	literature
4673	6205	complexes
25924	5295	binary;literature
4698	7388	metabolic
472	5469	kinase
6207	8453	literature
23265	284297	binary
522	539	complexes
1363	5562	literature
10783	9126	literature
10236	10454	signaling
6122	6171	complexes
28996	4086	literature;signaling
1463	3371	literature;signaling
11171	5564	literature
5425	5426	complexes
11128	8480	literature
10025	9477	complexes;literature
26156	27043	literature
3608	388698	literature
10856	5434	complexes
10891	5465	literature;signaling
6158	6192	complexes
8449	8559	complexes
4738	7157	literature;signaling
11059	7316	literature
3667	9641	kinase
10189	6632	complexes
23759	6426	complexes
23451	85437	complexes
29946	3603	binary
26118	28996	literature
56658	7324	binary;literature
135	88	binary;literature;signaling
10248	10248	literature
51678	54512	literature;signaling
11337	89890	literature
28977	51073	complexes
55379	7189	literature
1511	718	literature;signaling
10289	2197	literature
202559	6687	binary
56949	9128	complexes
11030	4665	binary
1026	51150	signaling
55681	9221	complexes
3981	79026	complexes
7568	79839	binary
6141	6612	literature
54474	9055	binary;literature;signaling
55957	7257	literature
3875	5581	literature;signaling;kinase
10362	23451	complexes
10856	602	literature;signaling
3008	8365	literature
3921	6142	complexes
2597	4170	literature
118472	3670	binary
1028	890	literature
10239	26258	complexes;literature
3398	6938	literature;signaling
1738	275	metabolic
216	5238	metabolic
116540	6150	complexes
10664	351	regulatory
6045	8535	complexes;literature;signaling;binary
6138	6160	complexes
7336	9666	binary;literature
6649	7001	metabolic
55643	5764	binary;literature;signaling
6717	6938	binary
283987	875	binary;literature
51550	54955	binary
22938	4343	complexes
26064	7185	signaling
386682	8851	binary
6206	72	complexes
10989	6158	literature
126003	2	literature
1911	6672	binary
2149	6642	literature;signaling
4514	6648	metabolic
3182	60	literature;signaling
2091	79019	complexes
1655	80145	complexes
10656	80125	binary;literature
7158	8359	literature
6231	7311	complexes
3840	9441	literature
55216	9584	binary
2023	3646	literature
24144	55696	complexes
22985	4609	literature
10419	6169	literature
6137	6950	literature
2033	4862	literature;signaling
10594	25804	complexes
2950	2950	literature
30834	89884	binary
51479	81631	literature
6138	83858	literature
5021	5021	literature
7322	9025	literature
28227	5518	literature
5583	5782	kinase
9675	9894	literature
23649	5426	complexes
6136	9349	complexes;literature
386680	90594	binary
2033	6927	literature;signaling
23595	672	literature
6231	6232	complexes
1665	9589	complexes
6175	7419	literature
53938	7756	complexes
11124	7083	signaling
23398	6628	complexes
5431	5440	complexes;literature
3087	6663	literature;signaling
154865	9911	binary
259230	6310	binary;literature
409	6218	literature
5501	5509	literature
84528	8812	binary;literature;signaling
10421	51428	complexes
11224	5245	literature
55660	8976	literature;signaling
4673	9641	literature
190	8204	literature;signaling
118924	51699	binary;literature
5058	5879	binary;literature;signaling
115106	53371	binary
3172	9439	literature
4869	9782	literature
6431	9295	complexes
2597	2597	literature
11335	3930	binary;literature;signaling
54850	8454	literature
1432	4286	literature;signaling
10946	6633	complexes
10963	3320	literature;signaling
23007	8525	metabolic
10585	29954	literature
4214	7322	literature
4067	8935	literature;signaling
663	665	binary;literature
4747	7431	binary;literature
170954	56159	binary
55681	6187	complexes
55100	57599	literature
1915	7178	literature;signaling
11187	1823	literature
55737	6643	complexes
5250	6224	literature
55743	7322	binary;literature
29086	8833	literature
3106	523	literature
51593	55717	complexes
115	5153	metabolic
6536	6804	literature
160287	7915	metabolic
2288	60673	literature
6129	6187	complexes;literature
6640	7039	literature;signaling
6142	84844	literature
57461	58517	complexes
121504	4678	complexes
1660	6176	complexes;literature
1653	8148	complexes
292	51021	literature
6210	9533	literature
213	51631	binary;literature;signaling
1380	718	literature;signaling
10572	81488	binary;literature;signaling
6092	6749	binary;literature;signaling
2353	5705	binary;literature;signaling
3690	6002	binary;literature
2099	79004	literature
5702	5706	binary;literature;complexes
6128	9329	literature
1537	4724	metabolic
10841	4522	metabolic
57187	9939	complexes
7350	9804	literature
10342	11161	binary;literature;signaling
1956	367	literature;signaling
2162	2165	literature
4850	9337	literature;signaling
2212	2625	regulatory
116540	4830	binary
6665	86614	binary
6453	6654	literature;signaling
1977	25929	binary;literature
23560	55226	literature
23429	8329	literature
4175	6117	literature
148932	7024	binary
5588	7137	kinase
523	6606	signaling
23650	30851	literature
56341	8161	binary;literature
2885	3655	complexes;literature;signaling
10615	9470	binary
3326	6152	literature
23451	4609	literature
2896	8328	binary;literature;signaling
1545	54490	metabolic
23062	51324	binary;literature;signaling
2483	9416	complexes
3329	8601	binary
23186	9658	complexes
1838	3799	literature
7341	8805	literature;signaling
220988	6629	complexes
51264	51373	complexes
56259	9295	complexes
5164	6446	signaling
91703	91703	binary;literature
7189	7334	binary;literature;signaling
1822	64599	binary;literature;signaling
284001	5987	binary
26191	5159	binary;literature
4809	6626	complexes
4656	6929	literature;signaling
10808	7534	literature
4149	57805	literature
5079	861	literature;signaling
6801	6950	literature
6134	6187	complexes;literature
478	4801	regulatory
118460	51678	literature;signaling
55186	5764	binary;literature
6135	7431	literature
5934	595	literature;signaling
23451	8837	literature
3091	5702	literature;signaling
54360	7024	binary
10135	4535	binary;literature
4697	6224	literature
1654	3187	complexes;literature
3678	3690	complexes;literature;signaling
5429	79075	complexes
8772	8837	literature;signaling
5296	8775	signaling
3329	6203	literature
2316	4988	literature;signaling
57459	83878	binary
324	53944	kinase
55173	60488	complexes
4609	9968	literature
6667	6714	binary;literature
10073	84206	signaling
3693	7448	complexes;literature
59343	6612	binary;literature;signaling
26999	9476	literature
11335	6018	literature
4090	654	literature;signaling
132789	5987	binary
51700	7186	binary
10643	9045	literature
29105	4236	complexes
55294	5663	literature;signaling
6143	7284	complexes
10362	23199	complexes;literature
3978	6118	complexes
11196	57804	literature
5777	857	literature;signaling
10419	121504	literature
23339	57617	complexes
2597	498	literature
222894	4115	binary
2688	832	literature
6175	6223	complexes;literature
5394	54512	complexes;literature;signaling;binary
5465	5599	kinase
51099	5346	literature
5090	51438	binary
3661	9636	regulatory
2079	3611	literature
143241	8382	binary;literature
55183	6168	binary;literature
5469	7533	literature;signaling
4281	7324	binary;literature
1054	81488	binary;literature;signaling
4881	5139	metabolic
257218	25862	literature
159	3106	literature
5689	5718	complexes;literature
6880	92912	literature
6133	9221	complexes
6667	861	literature
51194	84970	binary
10450	3190	complexes
23118	2316	literature
129807	2720	metabolic
55422	5747	signaling
56906	83755	binary;literature
1400	6093	literature;signaling
2885	9846	binary;literature;signaling
25962	4686	complexes
25949	6628	complexes
8660	983	kinase
5004	5054	binary;literature;signaling
84817	8655	literature;signaling
4175	4175	binary;literature
207	3337	binary;literature
374291	4700	complexes;literature
2689	2690	literature
63908	9341	complexes;literature
1397	5783	literature;signaling
78987	9551	binary;literature;signaling
5987	7633	binary
22832	8089	literature
1499	5318	literature;signaling
10507	971	literature;signaling
6132	6161	complexes
238	5529	literature
54460	64965	complexes
3117	333	binary;literature;signaling
50628	6155	literature
114112	7296	metabolic
25793	5684	binary
55536	57050	binary
10066	9522	complexes;literature;signaling
5970	8091	literature;signaling
5775	7083	signaling
3312	6130	literature
218	4329	metabolic
1488	5411	literature;signaling
116540	65005	complexes
653361	84958	literature
7041	9618	literature;signaling
10716	9641	literature
51631	6146	complexes
23162	9693	literature
2932	367	literature
64837	7534	literature;signaling
6134	6209	complexes
1019	5663	kinase
10847	10902	complexes;literature
1728	2100	regulatory
4692	4804	literature;signaling
29979	60626	binary;literature;signaling
379	6638	binary;literature
2050	2902	literature;signaling
1660	6209	complexes
57492	8289	complexes;literature
4695	4704	complexes
1938	55131	complexes
51003	9862	complexes;literature
51639	6194	literature
25949	26121	complexes
25949	6426	complexes
10211	8470	literature;signaling
192669	3326	literature
167838	7431	binary
6817	6820	binary
11337	23048	literature
55718	8480	literature
10419	6895	literature
10980	8453	literature
3689	5588	kinase
1674	54477	literature
50628	6188	literature
49855	84466	binary;literature;signaling
2906	6709	literature;signaling
3265	5898	binary;literature
10884	64969	complexes
29127	79682	complexes
4881	5147	metabolic
3654	3684	literature;signaling
4863	5451	literature;signaling
920	920	literature
2	22983	literature
9311	9311	literature
4605	8900	literature;signaling
26015	4105	literature
2720	7083	signaling
55851	5664	literature
29903	5552	binary
335	714	literature
10492	3326	literature
117144	23281	binary
6498	79710	binary;literature
11338	9169	literature;signaling
1258	5961	literature;signaling
147687	65986	binary
5250	8241	literature
80145	9785	complexes
226	230	binary;metabolic
6421	6427	complexes
1616	4629	literature
2197	497661	complexes
5971	6605	literature;signaling
801	8826	literature;signaling
388698	6194	literature
7541	9852	binary
835	841	literature
8775	9482	literature;signaling
2782	2792	literature
27043	6176	literature
6827	7520	literature;signaling
23450	4809	complexes
3326	4869	literature
26156	6228	complexes
1613	8354	kinase
1869	51335	literature
509	84337	binary;literature;signaling
2670	26751	binary;literature
114131	1395	literature;signaling
2023	3329	literature
10971	54434	literature
6218	6232	complexes
4036	7276	literature;signaling
84105	9443	literature
1655	9128	complexes
1025	9440	complexes
27336	6631	complexes
2491	57332	complexes
130916	6310	binary;literature
2571	8854	metabolic
171017	7791	literature;signaling
195814	50700	metabolic
5700	5707	complexes;literature
27111	3957	binary
301	55791	signaling
3107	3806	literature;signaling
3162	5708	literature
6147	8971	complexes
11136	9349	literature
11091	23309	complexes
3190	53938	complexes
1398	6654	complexes;literature;signaling;binary
190	2516	binary;literature;signaling
3293	4292	literature
5599	7430	literature
65264	658	literature;signaling
64976	64983	complexes
6627	8559	complexes
51645	6633	complexes
58500	7031	binary
11137	11338	complexes
54769	805	literature
1019	5573	literature;signaling
154007	79622	complexes
3895	54477	literature
55791	998	binary;literature;signaling
53981	6883	complexes
6138	9329	literature
3181	7431	literature
5934	6872	literature;signaling
386682	91582	binary
4205	4656	regulatory;literature;signaling
4665	5300	binary
7374	983	kinase
60491	7525	binary
2597	310	signaling
115572	329	binary
10791	8675	binary
2908	7341	literature;signaling
221	386680	binary
1432	3977	kinase
6175	6189	complexes;literature
3001	4722	literature
7132	801	literature
3983	83878	binary;literature;signaling
2534	64714	binary;literature
3921	6135	complexes;literature
221504	2908	literature
28996	51701	literature;signaling
115106	5987	binary
5781	847	binary;literature;signaling
11157	9128	literature
4690	9187	binary;literature
10286	6633	complexes
386681	440023	binary
373156	6184	literature
5581	8682	kinase
23450	64969	literature
4071	57085	binary
29086	84706	literature
152756	5684	binary
1740	2904	literature;signaling
5330	813	signaling
3479	3483	complexes;literature
151888	151888	literature
4141	49856	literature
3692	7083	signaling
6170	6229	complexes
10643	51755	complexes
2287	23043	literature
2332	7020	regulatory
1198	3216	binary
114932	51225	binary
79711	9349	literature
567	913	literature
1111	4221	literature
23411	81624	literature
204	53	metabolic
7030	9631	literature
6128	6136	complexes;literature
2035	5579	literature;signaling
1432	994	literature;signaling
55226	6135	literature
11345	14	signaling
23197	55658	literature
7534	8661	literature
2962	5764	binary;literature;signaling
4851	6830	complexes
27107	9693	literature
5430	8812	literature;signaling
10243	23229	literature
10640	149371	complexes;literature;signaling
4087	51588	literature;signaling
170506	6122	literature
29950	6921	literature
10492	83858	literature
10573	79618	binary
2515	3676	literature
1891	3654	signaling
4087	6601	complexes
581	6622	literature
27043	9533	literature
10454	8607	literature
4174	6165	literature
367	367	regulatory;binary;literature
114294	64975	complexes
8726	8848	signaling
2968	4361	complexes
10611	87	literature;signaling
1785	4287	signaling
124790	5292	binary
6871	8464	literature
78998	8687	binary
3831	7534	literature
7534	9252	literature
10539	287015	binary
5245	8241	literature
701	8546	literature
23097	23389	complexes;literature
55003	9533	literature
55743	7324	binary;literature
3818	5104	literature;signaling
50628	6160	literature
27089	7388	literature
10146	54915	literature
23352	55660	binary;literature;signaling
55805	9463	literature;signaling
1650	6139	literature
11051	5356	complexes
10992	25804	complexes
5589	5788	literature;signaling
402665	5662	binary
51639	84811	complexes
57599	8450	literature
55174	55656	complexes
23108	65125	literature
22916	26121	complexes
3043	3507	literature
10971	8496	literature
219541	9221	literature
3674	6714	complexes
25929	6632	complexes;literature
4609	6908	literature;signaling
10291	6632	complexes;literature
1329	27089	metabolic
283208	29950	binary
23450	4236	complexes
8367	9759	literature
10342	1478	binary
386676	388677	binary
4809	9045	complexes
2521	7414	signaling
159989	2104	binary
11140	84106	literature
3728	5521	literature
5599	57459	literature
3329	3932	literature
2690	5788	binary;literature
4609	8454	literature
3910	5764	binary;literature;signaling
23405	81887	literature
130940	84062	binary
401251	4438	complexes
1295	83755	binary;literature;signaling
10924	1620	literature
11129	84528	binary;literature;signaling
2332	6137	literature
7132	83481	literature
5594	9662	signaling
1457	4193	kinase
10921	56949	complexes
1459	5770	literature;signaling
23350	6637	complexes
51631	9349	complexes
10569	84445	binary
3856	9448	literature
1654	9589	complexes
51264	65008	complexes
2068	5440	complexes
23411	3309	literature
2885	6855	literature;signaling
5521	6278	literature
11140	6128	literature
11332	29979	binary
5982	6117	complexes
55367	835	complexes;literature;signaling
4343	9128	complexes
1859	2810	literature
2308	2931	kinase
79873	83755	binary;literature;signaling
7431	8848	signaling
4904	6189	complexes;literature
2957	9325	literature;signaling
2768	5518	literature;signaling
689	7189	literature
10746	7531	literature;signaling
3680	8038	complexes
4188	79797	binary;literature;signaling
51023	6150	complexes
5250	6748	literature
1499	6500	binary;literature
6531	6804	literature;signaling
7046	7048	complexes;literature;signaling;kinase
6209	9045	complexes
4701	7386	metabolic
26994	7322	binary;literature;signaling
388324	8576	binary
2791	55970	literature
10240	54948	complexes
4815	64581	binary
23404	23517	literature
2072	4174	literature
6133	6189	complexes
3394	3659	literature;signaling
2064	5800	binary;literature
1656	9140	literature
1983	9641	literature
183	4142	literature;signaling
10922	7072	literature
3614	3704	metabolic
6137	6230	complexes
1880	9112	binary;literature;signaling
1915	5873	binary;literature;signaling
51264	7818	complexes
11346	7534	literature
29088	6183	complexes
2305	79842	literature
23759	26986	complexes
4539	4720	complexes
3064	4294	literature;signaling
51559	7124	literature
353332	386675	binary
2147	5269	literature;signaling
11338	8896	complexes
3326	8976	literature;signaling
6658	7391	regulatory
2037	2908	literature
10989	56893	binary;literature;signaling
1639	4137	binary;literature
1759	5217	complexes;literature;signaling
5216	9094	binary;literature;signaling
6122	6132	complexes;literature
4591	80125	binary;literature
10165	79711	literature
26354	64969	literature
11269	8705	binary;literature
10262	4236	complexes
4778	4778	literature
10142	5519	literature;signaling
1616	4599	literature;signaling
3309	5685	literature
2770	6801	literature;signaling
4311	64710	literature
1975	817	binary;literature
6011	6011	literature
25946	7314	literature
3305	4794	literature
5245	64960	literature
23411	292	literature
4790	57805	literature
10616	27338	binary;literature
139212	5025	binary
1938	5603	literature
25942	925	literature
134	2781	literature;signaling
25915	2669	binary;literature
1017	891	literature
7186	79873	binary;literature;signaling
6938	9421	literature;signaling
5119	79643	complexes
3066	5993	literature;signaling
81567	85291	binary
5578	9421	literature;signaling;kinase
10868	9218	literature
2033	4194	literature;signaling
10522	5887	signaling
27258	6634	complexes;literature;signaling;binary
51691	5226	binary;literature;signaling
5295	8651	literature;signaling
11094	57146	binary
6133	6207	complexes;literature
2618	2618	literature
3791	5921	literature;signaling
29982	5914	literature;signaling
23263	6194	literature
6293	65003	binary
1154	1439	literature;signaling
3973	94115	literature
51631	6137	complexes
386680	4601	binary
11224	6234	complexes
1021	5604	kinase
2670	9883	binary;literature;signaling
125058	3846	binary
7528	7775	literature
7150	7846	complexes
497661	6231	complexes
22927	7431	binary;literature;signaling
11331	4163	literature
6434	8220	complexes
80705	93474	binary
113189	22856	metabolic
253430	5336	metabolic
23463	3265	literature;signaling
387	387	literature
55090	55588	complexes;literature
292	6201	complexes;literature
51065	5521	literature
1268	3061	literature;signaling
112885	3303	complexes
1837	8328	binary;literature;signaling
6774	7432	regulatory
6597	8648	literature
4173	6128	literature
6280	7392	literature
5973	9189	binary;literature;signaling
261726	5516	literature
3725	5530	literature
3500	3543	literature
10146	5170	literature
3106	55729	binary;literature;signaling
4223	84914	binary
2904	5580	kinase
23521	6235	complexes
4291	7534	binary;literature;signaling
826	85444	binary;literature;signaling
24144	6629	complexes
27258	9817	binary
125115	5879	binary
6205	8450	literature
11170	5520	literature
5356	79228	complexes
55093	7143	binary
2885	966	literature
22806	64376	literature;signaling
25957	324	literature
2959	2965	complexes
1080	3313	literature
1674	23336	literature
1499	1956	literature;signaling;kinase
60487	8626	literature
4321	5329	literature
55536	55565	binary
10576	5521	literature
1459	3217	kinase
2033	2627	literature;signaling
3303	54386	literature
4738	6165	literature
2132	6606	signaling
650	90	literature;signaling
8440	8440	binary
213	23363	literature
29058	57085	binary
1511	820	literature;signaling
2002	9128	kinase
5245	8344	literature
7534	8904	literature
54148	64975	complexes
2316	2534	binary;literature
22894	654364	literature
4343	9984	complexes
170954	64170	binary
22985	8563	complexes
4088	91	literature
2335	2335	literature
4218	4952	literature
5928	60	complexes
8541	8541	literature
79797	8940	binary;literature;signaling
9952	9953	metabolic
125115	65003	binary
11218	6189	literature
65125	677	literature
4163	6152	literature
309	4691	literature
51421	9107	binary
25885	27043	literature
4281	64395	binary
79368	8440	binary
5590	6876	kinase
5595	9031	literature;kinase
130502	1820	binary
4670	8220	complexes
1956	90678	literature
5245	8663	literature
10952	11231	literature
10666	3689	literature;signaling
3055	7703	signaling
1400	26985	binary
5794	9564	literature;signaling
1314	23451	literature
23521	9513	literature
1017	8517	literature
3801	93426	binary
10401	65125	literature
22974	6790	binary;literature
22882	6310	binary;literature;signaling
3183	6601	complexes
3551	84172	literature
10152	8936	literature
9410	9879	complexes
1936	6830	literature
207	64400	literature;signaling
58500	83755	binary;literature;signaling
1654	6613	literature
11137	8342	complexes
689	9412	literature;signaling
3837	6223	literature
1163	220082	binary
1944	386682	binary
10847	6599	complexes
22913	51428	complexes
10131	4089	literature;signaling
373	3853	binary
3187	4116	complexes
5511	654364	literature
5682	5710	complexes;literature
5901	6135	literature
54507	60672	binary
6447	9051	literature
8491	9218	literature
2071	6597	complexes
4208	53630	regulatory
672	6774	literature;signaling
10615	8751	binary;literature
114548	58484	literature
6314	9913	complexes
3020	5430	complexes
5111	7157	regulatory
11338	9939	complexes
10382	8517	literature
6201	83858	literature
6881	6881	literature
79960	9767	complexes
3860	4342	binary
5747	7205	literature;signaling
123920	695	literature;signaling
6709	7431	literature
1756	3761	literature
125115	84807	binary
2113	6418	literature
55173	63875	complexes
2547	6863	signaling
5764	7159	binary;literature;signaling
56945	6135	literature
1027	8900	binary;literature;signaling
1915	6205	complexes;literature
43	43	literature
6015	84759	complexes
10458	7534	literature
138046	54976	binary;literature
3516	904	complexes
26986	9939	complexes
6175	81887	literature
4904	6141	complexes;literature
4673	9188	complexes
27185	55763	binary;literature
1855	440193	literature;signaling
387	5879	signaling
51069	65003	complexes
1386	5580	kinase
6282	6285	binary;literature;signaling
1432	993	literature
116541	54948	complexes
117144	57596	binary;literature;signaling
1975	708	literature
409	6201	literature
1838	23281	binary
84811	9128	complexes
4729	51079	complexes
6122	6146	complexes
10289	6204	literature
100505385	10565	literature
10492	10969	literature
5921	858	literature;signaling
10236	54487	complexes
10010	80254	binary
5451	7003	binary;literature
1938	8971	complexes
2969	8517	literature
26354	6187	complexes;literature
399761	55145	binary
25873	6193	complexes
28511	4792	literature;signaling
1039	373	binary
1778	1956	literature
5602	80184	literature
6188	728937	literature
7186	7597	binary;literature;signaling
6687	84445	binary
55726	79027	binary;literature
4967	54507	binary
23039	8517	literature
316	8854	metabolic
23020	23450	complexes;literature
1432	4602	kinase
5879	7409	binary;literature;signaling
4174	6135	literature
3326	6175	literature
51510	92421	complexes
149371	22806	binary
50944	50944	literature
151648	9212	literature
1432	58508	literature
6950	8428	literature
5573	9189	signaling
400	9648	binary;literature
54477	80851	literature
7917	867	signaling
10580	5241	literature;signaling
2043	2261	literature;signaling
11043	58500	binary
54550	9513	binary;literature;signaling
1022	9794	complexes
23193	4609	literature
554313	8358	literature
274	3655	literature;signaling
5981	5981	literature
1742	22941	literature;signaling
4519	4720	metabolic
10400	5338	metabolic
6617	6908	literature;signaling
10946	8175	complexes;literature
3187	9939	complexes
10971	3799	literature;signaling
54460	55173	complexes
27257	8409	binary;literature;signaling
1019	4001	kinase
22913	84292	complexes
891	993	literature;signaling
1650	6194	literature
122786	79618	binary
133522	7752	literature
139341	6642	binary
6124	7307	complexes
23405	6207	literature
10514	50628	literature
301	5245	literature
10659	339	literature
2332	6147	literature
2906	6197	literature;signaling
10980	114781	literature
388677	63027	binary
10513	493861	binary;literature;signaling
25873	6205	complexes
494470	51619	literature
10488	23270	binary
6206	9221	complexes
2058	5245	literature
122704	64951	complexes
22899	5300	binary
140576	57402	binary;literature
4089	57492	complexes
8315	8844	literature
9500	9894	literature
5936	9444	binary
4089	7314	literature;signaling
10985	6154	literature
4809	79228	complexes
2274	55422	binary;literature
55173	64981	complexes
5350	6588	literature
3725	573	literature
1742	2904	binary;literature;signaling
56259	9128	complexes
6548	801	literature
4486	7525	literature;signaling
84445	8812	binary
4155	5600	literature;signaling
23281	4998	binary
51341	6671	literature;signaling
93034	956	metabolic
1739	8324	literature;signaling
6193	9020	literature
55738	83897	binary
10289	1159	literature
51690	9410	complexes
2130	66036	binary;literature;signaling
5111	6188	literature
3309	9451	literature;signaling
2705	5583	kinase
2648	56943	literature
27158	80125	binary
83463	9126	literature
1003	1445	literature;signaling
1387	1487	literature;signaling
6455	8312	binary;literature;signaling
80700	9373	literature
6595	79648	literature
51633	55611	literature
2885	636	literature
130340	164	complexes
1021	1031	binary;literature;signaling
2547	7014	complexes;literature
22920	9126	literature;signaling
4208	4656	literature
3301	8737	literature
2597	3184	literature
3725	6663	literature;signaling
326	8353	literature
54331	5894	complexes;literature
56478	6310	binary;literature;signaling
11018	9173	literature;signaling
27292	51202	literature
1647	4616	literature
4792	9883	binary;literature;signaling
11338	25962	complexes
55681	6206	complexes
26003	7188	binary
6598	6604	complexes
2801	2874	binary;literature;signaling
51366	5970	literature
389	9641	literature
5597	5891	signaling
10155	6598	complexes
6185	9577	literature
5578	8514	kinase
64960	9775	literature
2244	5653	literature
23397	373156	literature
1454	4163	literature;signaling
5928	7750	complexes;literature
57511	9382	complexes;literature
25873	72	complexes
1739	25960	literature
11146	2288	literature;signaling
80321	9802	signaling
10291	23759	complexes
1660	23450	complexes;literature
25804	27336	complexes
126272	1937	binary;literature;signaling
386682	7351	binary
10285	6429	complexes
23475	388677	binary
4830	6236	literature;signaling
2175	3320	literature
60488	64968	complexes
2931	367	literature
1956	5753	binary;literature
10992	8241	literature
3035	6897	literature
1742	3358	literature;signaling
121441	54801	literature
121506	2923	literature;signaling
3854	7020	regulatory
51318	85302	complexes
8674	9341	complexes
51340	55596	complexes
56953	9583	metabolic
54148	65993	complexes
5800	6457	signaling
27156	3881	binary
53981	6872	complexes
4686	7756	complexes
23184	4041	literature;signaling
23350	9775	complexes
26986	5829	literature;signaling
1407	26224	complexes
132660	8364	literature
170954	54793	binary
3178	6628	complexes
1778	6634	complexes
10197	548593	literature
28957	56945	complexes
192669	5250	literature
3065	6908	complexes
1007	1013	literature
2885	8664	binary;literature
3554	54472	literature;signaling
5437	6908	complexes
57787	6794	binary;literature;kinase
55329	55329	binary
10245	79008	literature
6136	6228	complexes;literature
2081	4217	literature
3326	65125	literature
7040	79753	literature
10913	7185	literature;signaling
51460	8290	literature
6597	6603	complexes;literature
57492	6597	complexes;literature;signaling
1356	3500	literature
1382	1382	literature
29993	4512	literature
408	729230	literature
7317	9146	literature
55707	7186	binary;literature;signaling
55663	60491	binary
5169	64802	metabolic
5970	5971	literature;signaling
4301	9610	literature
51529	7322	literature
2317	4690	binary;literature
4706	51079	complexes
10989	6168	literature
5717	862	literature
637	9842	signaling
23197	8454	literature
3014	9040	literature
11224	6232	complexes
51421	54535	binary
2547	7518	complexes
57591	7341	literature
23162	5604	literature;signaling
10569	6627	complexes
10971	4773	literature;signaling
284695	55003	literature
1572	3293	metabolic
112	8654	metabolic
5754	5754	literature
9045	9513	literature
7536	9295	complexes
222389	705	binary
22918	3827	literature;signaling
22794	84305	complexes
1660	84342	literature
23350	9295	complexes
1406	51388	binary
3655	967	literature;signaling
10207	50855	literature
55250	7297	literature
6256	6300	kinase
6157	6169	complexes;literature
4597	4597	literature
23451	51503	complexes
6195	6300	kinase
4686	9775	complexes
6217	83939	literature
440023	8601	binary
1473	1520	literature
2771	302	literature
27153	7329	literature
253461	5930	literature
2688	65084	literature
124995	65005	complexes
3191	3609	literature
1022	902	complexes;literature;signaling;binary
157922	4086	binary;literature;signaling
23710	8452	literature
3559	5590	kinase
23528	4609	literature
3178	6218	complexes
26043	7415	literature
238	2885	literature;kinase
5966	6908	literature;signaling
8761	8793	literature
4904	6133	complexes
3692	7466	binary;literature;signaling
80306	9412	complexes;literature
3738	3739	literature
4487	7157	literature;signaling
55968	7415	binary;literature;signaling
2011	7529	literature;signaling
4174	8451	literature
6229	8668	literature
2038	6521	literature
5597	983	kinase
10746	9569	literature
10241	26994	binary;literature;signaling
26827	7702	regulatory
1017	84126	kinase
10213	5695	complexes;literature
7111	7170	literature
3320	6176	literature
65080	85302	complexes
114884	124245	literature
7465	7529	binary;literature;signaling
2318	91977	literature;signaling
3183	5411	complexes
213	3861	literature
117144	8911	binary;literature
64397	6721	literature
10241	7755	binary;literature;signaling
55969	6185	literature
3636	51196	metabolic
10015	10454	signaling
3455	7297	literature;signaling
3188	56945	literature
10713	9343	complexes;literature
1655	6202	literature
2975	57418	literature
2893	2893	literature
1604	2822	literature;signaling
1500	5777	literature;signaling
4100	55337	binary
22938	6626	complexes
5774	7529	literature;signaling
10289	8664	literature
1460	347733	signaling
55616	79849	binary
598	85440	signaling
27124	5335	metabolic
11335	11335	literature
26589	28957	complexes
25929	6635	complexes;literature
25970	613	literature
5338	6812	literature;signaling
1717	55037	literature
10540	636	literature
11007	23641	binary;literature;signaling
5936	6187	literature
6133	6210	complexes;literature
11140	6446	literature
27246	51619	binary;literature
1962	64064	metabolic
84307	84307	literature
3312	84678	complexes
2274	6421	literature;signaling
51268	57489	binary;literature
60	8439	literature
6865	9737	literature;signaling
1650	5133	literature
6125	6897	literature
284695	8487	literature
4904	83443	complexes
1387	7421	literature;signaling
5562	5571	binary;literature
27292	6207	literature
7919	9785	complexes
4544	81618	literature
1956	3852	literature
9001	9551	binary;literature;signaling
143241	84619	binary
6392	8803	metabolic
3292	6817	metabolic
6128	9188	complexes
3615	51588	binary;literature;signaling
23433	81704	literature;signaling
55832	8450	complexes;literature;signaling
3163	3778	literature;signaling
310	6612	signaling
1956	5546	literature
744	9319	binary;literature
1163	7317	literature
1207	6633	binary;literature
3930	4204	literature
51371	5683	literature
2801	54734	binary
7917	9391	literature
1385	5861	binary;literature;signaling
1612	8772	literature;signaling
51295	7001	literature
54472	9898	literature
337	7025	regulatory
26575	4184	binary
6146	6231	complexes
4691	498	literature
10725	9882	binary;literature;signaling
3178	8664	literature
10615	54927	binary
11035	55970	literature
2099	7155	literature
22985	9416	complexes
53	978	metabolic
7322	9666	binary;literature
4236	79002	complexes
23263	9782	literature
10573	54460	complexes
138716	57096	binary
4831	7534	literature
3185	9349	literature
10569	23451	complexes
23398	26121	complexes
2260	23371	literature;signaling
10594	5725	literature
1822	863	binary;literature
80321	90355	binary
22985	7532	literature;signaling
5236	6271	literature
58	9026	literature;signaling
10921	51340	complexes
2260	8817	literature;signaling
1058	9493	complexes
2023	6207	literature
10523	83443	complexes
386676	5733	binary
29117	55636	literature
3846	386680	binary
4478	5566	kinase
51181	7189	literature
1105	8290	literature
4738	8452	literature;signaling
2246	6857	literature;signaling
54469	7186	binary;literature;signaling
1660	5970	binary;literature;signaling
10563	6363	literature;signaling
1475	1832	literature
25778	4282	literature
10567	60491	binary;literature;signaling
292	7284	complexes
1495	4647	literature
3312	351	literature
3399	4618	literature;signaling
3547	91	literature;signaling
1837	6645	literature;signaling
3675	3732	literature;signaling
1282	27185	literature
388698	6144	literature
6045	79801	complexes
4705	7384	metabolic
3550	6626	complexes
6233	8517	literature
3636	80271	metabolic
3007	6217	complexes
5336	6850	complexes;literature;signaling;kinase
388324	7205	binary
10847	10933	literature
4862	8202	literature;signaling
126626	23424	literature
26013	8359	literature
23524	3190	complexes
4782	89882	binary;literature;signaling
7015	7015	literature
5934	8900	literature;signaling
3066	3326	complexes
3635	6464	binary;literature;signaling
3717	5525	literature;signaling
2064	5788	binary;literature
1017	273	kinase
149950	4188	binary
3216	5316	literature;signaling
1785	7297	signaling
4052	7040	literature
80097	9641	literature
51023	64975	complexes
22938	27339	complexes
7520	8161	literature
6741	8764	literature
200931	6310	binary;literature
2810	5599	kinase
142	5591	literature;signaling
815	8831	literature;signaling
23582	5129	binary
22981	63898	binary
4292	8714	literature
4005	57085	binary
83452	90	literature;signaling
220213	5886	literature
3672	5771	complexes;literature;signaling
147872	51257	binary
5265	5657	literature;signaling
10514	5111	literature;signaling
116173	51228	binary
6159	6749	literature
3551	3661	kinase
10971	26064	literature;signaling
386682	80028	binary
409	6154	literature
4343	6144	literature
8453	9045	literature
2597	6189	literature
4343	57461	complexes
140032	6124	complexes
57461	79002	complexes
409	55661	literature
23558	9223	literature
3815	5296	literature;signaling
1838	57596	binary;literature;signaling
11343	5407	metabolic
23560	6189	literature
51377	5716	literature
3312	4214	literature
5683	5709	complexes;literature
85015	8634	literature
23107	4904	literature
2908	3895	literature
4088	860	literature;signaling
10421	58509	complexes
1958	466	regulatory
4609	7153	literature
3931	64600	metabolic
2597	6191	literature
3784	5568	complexes
7415	80700	binary;literature
51639	54984	literature
2790	6925	binary
10783	91754	literature;signaling;kinase
25873	81027	complexes
5604	983	kinase
1917	8452	literature
2643	6456	signaling
5928	6839	literature;signaling
1676	3191	literature
2066	5296	literature
55644	8502	signaling
4154	64782	binary
1022	5663	kinase
4790	9532	literature
11016	6874	literature;signaling
3055	3958	signaling
5411	55094	complexes
4093	63891	binary;literature
10971	4217	binary;literature;signaling
57703	6636	complexes
11052	1153	complexes
2274	64333	binary
7534	8566	literature
2597	351	literature;signaling
29105	9939	complexes
54925	7572	binary;literature;signaling
5440	6908	complexes
10919	1786	complexes;metabolic
26292	51643	literature
10140	22955	binary;literature;signaling
3066	5929	complexes
7068	9412	literature;signaling
6449	7112	literature;signaling
5631	5634	binary
10944	8720	signaling
83444	93973	complexes;literature
121504	6418	literature
2033	9794	complexes;literature;signaling
1488	3215	binary
1346	7385	metabolic
3815	3932	literature;signaling;kinase
53981	79577	literature
51588	84557	binary;literature;signaling
837	9126	literature
55272	9404	binary;literature
11017	4343	complexes
222235	6143	literature
25873	9221	complexes
55503	801	literature;signaling
10926	4171	literature;signaling
392255	4086	literature;signaling
170506	6191	literature
4637	6141	literature
4691	5430	complexes;literature
3326	64343	literature
1234	2185	literature;signaling
2908	5566	literature;signaling
3007	6156	complexes
23204	55294	binary;literature;signaling
1453	6622	literature;signaling
28999	5565	binary
6500	6502	complexes;literature;signaling;binary
58985	6772	literature
6434	9410	complexes
1385	1387	literature;signaling
10282	9570	literature
4170	578	literature;signaling
23710	4986	binary;literature;signaling
2130	2521	complexes
2982	5142	metabolic
1022	4137	kinase
3778	8912	literature
11338	4841	literature
478	6670	regulatory
6143	6235	complexes
11035	3030	literature
100505385	3306	literature
22937	22937	literature
10524	64753	binary
10969	5094	literature
10664	8337	literature
140735	56906	binary;literature
430	7277	literature
10643	51729	complexes
8517	9276	literature
5688	5713	complexes;literature
57673	7341	literature
5201	55791	binary;literature;signaling
6160	6173	complexes
54535	83659	binary
25885	8454	literature
4791	85366	literature
2171	6790	literature
3275	949	literature
2639	34	metabolic
9833	9833	kinase
3725	84164	literature
2810	7984	literature
2879	35	metabolic
10240	1130	literature
4609	5358	literature
23321	286480	literature
6649	9167	metabolic
3178	6228	complexes
831	840	literature;signaling
6191	9533	literature
3192	6206	complexes
6598	6714	literature;signaling
23524	55094	complexes
1642	6323	literature
3559	4790	literature;signaling
3735	6201	literature
23517	94104	complexes
5860	5860	binary;literature
2037	7532	literature
3190	84292	complexes
7533	85440	literature
10197	64798	binary
10603	9260	literature;signaling
4437	84464	literature
23204	9513	binary;literature;signaling
2192	4089	binary;literature;signaling
140691	3872	binary
7531	9874	literature
5198	9641	literature
25962	6627	complexes
10038	7515	literature
51421	9810	binary
54700	6197	kinase
4869	6132	complexes;literature
10980	9730	literature
57620	6786	literature
112724	5959	metabolic
29116	83593	binary
5684	6631	binary
1891	55268	metabolic
4762	6925	binary
6271	6853	literature;signaling
1990	2	literature;signaling
10010	805	literature
51808	5901	complexes
4967	8802	metabolic
4715	7324	binary;literature
10240	122704	complexes
25844	3846	binary
54984	8344	literature
10010	80149	binary;literature
4603	55957	literature
23035	7430	literature
51593	57703	complexes
55643	57473	binary;literature;signaling
1743	9853	binary;literature;signaling
4488	51201	literature
79723	9869	metabolic
23398	3185	complexes
1017	8833	kinase
23099	7186	binary;literature;signaling
1019	9276	literature
51318	55052	complexes
51196	89869	metabolic
10270	11078	signaling
1956	22983	literature
1026	7150	literature
10040	5822	binary;literature
9295	94104	complexes
7329	79753	binary;literature;signaling
3107	805	literature
3586	3586	literature
5371	7014	literature
10870	79465	complexes
1153	6310	binary;literature;signaling
126374	7490	literature;signaling
27316	6632	complexes
5718	7277	literature
1956	27	binary;literature
23118	3312	literature
80204	80303	literature
5597	7846	signaling
11193	23451	literature
34	6649	metabolic
335	338	literature;signaling
1286	2335	literature;signaling
284252	5682	binary
10140	23019	literature
23066	9690	literature
292	5936	literature
11200	675	literature
11091	642559	literature
5050	55183	binary;literature
11260	4215	literature
1442	4089	literature;signaling
29797	386677	binary
4809	53938	complexes
2495	2908	signaling
6427	79228	complexes
29117	8351	literature
2	7050	signaling
150483	388818	binary
2047	4690	literature;signaling
2862	51738	literature;signaling
93436	9861	literature
1956	5296	binary;literature;signaling
3297	5602	kinase
2099	5501	binary;literature
4809	7846	complexes
3065	6935	complexes
6626	6629	complexes
348174	388677	binary
197	2885	binary;literature
4519	51079	metabolic
10617	55075	literature;signaling
25885	6154	literature
11331	3959	literature
283385	4223	binary
10859	3105	literature;signaling
1459	8667	literature
1975	8241	literature
1910	2767	literature;signaling
23186	6886	literature
3313	6169	literature
3837	5521	literature
55646	8689	literature
54106	54476	literature;signaling
3612	5330	metabolic
2810	9759	literature
51562	81565	binary;literature;signaling
284695	6165	literature
5894	7534	binary;literature;signaling
1665	6633	complexes;literature
6133	6138	complexes
11331	6189	literature
163183	64581	binary
10015	5336	signaling
387856	6133	binary
3667	5747	literature;signaling
4673	6949	complexes
386680	81567	binary
10238	8445	literature
134728	5970	literature;signaling
11340	22803	binary;literature;signaling
29982	6256	literature;signaling
5692	5701	complexes;literature
5430	5595	kinase
5704	5710	complexes;literature
226	5170	signaling
3551	8945	literature
115106	80254	binary
55588	9439	complexes;literature
7846	81027	complexes
6014	6654	literature;signaling
25962	53938	complexes
3035	6210	literature
26227	5230	metabolic
55588	6837	complexes;literature
6651	7132	signaling
4478	5495	literature;signaling
4654	865	literature
55611	7314	literature
841	8837	literature;signaling
3910	7157	binary;literature;signaling
409	5209	literature
6759	7494	literature
2010	92736	literature
22999	6804	literature
6184	7841	metabolic
8202	8850	complexes;literature;signaling
27000	51182	literature
124583	1635	metabolic
3603	7205	binary
1499	9322	literature;signaling
10056	6135	literature
3133	3822	literature;signaling
3621	7533	literature;signaling
57819	84991	complexes
11337	9667	literature
4707	4724	complexes
10228	6810	binary;literature
55565	6258	binary
10250	26986	complexes
6137	8554	literature
2033	6935	literature;signaling
3932	54923	literature;signaling
1080	4072	literature
10594	79622	complexes
222255	6671	binary
23389	9441	complexes;literature
51340	9716	complexes
27306	3101	literature
2011	57787	literature
3925	5603	kinase
10492	10569	complexes
3977	5600	kinase
6810	6814	literature;signaling
55379	6129	literature
2770	7433	literature;signaling
2994	6667	regulatory
351	865	literature
5970	9782	literature
10125	5588	kinase
5092	9149	literature;signaling
10465	84991	complexes
10487	1072	complexes;literature;signaling
5518	7378	signaling
220082	4342	binary
6157	6732	complexes
1022	2068	complexes;literature;signaling
285216	6470	metabolic
329	57088	literature
23309	3065	complexes;literature;signaling
2071	4331	complexes;literature;signaling
10573	116541	complexes
10713	23524	complexes
1069	129049	binary
2099	51564	literature
388677	8763	binary
10250	27258	complexes
4705	79184	literature
2735	7391	regulatory
2661	8761	literature;signaling
1869	6772	literature
11052	55660	complexes
51082	5970	literature
3609	81027	complexes
51530	5170	signaling
1557	6715	metabolic
4627	5879	literature
11330	12	literature
2203	3312	binary;literature;signaling
25788	64333	binary
5573	898	literature;signaling
11217	5335	literature
5950	6121	literature
113457	4794	literature
4236	55660	complexes
1314	4691	literature
286480	9045	literature
4700	4706	complexes
1022	4851	complexes
10492	23521	literature
160622	9265	literature;signaling
23450	54881	literature
2274	55970	binary
54532	563	literature
4174	4999	literature
128710	23192	literature
11060	80028	binary
162989	9330	literature;signaling
26227	5603	literature
10476	9551	complexes
58524	7205	binary
10401	10499	literature;signaling
23636	9908	literature
6404	6404	literature
7134	7137	literature
10111	3014	literature
4172	4792	literature
1762	7407	literature
185	3717	literature;signaling
2185	3717	literature;signaling
10155	7030	literature
148022	7097	literature;signaling
5928	7290	complexes
2806	64429	binary;literature
11007	79088	binary;literature;signaling
4193	9126	literature
582	84100	literature
3014	7486	literature
10713	11017	complexes;literature
6794	79155	binary;literature;signaling
1457	55145	binary
116349	373	binary
2274	7157	complexes;literature
4670	6128	complexes
2332	9533	literature
283349	81631	literature
339390	339390	literature
23107	54948	complexes
5469	6046	literature
26121	6431	complexes
10980	9318	complexes;literature;signaling
1432	572	kinase
5828	7320	literature
23641	64376	binary;literature;signaling
2185	7409	literature;signaling
1823	84464	literature
57819	6427	complexes
11184	5587	kinase
3014	6141	literature
26353	3316	binary;literature
25898	6233	literature
9787	983	kinase
10980	2197	binary;literature
10985	79711	literature
11040	2932	signaling
26043	55717	literature
580	672	complexes;literature;signaling;binary
50650	80321	binary
1912	26121	binary
4087	7249	literature;signaling
27246	7879	literature;signaling
4738	6612	literature
51386	8668	complexes
3000	5158	metabolic
80125	9911	binary
261734	4867	literature
5531	5966	literature;signaling
11051	24144	complexes
10492	1994	literature
10664	9202	binary
1649	7597	binary
274	5337	literature
5581	846	kinase
4599	7224	literature;signaling
10465	51503	complexes
3313	6232	literature
5578	7020	regulatory
4736	6192	complexes
3459	5781	literature;signaling
29903	7157	binary;literature;signaling
3055	613	literature;signaling;kinase
196403	7322	binary;literature
10946	6871	binary
56902	9905	binary;literature;signaling
54534	64951	complexes
1021	3925	kinase
5350	6271	literature
51340	988	complexes;literature;binary
440738	96459	literature
5036	8517	literature
142	4361	complexes
107	5144	metabolic
4641	64425	literature
23398	9879	complexes
4215	79657	literature
1892	79876	literature
6167	6217	complexes
23256	8615	literature
710	716	literature;signaling
4716	7248	binary;literature
23385	4881	literature
1161	50813	complexes
11069	7185	signaling
10933	55257	binary;literature;signaling;complexes
10524	6303	binary;literature;signaling
25962	79948	complexes
2639	80724	metabolic
1073	1073	binary
151254	7414	signaling
10589	8764	signaling
4131	7978	literature
4809	51755	complexes
166785	4594	literature
238	4928	literature
10213	55041	binary;literature
3746	3747	literature
51023	64949	complexes
5449	5468	literature
4086	57154	binary;literature;signaling
51340	6636	complexes
301	5581	kinase
6925	805	literature;signaling
2960	5436	complexes
7320	80349	literature
1111	983	kinase
1347	4519	metabolic
6257	7184	literature
2534	29934	binary;literature
10969	11338	complexes
8663	8669	complexes;literature;signaling
6626	94104	complexes
5970	6233	literature
23641	5682	binary;literature
29796	4715	metabolic
3065	8819	complexes;literature;signaling
29074	6182	complexes
10542	57562	binary;literature;signaling
51362	57703	complexes
6136	6154	complexes;literature
11136	23405	literature
23582	3603	binary
1201	5591	literature
23028	79813	complexes
6788	7871	binary
10524	6660	binary
11103	6139	literature
51184	84464	literature
6188	9533	literature
79797	8572	binary;literature;signaling
5599	8355	kinase
10971	113457	literature
1654	23013	complexes
3158	38	metabolic
6233	9802	binary;literature;signaling
2113	6714	literature;signaling
54556	60	literature
5071	5071	literature
2010	4000	literature;signaling
56957	79155	binary;literature
203228	5966	binary
509	93974	complexes
147687	57159	binary
1994	54881	literature
382	8570	literature
3428	7157	literature;signaling
10643	53938	complexes
2065	3718	binary;literature
6133	6235	complexes
2534	50807	binary;literature
23524	26121	complexes
1072	5337	binary;literature
3842	5245	literature
4925	839	literature
57120	84939	binary
1915	5790	binary;literature;signaling
6137	7150	complexes
3324	4214	literature
2314	3725	literature
10847	6597	complexes
373	5296	binary
5595	7153	kinase
220988	53938	complexes
10133	10313	literature
154313	6093	binary
10174	57144	binary
27124	8697	binary
3636	6714	literature;signaling;kinase
23450	6873	complexes;literature
143425	6616	literature;signaling
554	5566	kinase
3708	7167	signaling
26121	6432	complexes
2295	6908	literature;signaling
2778	2782	complexes;signaling
10048	367	literature;signaling
28996	65125	literature
1973	55090	literature
3713	3848	literature
51258	55168	complexes
84528	9823	binary
836	9191	literature;signaling
23636	56001	literature;signaling
1915	26156	complexes;literature
5518	56256	literature
2734	4793	literature
2746	4214	literature
10589	2965	complexes
27183	92421	literature;signaling
2308	64326	literature
1017	4626	literature
283742	5605	literature
3183	4736	literature
3689	6688	regulatory
1017	1938	kinase
2915	9737	literature;signaling
2057	5788	binary;literature
1314	26986	literature
5300	83637	binary;literature;signaling
2547	9709	signaling
2874	9611	complexes;literature;signaling
10397	6203	literature
22826	9295	complexes
10573	54948	complexes
29979	6354	binary
10985	6141	literature
1634	4313	literature;signaling
1231	6357	literature;signaling
3725	4150	literature
84679	9522	literature
51588	580	binary;literature;signaling
55755	9185	literature;signaling
5036	6138	literature
10978	116461	literature
6235	8342	complexes
6191	7416	literature
11222	64981	complexes
55297	55297	binary;literature
2483	9775	complexes
2670	5174	binary;literature;signaling
1080	6280	literature
2986	5153	metabolic
170506	6132	literature
3939	3945	binary
6430	8175	complexes;literature
6170	6218	complexes
3608	6191	literature
548593	5717	literature
23236	6711	literature
115	27115	metabolic
57599	57621	literature
26985	388552	complexes
51690	80145	complexes
10097	2885	literature
5315	93145	binary;literature;signaling
10484	22872	binary;literature
23397	9918	complexes;literature
29074	63931	complexes
7421	9611	literature
498	8662	literature
1460	84324	signaling
3973	83539	literature
3569	3569	literature
203	4907	metabolic
56945	6128	literature
328	8125	literature;signaling
1811	9368	literature
11338	6432	complexes
9716	9785	complexes
25843	57498	binary;literature;signaling
6130	6161	complexes
238	8471	literature
23352	5552	signaling
10526	6895	literature
3320	5894	literature;signaling
1813	23413	literature;signaling
373156	8848	literature
55729	84245	binary;literature
4343	51428	complexes
54477	7532	literature;signaling
11016	53615	binary
10969	3007	complexes
10969	23345	literature
213	336	literature
282991	55081	binary;literature
64753	8328	binary;literature;signaling
6155	6165	complexes;literature
6416	821	literature
55646	6157	complexes;literature
3007	6168	complexes
5578	708	literature;signaling
388697	56945	literature
309	5245	literature
10788	25885	literature
23582	83758	binary
5747	6714	literature;signaling;kinase
55717	9493	complexes
5203	9128	literature
8667	8668	complexes;literature
10250	51639	complexes
2781	5579	kinase
10985	23450	literature
22806	9747	binary
1457	7515	literature;signaling;kinase
8743	8870	binary;literature
1017	5984	complexes
5987	8697	binary
2321	5335	literature;signaling
22919	6786	literature
3717	5782	literature;signaling
26354	6950	literature
10713	9879	complexes
142	26168	literature
53826	60492	binary;literature;signaling
23524	57703	complexes
5770	6774	binary;literature
26088	6653	binary;literature;signaling
123722	284058	binary
4068	8832	literature
1937	4193	literature
4869	6732	complexes
3280	6774	literature;signaling
3105	5582	kinase
6449	84888	binary;literature
4734	7161	literature;signaling
326	326	literature
896	9978	literature
5168	5625	metabolic
2975	6124	literature
4722	7386	metabolic
1291	4099	literature
1278	7045	literature;signaling
5464	9869	binary;literature;signaling
2931	47	kinase
10286	8683	complexes
154796	1731	binary
6205	6217	complexes;literature
130502	63978	binary
5684	5706	complexes;literature
10307	333	literature
10148	9466	literature;signaling
6790	8350	kinase
51065	6175	literature
6175	6235	complexes
4697	7386	metabolic
11337	9895	literature
5335	8525	literature;signaling;metabolic
121278	1644	metabolic
6188	6229	complexes
153684	386681	binary
3183	6201	literature
6205	8554	literature
3312	5707	literature
26121	55536	binary
4691	9045	complexes;literature
5495	6279	literature
2984	5143	metabolic
1820	8554	literature
23398	3192	complexes
4809	8559	complexes
5981	836	literature;signaling
4695	4725	complexes
4855	9794	literature;signaling
166	85403	binary
5073	5394	complexes
10569	51690	complexes
1642	50813	complexes
171483	7917	binary
11065	11275	binary
1659	9416	complexes
2099	5458	literature;signaling
151987	5531	complexes;literature
1540	4646	literature
23743	4548	metabolic
1441	3716	literature;signaling
10957	6095	signaling
1398	9757	binary;literature
10818	867	literature;signaling
26228	8725	literature;signaling
22948	5515	literature
55174	92105	complexes
10856	5352	literature
23020	6434	complexes
10362	11338	complexes
6480	8703	metabolic
80335	9070	complexes
10969	5042	literature
53938	84811	complexes
162427	7920	binary
10190	10989	binary;literature;signaling
51132	51619	binary;literature
4715	51079	complexes
695	930	literature;signaling
5521	805	literature
6597	9901	literature
10787	23191	complexes;literature;binary
108	8654	metabolic
25942	5947	literature;signaling
213	6927	literature;signaling
3225	3235	literature
3384	6693	literature
92105	9764	literature;signaling
54507	80830	binary
4988	6774	regulatory
2810	9743	literature
22907	51202	literature
4155	5584	literature;signaling
27095	79090	binary;literature
2908	5591	literature;signaling;kinase
51649	55173	complexes
10456	7132	literature
286006	4118	binary
5090	54765	binary
6456	78994	signaling
387	9181	literature;signaling
10521	51747	complexes
55660	7756	complexes
55696	8559	complexes
6203	7417	literature
79813	8216	literature
8559	9584	complexes
80321	84312	binary
3066	6667	complexes;literature;signaling
5583	7137	kinase
54507	653240	binary
5567	5568	complexes
3075	3092	literature
284695	56945	literature
25932	8395	signaling
1952	4690	binary;literature
22919	23122	literature
10899	27338	binary;literature
5682	5687	complexes;literature
55832	7534	literature
55954	6633	complexes
2534	59341	literature;signaling
10023	5578	kinase
26608	6201	literature
7351	7534	literature;signaling
283518	91056	binary;literature
5467	8431	signaling
7356	8029	literature
6224	79084	literature
28916	335	literature
1742	4035	literature;signaling
10775	10775	literature
54550	825	binary;literature;signaling
3329	6633	complexes;literature
5223	97	metabolic
2114	7291	literature
8089	85403	literature
23013	4809	complexes
1737	1737	literature
4790	801	literature
4089	9611	complexes
23405	27161	complexes;literature;binary
11325	23450	complexes
2322	8651	literature;signaling
3692	6888	literature
10421	7756	complexes
1264	7168	literature
26031	7533	literature
5130	60	literature;signaling
22839	6233	literature
118738	5590	literature
81	818	literature;signaling
63915	79803	complexes
3303	5700	literature
10713	27336	complexes
5685	5694	complexes;literature
51608	8266	literature
6714	8038	literature;signaling;kinase
2798	2798	literature
23542	90990	signaling
2885	90933	literature
8988	9869	binary;literature;signaling
2911	3836	literature
51176	51588	literature;signaling
4686	9589	complexes
23390	4802	literature
5595	5597	kinase
2752	79666	binary;literature;signaling
10557	10799	complexes;literature
2719	3481	literature;signaling
1080	1601	literature
29763	59341	literature
4205	9734	literature;signaling
257364	7454	literature
1459	6749	complexes;kinase
57787	7846	literature
6209	6233	complexes
1748	4869	literature
3488	7448	literature;signaling
7464	8841	complexes;literature
10488	8974	binary
2975	6139	literature
51720	55327	literature
3556	5295	literature;signaling
3837	6207	literature
23076	51631	literature
25	857	literature;signaling;kinase
27342	6233	literature;signaling
2130	5580	kinase
1175	163	literature
7533	9349	literature
3205	4792	literature;signaling
6670	6671	literature
10253	147687	binary
2194	409	literature
2130	6160	binary;literature
5879	7189	literature
220988	6628	complexes
409	9266	literature;signaling
51264	84311	complexes
10013	22919	literature
58524	7185	binary
2547	9232	literature;signaling
54984	6154	literature
10488	4071	binary
6136	6155	complexes;literature
2064	3678	literature;signaling
58517	988	complexes
56975	8848	signaling
2339	3265	literature;signaling
3801	55957	binary
3293	7923	metabolic
6310	9798	binary;literature
1655	51747	complexes
128710	2072	literature
51726	5764	binary;literature;signaling
1287	5270	literature
1535	4188	binary;literature
220082	55701	binary
5290	8471	literature;signaling
4946	4947	literature
1602	4089	literature;signaling
11052	6427	complexes
23582	90874	binary
1398	3400	binary;literature
3309	5714	literature
1789	64151	literature;signaling
226	5338	literature;signaling
5705	6095	binary;literature;signaling
36	80724	metabolic
4155	5594	binary;literature;signaling;kinase
7316	9493	literature
27101	54764	literature
2975	55147	binary;literature;signaling
2664	2794	binary;literature
26127	54882	literature
10521	8175	complexes;literature
3065	3065	literature
1114	7343	binary;literature;signaling
6130	81887	literature
4086	7508	binary;literature;signaling
4628	8793	literature
56034	7341	literature;signaling
6167	6192	complexes
3659	6352	regulatory
2059	51168	binary;literature;signaling
126961	6778	literature;signaling
6882	83860	complexes
26986	9641	literature
166	22893	binary
79095	80184	binary
10869	983	literature
1915	409	literature
8738	9802	binary
1974	27250	binary;literature
11103	9733	literature
5805	5805	binary;literature
11021	5879	literature
1854	30833	metabolic
2597	5829	signaling
6130	6235	complexes
4665	54902	binary
220988	51645	complexes
10844	7283	literature
1234	3716	literature;signaling
51530	7532	literature
5683	5719	complexes;literature
7088	864	binary;literature;signaling
5501	7159	binary;literature;signaling
1676	7529	literature
4173	6135	literature
4343	6194	literature
9439	9968	complexes;literature
6390	83985	literature
2316	3759	literature;signaling
6606	9869	signaling
7283	85378	literature
2247	5578	kinase
1933	3312	literature
649	649	literature
497661	6181	complexes
26986	6633	complexes
1915	7407	signaling
1464	5747	literature;signaling
1543	1595	metabolic
2688	54499	literature
64759	999	literature
6155	6193	complexes
5566	960	kinase
10992	57461	complexes
3007	6175	complexes
6208	8450	literature
11047	5704	literature
147	6772	literature;signaling
11066	6632	complexes
151230	23326	literature
1104	9757	signaling
23398	24148	complexes
1660	6189	complexes;literature
10142	8615	binary
4702	4715	complexes
1659	25962	complexes
23517	51503	complexes
26057	324	literature
57159	84619	binary
516	93974	complexes
4236	8683	complexes
6217	7428	literature
4637	6176	literature
2959	6628	complexes
3181	6129	literature
83939	8454	literature
11051	6631	complexes
378708	91442	literature
10971	6452	binary;literature;signaling
10128	3921	literature
51642	65993	complexes
5499	6500	binary;literature
1660	1748	literature
54532	5519	literature
8525	89869	metabolic
1937	51608	binary;literature;signaling
2064	83442	literature
1956	5052	literature
6484	9245	metabolic
1523	9950	literature;signaling
386676	85291	binary
4705	4714	complexes
11338	6152	complexes
4907	957	metabolic
112	5146	metabolic
10013	3164	literature
26824	55954	literature
10594	154007	complexes
8563	8899	complexes
59341	7525	literature;signaling
10492	55037	literature
27185	58533	binary;literature
3065	7155	literature;signaling
4173	8450	literature
51116	5250	literature
9994	9994	literature
11221	5600	literature;signaling
2885	441400	binary;literature
255520	391	literature
25820	9246	literature
4738	6201	literature
51116	9801	complexes
6191	6202	complexes;literature
10765	4094	literature
7531	994	binary;literature;signaling
3188	64960	literature
1401	9103	literature
10488	56301	binary
5747	5770	binary;literature
1654	7846	literature
1917	8883	literature
4356	6326	binary;literature;signaling
80328	8302	complexes
5071	9246	literature;signaling
10425	7332	binary;literature;signaling
4988	9737	literature;signaling
6874	6875	complexes
7139	7168	literature
10488	7106	binary
8819	9541	binary;literature;signaling
5081	7290	literature;signaling
10946	1655	complexes
27292	83858	literature
440258	8975	binary;signaling
5515	5521	literature
4023	5407	metabolic
2932	9158	signaling
23404	79797	binary;literature;signaling
55160	79729	binary
3178	6146	complexes;literature
11017	9984	complexes
11009	53832	literature
23500	4188	binary
3336	80204	literature
100294114	333	literature
5970	9612	literature;signaling
151648	5518	literature
2063	440498	literature
293	728937	literature
29775	59349	binary
1499	7317	binary;literature
6386	93986	binary
23636	79682	binary
2801	3927	binary
55704	673	literature
115817	386681	binary
23054	430	literature
22953	5024	literature
25	2550	binary;literature
2113	9678	literature
22890	5292	binary
1742	4179	literature;signaling
3501	7392	literature
409	4691	literature
2984	5136	metabolic
23326	60496	binary;literature
10573	64981	complexes
302	8412	literature
3229	328	literature
4835	5971	literature
5170	6446	binary;literature;signaling;kinase
112609	4160	literature
5431	672	complexes;literature
3240	9332	literature;signaling
286887	3881	binary
2101	324	literature
55285	9240	binary
10135	2678	binary;literature
140885	961	literature;signaling
6878	6879	complexes;literature;signaling
6629	9128	complexes
126	8659	metabolic
207	5361	literature;signaling
23203	659	literature;signaling
7294	9047	literature
2	5155	literature;signaling
1977	1981	binary;literature;signaling
112950	6640	binary;literature;signaling
10287	5594	literature;signaling;kinase
1523	993	literature;signaling
2626	9656	literature
56949	6427	complexes
10048	3689	binary;literature;signaling
1514	924	literature;signaling
8892	8893	literature
11345	3032	literature
118881	5409	metabolic
257397	7189	literature;signaling
4670	6147	complexes
10010	4670	literature
224	226	metabolic
6502	8451	literature;signaling
10734	8243	literature
6170	6202	complexes
27034	51586	complexes
10094	8976	binary
1107	3065	complexes;literature
1622	8508	signaling
207	5553	literature;signaling
1288	3026	literature
60492	7083	binary;literature;signaling
4504	7276	literature
10915	55696	complexes
238	4869	literature;signaling
100132285	7305	literature
1999	6897	literature
11137	2091	complexes
23582	79797	binary
1399	7874	literature
5891	891	literature;signaling
3312	9689	complexes
11338	94104	complexes
5092	9053	literature
10419	6201	literature
6136	6230	complexes
57731	5798	literature;signaling
386681	81567	binary
26263	9978	literature
10273	25828	binary
23345	81887	literature
5430	6607	literature;signaling
10421	57187	complexes
1654	22913	complexes
51608	5589	binary;literature;signaling
55183	6811	binary;literature
5058	9555	literature
2181	2194	metabolic
25942	6878	complexes
6427	9939	complexes
50804	5987	binary
56852	7329	binary;literature
2099	3727	literature;signaling
340359	7337	binary
1838	9181	binary
1739	3763	literature;signaling
54106	59307	literature;signaling
11043	84294	binary
3656	7099	literature;signaling
5594	8569	literature;signaling;kinase
5245	9775	literature
28954	28954	literature
89885	9117	binary
2670	815	literature;signaling;kinase
151871	54819	binary;literature;signaling
2932	999	literature;signaling
5515	8312	literature;signaling
23054	9439	literature;signaling
7161	81620	literature
4538	7381	metabolic
26118	7428	literature
2968	5440	complexes
211	9168	binary
2017	3737	literature;signaling
51650	64951	complexes
3685	4323	complexes;literature;signaling
114824	8907	binary
23560	54984	literature
399665	84080	binary
51081	51650	complexes
3308	60	complexes
412	867	literature
3185	55379	literature
29911	9724	binary
29760	5336	literature;signaling
22985	9984	complexes
4088	5097	binary;literature;signaling
1660	64783	complexes
3303	3312	complexes;literature;signaling
51495	51643	literature
60	6141	literature
2091	6193	literature
169841	80321	binary
1933	3106	literature
1033	993	literature;signaling
23186	5928	complexes;literature
10514	292	complexes;literature
51649	6187	literature
22905	2885	literature
3280	8352	complexes
51642	84311	complexes
27339	6633	complexes
10067	9146	literature
124637	6821	metabolic
112950	9796	binary;literature;signaling
2776	7265	literature;signaling
10111	5981	complexes;literature
3181	8664	literature
60488	6182	complexes
222546	55048	binary
6386	8408	literature;signaling
1447	7329	literature
10450	27336	complexes
10765	22865	literature
356	8440	literature
51021	5250	literature
22888	7415	binary;literature;signaling
11011	4155	literature;signaling
1349	4602	literature
156	5567	kinase
116225	388324	binary
26354	7284	complexes
11001	6319	metabolic
10284	6599	complexes
4000	5582	kinase
51330	7187	literature;signaling
23636	51668	binary
4842	5213	literature;signaling
55791	6606	binary;literature;signaling
63875	84311	complexes
4014	6707	literature
27250	9775	binary
10048	23585	complexes
8517	9939	literature
11335	55737	literature
3608	51631	complexes
608	7185	literature;signaling
1153	9785	complexes
1717	23451	literature
4904	9349	complexes;literature
11214	5566	kinase
65080	80321	signaling
29796	6821	metabolic
2318	3636	literature;signaling
23148	6232	signaling
54948	65005	complexes
51023	54534	complexes
100526767	100526767	literature
3055	57120	binary
30827	6908	binary;literature;signaling
2064	23371	binary;literature
51213	9874	binary
27124	80271	metabolic
26589	51649	complexes
51465	84676	literature
55929	6944	complexes;literature
1642	6207	literature
6125	7846	complexes
10933	65986	binary
22933	983	kinase
2769	2912	literature;signaling
23043	80155	literature
23521	6193	complexes;literature
27185	9782	binary;literature
11060	91526	binary
10788	4609	literature
7874	9191	literature
3836	4869	literature
57147	960	literature
55763	83540	binary;literature
6227	6231	complexes
10569	9416	complexes
2694	8029	literature
1021	6241	kinase
51176	860	literature
2889	5781	literature
3065	9425	complexes;literature;signaling
6002	7532	literature;signaling
6866	9737	binary;literature;signaling
409	4172	literature
51341	6667	literature;signaling
10980	79641	binary;literature;signaling
6622	815	kinase
63931	85302	complexes
1956	268	literature;signaling
1314	6189	literature
7334	93664	literature
1610	189	metabolic
5525	8626	literature;signaling
2071	2961	complexes;literature;signaling
7037	8723	complexes
1374	56894	metabolic
24148	5411	complexes
2980	2984	literature
51602	6175	complexes
1603	7841	metabolic
5921	7535	literature;signaling
1385	3064	literature;signaling
2342	3265	literature;signaling
115704	79873	binary;literature
57703	9584	complexes
23654	64218	binary;literature
1050	367	literature
53635	6709	binary;literature;signaling
1445	3055	literature;signaling
22955	84733	complexes
1974	3326	literature
51639	79622	complexes
6772	6773	complexes;literature;signaling
55183	5873	binary;literature
1386	6744	literature
23263	55226	literature
10318	6285	literature;signaling
10494	83605	literature
10614	857	literature
10025	29079	complexes;literature
331	55093	binary;literature;signaling
56923	7186	binary
22882	22882	literature
23647	84062	binary;literature
51747	5781	signaling
4352	8651	literature;signaling
1804	5245	literature
11244	6886	literature;signaling
10324	6517	literature;signaling
140710	57787	literature
6845	9342	literature
57085	83851	binary
10811	5880	literature
51742	6599	complexes
1915	5678	binary;literature;signaling
219927	57129	complexes
23385	322	literature
6176	9188	complexes
1457	9049	literature;signaling;kinase
5595	5793	binary;literature
408	6949	literature
3192	6138	complexes;literature
3925	5579	kinase
5581	60312	literature;signaling
51588	732272	binary
3761	5578	kinase
23365	23654	literature;signaling
1874	23429	literature
5928	7089	complexes
320	64130	literature;signaling
23542	7159	signaling
10529	64395	binary
10273	2064	literature;signaling
5595	860	kinase
27043	4790	literature
2908	3660	regulatory
10746	4217	binary;literature;signaling
55798	5663	literature
11189	7088	binary;literature;signaling
5747	6774	literature
54797	57594	binary
4155	8550	literature;signaling
498	514	complexes
1039	55093	binary
1760	310	signaling
1660	3309	complexes
3978	7150	complexes
2801	284058	binary
56751	9443	literature
126961	4676	literature
6134	6193	complexes;literature
25788	84708	binary;literature;signaling
3218	5090	literature;signaling
25949	51503	complexes
506	539	complexes
28998	29093	complexes
3689	5579	literature;signaling;kinase
1045	596	regulatory
6191	6194	complexes;literature
2885	4646	literature
2647	4851	literature;signaling
2006	2201	literature
23281	23281	binary
3921	9045	complexes
6147	64960	literature
3611	4642	literature
270	4620	literature
10395	207	literature
388228	9322	literature
5590	9397	signaling
5501	6598	literature;signaling
3837	51366	literature;signaling
4729	7384	metabolic
3708	9456	literature;signaling
23365	9170	literature;signaling
5148	5595	literature;signaling
23673	6810	binary
708	7133	literature
112869	3860	binary
51003	9967	complexes
6780	9118	literature;signaling
11051	9775	complexes
22938	55165	binary
7189	7415	literature
3028	9692	literature
23291	3551	literature
10513	5125	binary;literature;signaling
8559	9343	complexes
5066	7249	literature
3183	55037	literature
382	9521	literature
4254	5293	literature
83734	8520	literature
5579	8500	signaling
7150	72	complexes
3191	6135	literature
4869	6175	complexes;literature
1742	23095	binary;literature;signaling
1956	55002	literature
4691	5092	literature
3276	7541	literature
25861	4647	literature;signaling
672	7415	complexes;literature;signaling
3838	4609	literature
10749	11099	literature
80145	988	complexes
10218	10218	literature
2885	81875	binary;literature
54093	7416	literature
6430	6431	complexes
1029	3551	kinase
159195	29082	binary;literature
10726	8793	literature
1602	9360	binary
6144	7311	complexes
2908	9414	literature
130	217	metabolic
57787	79803	binary;literature
3048	3048	literature
5706	5716	complexes;literature
1387	9794	literature;signaling
32	5562	kinase
1647	1915	signaling
6925	79165	binary
1607	5333	metabolic
2099	5603	kinase
140258	8576	binary
5201	9641	literature
3146	5523	literature;signaling
25884	650	literature;signaling
1655	23435	complexes
1655	6429	complexes
23107	9733	literature
1654	23517	complexes
11040	572	literature;signaling
30844	8848	literature
10197	2688	literature
27134	7082	literature;signaling
23263	998	literature;signaling
11052	51692	complexes
324	4646	literature
285672	9584	binary
140032	6181	complexes
22934	401541	binary
22941	58512	literature
9743	9846	literature;signaling
409	6421	literature
2113	26750	literature
1983	8666	literature
4893	64750	literature;signaling
155006	4144	binary
27086	27086	literature
6164	6209	complexes
27089	4539	metabolic
6128	6167	complexes
5174	7329	literature
1956	5583	kinase
4691	6142	complexes;literature
23450	94104	complexes
10180	1937	binary
3895	7329	literature
1956	3326	literature
284695	57418	literature
22794	65109	literature
2114	3725	complexes;literature;signaling
29966	5524	literature
23057	349565	metabolic
1915	6188	literature
3172	84246	literature
26156	9513	literature
3293	54490	metabolic
6480	9334	metabolic
25915	29078	binary
2560	5584	kinase
27101	9641	literature
54954	54971	binary
23759	51639	complexes
6601	7421	complexes
51008	9325	complexes;literature
6142	9533	literature
1459	3428	kinase
5268	7157	regulatory
6136	6193	complexes;literature
5564	83743	literature
1742	22859	literature;signaling
760	8655	literature;signaling
23607	55114	complexes
51807	6950	literature;signaling
1739	8322	literature;signaling
1017	672	literature;signaling;kinase
1017	54908	kinase
23405	708	literature
2058	6144	literature
1020	5127	literature;signaling;kinase
10285	9939	complexes
26098	598	signaling
26092	4001	literature;signaling
7088	9921	binary;literature;signaling
1457	5473	literature
57599	7936	literature
3507	9646	literature
10288	2209	literature;signaling
1457	79101	literature
23612	6520	literature
10262	9939	complexes
64753	79165	binary
55178	9140	literature
6229	7431	literature
2091	9188	complexes
55178	7205	literature
4928	55233	literature
7046	80243	literature
23451	6142	literature
498	6129	literature
10969	55611	literature
7764	9658	complexes
3493	7074	literature
10362	6627	complexes
218	2571	metabolic
2110	374291	metabolic
4208	5602	kinase
5335	9963	binary;literature
5571	8408	literature
1040	5337	metabolic
51652	8766	literature;signaling
1020	1457	kinase
56893	6092	binary;literature;signaling
10014	7529	literature;signaling
10569	51428	complexes
1059	64105	complexes
655	8202	literature;signaling
5161	5164	kinase
10617	9402	binary;literature;signaling
51202	6159	literature
4905	9341	literature
149483	2801	binary
24148	9879	complexes
5837	84676	literature
6430	8896	complexes
148	3577	literature;signaling
25942	5970	literature
64326	83743	literature
2072	6202	literature
5201	8663	signaling
4242	8788	literature
6611	7030	literature
115	5158	metabolic
1917	6612	literature
1876	84108	complexes;literature;signaling
3151	6197	literature;signaling
4646	6233	literature
1059	142	literature;signaling
10643	22826	complexes
7862	79960	complexes
3192	51191	literature
2922	4225	literature;signaling
10992	6191	literature
11214	578	literature
8506	998	literature
5196	5624	literature;signaling
145946	23281	binary
4131	8139	binary;literature
51729	94104	complexes
7307	94104	complexes
29978	6782	literature
4215	4641	literature
2934	3685	literature
1832	837	literature;signaling
1965	836	literature;signaling
6047	7322	binary;literature
4155	91754	literature;signaling
1616	546	complexes;literature;signaling
3192	9782	literature
9282	9440	complexes;literature
834	837	literature
2057	2770	literature;signaling
1500	7525	literature
2669	7185	binary
5782	7454	binary;literature;signaling
8148	9987	complexes
11161	8087	binary;literature
2260	54756	literature;signaling
10963	7189	literature
4736	7846	complexes
22827	6627	complexes
11184	5335	binary;literature
84811	9984	complexes
1407	4188	binary;literature;signaling
3320	5465	literature;signaling
8161	9093	binary;literature;signaling
353141	391257	binary
109	5144	metabolic
2353	6830	literature
28971	91703	binary
6155	8454	literature
5054	7448	binary;literature;signaling
22933	2648	signaling
5315	5903	literature
1315	375	literature;signaling
51073	64949	complexes
64928	64949	complexes
222537	9951	metabolic
646	9463	literature
1029	23253	literature
6434	8563	complexes
11041	8703	metabolic
171483	9643	binary
4659	9891	kinase
22916	4686	complexes;literature;binary
51253	51263	complexes
1759	2906	literature;signaling
10912	5111	literature;signaling
6431	6628	complexes
5708	8452	literature
10921	57062	literature
29127	79172	complexes
3646	5564	literature
283987	3636	binary;literature
6631	7919	complexes
253461	64753	binary
3065	5757	literature;signaling
23384	2885	literature
6161	6732	complexes
153	260425	literature;signaling
284996	6147	literature
57461	9939	complexes
1956	685	literature;signaling
5230	60673	literature
23376	286480	literature
55219	6257	literature
10627	4627	complexes
11165	23204	signaling
147179	2885	literature
10992	51649	literature
7159	8883	literature;signaling
10494	85369	literature
1295	2623	binary
1627	4232	signaling
331	5985	binary
4350	4350	literature
54971	55015	binary
57099	598	literature;signaling
6241	6261	signaling
3456	3484	regulatory
3836	6880	binary;literature;signaling
27316	53938	complexes
9218	9278	binary
24144	56997	binary
400	8780	literature
1717	50628	literature
10421	6434	complexes
23108	5592	kinase
10241	51296	binary
7276	7917	signaling
10667	386676	binary
1454	8900	literature
3550	732272	binary
25780	5290	literature
355	5578	literature;signaling
5465	5578	literature;signaling;kinase
51534	7189	literature
131118	51025	literature
28952	71	binary
135112	2099	literature
3636	5331	metabolic
10165	9349	literature
55967	7386	metabolic
3181	3646	literature
11165	9141	signaling
4736	8454	literature
10642	4691	complexes;literature
8356	8362	literature
8220	84991	complexes
1131	4193	literature
11143	64769	complexes
3178	51340	complexes
10330	54984	literature
1080	5582	kinase
4846	51070	literature;signaling
1387	3236	literature;signaling
286826	5928	literature
5170	5579	literature;signaling
1385	2931	kinase
2986	5147	metabolic
2967	5436	complexes
83933	9656	literature
119392	9810	binary
10213	5685	complexes;literature
6134	9188	complexes
1938	6135	complexes;literature
1051	23158	regulatory
309	6175	literature
117144	30008	binary;literature;signaling
10250	7756	complexes
6464	8672	literature
55178	64425	literature
6124	6137	complexes;literature
23468	8358	literature
51422	84557	literature
114609	7099	literature;signaling
332	56616	literature;signaling
55929	80314	complexes;literature
3308	8841	literature;signaling
2908	5598	kinase
11198	11335	complexes
10672	6004	literature;signaling
6648	8767	literature
23263	9733	literature
3842	8021	literature;signaling
2110	4710	metabolic
11190	9861	literature
55761	90	literature;signaling
1499	7430	literature;signaling
2099	7329	literature;signaling
6210	9040	literature
5110	8560	literature
11030	57459	binary
5217	7189	literature
4171	64785	literature
5104	7056	literature;signaling
1874	3399	literature
6772	7453	regulatory
2058	6128	literature
3480	6774	literature;signaling
4784	8544	literature;signaling
1478	79577	literature
1017	7158	kinase
27335	6175	literature
56142	5649	literature
140890	5300	signaling
5321	5447	signaling
128821	388677	binary
1045	6927	literature;signaling
6118	9557	literature
5245	9782	literature
6135	6181	complexes
23192	9140	literature
55165	93487	binary
1021	7046	literature;signaling
4904	8342	complexes
3608	988	complexes;literature
28973	29093	complexes
23450	6194	literature
221	222	metabolic
23429	2553	literature;signaling
2091	9020	literature;signaling
54801	8531	literature
10989	6157	literature
10856	5133	literature
4323	6714	kinase
3716	50615	literature;signaling
54534	9553	complexes
5093	5094	binary;literature;signaling
4208	7644	literature
2923	4241	literature
11337	79876	literature
2885	2909	literature
57492	672	complexes
3107	3804	literature;signaling
11344	830	literature
2747	54931	literature
1917	8065	literature
23398	51340	complexes
5521	6176	literature
409	55737	literature
11060	6233	literature
185	6714	kinase
4087	8850	signaling
1857	2040	binary
2010	55161	literature
6300	8353	kinase
29796	4540	metabolic
9804	9868	literature
4691	6155	complexes
25970	5156	kinase
396	5879	binary;literature;signaling
11337	11345	literature
2175	7203	literature
1674	81493	literature
2534	56165	binary;literature
23451	6434	complexes
219541	54797	literature
55929	86	complexes;literature
3727	5594	literature;signaling
2782	4215	literature
1432	2038	binary;literature
4103	51421	binary
3312	7132	literature;signaling
5062	5880	literature
3459	3717	literature;signaling
2885	7329	literature
1869	81620	literature
24140	3276	literature
6403	7430	literature;signaling
5437	6500	literature
125115	2669	binary
5868	9610	literature;signaling
55299	6135	complexes
6206	9188	complexes
252884	55663	binary
29781	7186	binary
10399	6130	literature
810	84464	literature
3608	6205	complexes
116225	81608	binary
841	8795	literature;signaling
10915	9716	complexes
3818	7980	literature;signaling
5037	5467	literature;signaling
162	8907	complexes;literature
10783	256364	literature
25862	51067	literature
3837	5245	literature
3692	65109	binary;literature;signaling
330	8767	literature
22999	8927	literature
219541	29882	literature
100	2885	literature;signaling
51649	9553	complexes
10480	1974	literature
409	6202	literature
23640	55791	binary;literature;signaling
3309	54487	complexes
3975	51132	signaling
4809	7284	complexes
10262	27129	binary
9743	998	literature
22929	22929	binary;literature
58512	6714	binary;literature
2104	57698	binary
3932	5326	signaling
2625	3821	regulatory
219541	9441	literature
2064	5296	binary;literature;signaling
4720	7386	metabolic
10454	64780	signaling
3692	5689	literature
27339	55696	complexes
54	5516	signaling
1397	7071	signaling
10083	8727	binary
55183	5903	literature
79735	8887	binary;literature;signaling
53938	9295	complexes
10488	83460	binary
183	3827	literature;signaling
7846	8971	complexes
1345	1537	metabolic
10142	8548	binary
10207	2151	literature
253558	84708	binary
3308	7157	literature
1644	2806	metabolic
4690	8506	binary;literature
1937	4292	literature
6165	8971	complexes
1017	5430	kinase
10482	9775	binary;literature
23426	2834	literature
25942	3066	complexes;literature;signaling;binary
3608	4809	complexes
1192	6399	literature;signaling
10289	6203	literature
84833	8848	literature
10921	1459	literature;kinase
152006	7157	literature
1018	11140	literature;signaling
4190	4190	literature
7532	9973	literature;signaling
2002	672	literature;signaling
6789	84557	literature
2305	983	literature;signaling
2534	5803	literature;signaling
2248	2261	literature;signaling
1297	1311	literature
1544	5743	metabolic
8357	8363	literature
55696	6431	complexes
2068	8878	signaling
1650	284996	literature
23421	5720	binary;literature
6733	7529	literature
5062	5595	literature;signaling
2030	23786	binary
2058	51497	binary;literature
25	3224	binary;literature
5422	5557	complexes;literature
22843	27185	binary;literature
64798	8945	binary
1917	23450	literature
5713	9641	literature
51684	8202	literature;signaling
1654	4904	literature
27124	5987	binary
5588	7532	literature;signaling
1843	997	binary;literature
1017	116224	kinase
80321	84914	binary
11277	90410	binary;literature
3014	5111	literature
29927	8848	literature
24144	9738	binary;literature
26227	98	metabolic
25885	5976	literature
4116	6628	complexes
25885	5250	literature
1026	208	kinase
4683	7014	complexes;literature
55191	9319	binary
132671	7186	literature
1938	6749	literature
2197	6141	complexes
22998	2885	literature
1051	5970	literature;signaling
11007	58500	binary;literature;signaling
6207	6228	complexes;literature
2885	53358	literature;signaling
124912	2	literature
23181	80817	binary
5567	9495	complexes
3182	3229	literature
6129	6154	complexes;literature
6885	71	literature
222	51733	metabolic
124790	6938	binary
5042	6201	literature
23204	60314	binary
5931	8356	literature
10554	1375	metabolic
55131	6218	complexes
3192	6181	complexes
5591	7507	literature;signaling;kinase
100130892	5970	literature
6426	9541	binary;literature
367	7337	literature;signaling
128312	3018	complexes
1500	4582	literature;signaling
23020	23350	complexes
3860	84832	binary
26525	6498	binary;literature;signaling
149371	55763	complexes;literature
200734	8940	binary
112	5136	metabolic
4539	4710	complexes
2099	7391	literature;signaling
26156	8487	literature
4538	4711	complexes
27316	7555	literature
3312	7534	literature
25902	80025	metabolic
2317	3688	literature;signaling
4089	57111	literature;signaling
3064	7283	signaling
192669	7280	literature
22907	5933	binary;literature
54820	7534	literature
3313	3329	literature
29982	3172	literature;signaling
51003	5717	binary;literature;signaling
3312	6203	literature
3187	8662	literature
4163	6749	literature
1796	3689	literature;signaling
2965	5434	complexes
10492	2058	literature;signaling
55697	85007	binary
90	91	literature;signaling
4591	8445	binary
6165	6202	complexes;literature
131034	636	literature
151871	57326	binary;literature;signaling
387	55611	literature
2251	2264	literature;signaling
2870	7852	kinase
4891	80762	literature
351	5646	literature
6615	83538	literature
26986	9020	literature
23286	5590	literature;signaling;kinase
2050	3725	literature
3621	5947	literature;signaling
4130	71	literature;signaling
6205	8065	literature
11224	293	literature
34	80724	metabolic
5515	900	literature;signaling
51608	5565	binary
1785	2661	signaling
5567	5782	kinase
26051	6871	binary
2720	55907	metabolic
6477	7802	binary
10014	2099	literature
1024	2959	complexes
2017	22941	literature;signaling
388677	4184	binary
55093	5805	binary;literature
10989	213	signaling
4804	5595	literature;signaling
5250	6154	literature
2260	3717	literature
5789	5791	literature;signaling
7284	7307	complexes
10992	3185	complexes;literature
10492	10643	literature
7189	7311	literature
57336	80021	binary;literature;signaling
55103	7532	literature;signaling
57171	6185	metabolic
3106	4001	literature
3356	5536	literature;signaling
55707	9111	binary;literature;signaling
5437	84172	literature
3310	5966	literature
10856	3329	literature
51073	64983	complexes
3551	805	literature
11343	2194	metabolic
10643	6124	literature
125115	1295	binary
2130	3192	complexes
1660	988	complexes
3921	6209	complexes
3604	8744	literature
815	94032	literature
3105	5580	kinase
11136	55705	literature
2073	2074	literature;signaling
2010	89885	binary;literature;signaling
5597	771	signaling
7280	9672	signaling
2033	51763	complexes
3181	6629	complexes
310	81794	signaling
23542	2634	signaling
6426	8487	literature;signaling
2353	4140	literature
4236	8559	complexes
4343	6175	literature
5586	836	literature;signaling
4216	7175	literature
4361	7518	complexes
23139	6456	signaling
23236	253430	metabolic
3914	649	literature;signaling
2778	54331	complexes
5058	6615	kinase
1385	7750	literature
143187	23673	literature
22985	57461	complexes
23451	5094	literature
6256	8204	literature;signaling
3550	9295	complexes
23013	9611	literature;signaling
23326	27097	literature
2885	5530	binary;literature;signaling
1460	8667	literature
138046	9513	binary;literature;signaling
1643	8815	literature
10643	50628	literature
54955	60561	binary
1813	54102	literature
331	55437	literature
6228	8452	literature
3856	5411	literature;signaling
10327	231	metabolic
27043	4093	binary;literature;signaling
2775	59340	literature;signaling
3654	9618	literature;signaling
10552	2885	literature
2896	51701	binary
57418	6139	literature
390	91544	literature
158078	25855	binary
3192	56949	complexes
51729	56949	complexes
1020	1026	complexes;literature;binary
1869	5933	literature
64783	6626	complexes
4715	4731	complexes
1027	8454	complexes;literature;binary
5330	54822	literature;signaling
6874	6877	complexes;literature;signaling
6137	728937	literature
10955	51495	literature
3798	6453	binary;literature;signaling
1068	5568	kinase
6201	7533	literature
219402	6477	binary
211	6613	signaling
3098	4149	literature
1837	1838	literature
390535	988	binary
10454	114971	signaling
29074	63875	complexes
55698	56950	literature
7266	8569	literature
58517	9879	complexes
3002	3482	literature;signaling
3014	55037	complexes
10295	81617	literature
5587	5588	kinase
4149	9181	literature
11332	1410	binary
3718	5788	literature;signaling
367	994	literature;signaling
10989	51202	literature
1936	6294	literature
23569	307	binary
230	5454	regulatory
4741	8878	literature
6136	988	literature
4628	4841	complexes
1327	6649	metabolic
6772	6850	literature;signaling
154796	832	complexes
5116	7283	literature;signaling
6144	6173	complexes
142	4605	literature;signaling
1600	54819	binary
5690	5719	complexes;literature
160851	5335	metabolic
2038	287	literature
5862	865	literature
7024	9669	binary
10856	6157	literature
4535	4716	complexes
29117	8368	literature
266697	7205	binary
6908	8926	complexes;literature
330	841	literature
1936	4131	literature
51386	8665	complexes;literature
10607	9978	complexes
3856	8687	binary
2152	2316	literature;signaling
10398	4627	binary;literature
11017	6626	complexes
4638	5593	literature;signaling
284217	4811	literature;signaling
7273	84246	literature
5046	6257	literature
324	4651	literature
4343	9410	complexes
1650	1665	literature
10992	11218	literature
309	6222	literature
26511	3846	binary
26986	6189	literature
6631	6631	literature
7068	8204	signaling
3611	4285	signaling
3326	5928	complexes
516	539	complexes
7375	9128	literature
4301	6714	binary;literature
374	56893	literature;signaling
7533	8202	literature;signaling
3846	79065	binary
1981	7337	signaling
51755	9775	complexes
5890	8357	literature
5573	7329	literature
1400	6362	binary;literature;signaling
10769	4356	binary;literature;signaling
6337	7251	literature
8449	9584	complexes
11030	23126	binary
386681	9470	binary
5691	5713	complexes;literature
1789	79813	metabolic
3702	3838	literature;signaling
5531	9785	literature
388677	78999	binary
23451	8896	complexes
3326	8664	literature
2861	5071	literature;signaling
118881	4129	metabolic
84868	84868	literature
11140	6294	signaling
3609	54881	literature
25885	6203	literature
4690	5027	binary;literature
1650	6191	literature
26156	4670	complexes
1843	6502	binary;literature
22985	4686	complexes
2885	65220	binary;literature
51127	7323	binary;literature
5168	58510	metabolic
4869	51386	complexes
1398	1785	binary;literature
5058	57154	literature;signaling
23137	79677	literature
2801	9787	binary
386675	8896	binary
51116	6194	literature
112	5152	metabolic
202559	5753	binary
64682	999	literature
5145	55811	metabolic
25980	55837	binary;literature
25788	79090	binary;literature
122553	27095	literature
51340	51362	complexes
9618	9722	binary
7295	958	literature
10616	5579	literature
29088	64951	complexes
22933	7277	literature;signaling
4288	7083	signaling
6548	7529	literature;signaling
3157	3295	metabolic
55839	79019	complexes
6352	643	literature
1917	4791	literature
10013	8365	literature
6141	6217	complexes;literature
10200	55183	binary;literature
3691	3912	complexes
1280	84171	literature;signaling
60	6712	literature
23281	6615	binary
1822	83737	literature;signaling
23199	7205	binary
55052	64981	complexes
5293	5728	metabolic
53615	6595	complexes
2597	6606	signaling
84321	9879	complexes
25	8976	literature
84246	84246	literature
1660	6222	complexes;literature
2588	4759	metabolic
5566	6001	literature;signaling;kinase
57447	6195	kinase
7189	8915	complexes;literature
353139	4223	binary
1401	8332	literature;signaling
4012	80351	literature
51642	64983	complexes
10642	9513	literature
3419	3421	literature
122704	64949	complexes
27185	5536	binary;literature
3726	672	literature;signaling
26589	51069	complexes
56243	6293	binary
118738	125115	binary
6300	6416	literature;signaling;kinase
6128	6224	complexes;literature
22827	79002	complexes
84460	8548	binary
22827	57461	complexes
11051	8559	complexes
6130	6208	complexes;literature
4067	6774	kinase
51282	9240	binary
22803	54704	literature
3420	3421	literature
57459	5987	binary
58529	64750	binary;literature
11331	3192	literature
1195	59286	literature
57142	6714	binary;literature
498	6146	literature
6159	7307	complexes
10640	382	literature;signaling
7186	8772	literature;signaling
2801	64689	literature;signaling
51545	64753	binary
2358	820	signaling
29123	8202	literature
5054	5329	literature
114798	1457	kinase
2189	7517	literature
114823	54472	literature
1848	5595	literature;signaling;kinase
23062	6272	binary;literature;signaling
5690	5694	complexes;literature
1915	56616	signaling
10642	6228	complexes;literature
221400	5597	literature
3055	8751	literature;signaling;kinase
5563	96459	literature
3609	50628	literature
23299	91754	literature;signaling
11284	7515	complexes;literature;signaling
664	79152	binary
147872	81847	binary
5566	84687	literature;kinase
23650	7329	binary;literature;signaling
51747	7536	complexes
10951	8815	literature
56259	9410	complexes
1738	212	metabolic
63875	65005	complexes
3702	8651	literature;signaling
29796	4700	metabolic
10189	79002	complexes
10274	7013	literature
114294	26589	complexes
1659	58517	complexes
4793	6590	literature
56943	6881	literature
6613	6613	literature
2027	4205	regulatory
166	22806	binary
1665	284996	literature
386678	5013	binary
3654	8788	signaling
3399	6929	binary;literature;signaling
219927	63931	complexes
1977	56478	binary;literature;signaling
1295	388677	binary
116540	55052	complexes
22948	387082	literature;signaling
115426	57092	literature
1717	6232	literature
2983	5141	metabolic
292	55003	literature
125476	283899	complexes
1869	51035	literature
30011	6452	binary;literature
3036	3692	literature
6629	9641	literature
4086	5911	literature;signaling
2495	9611	signaling
55165	55696	binary
114798	7529	literature
1499	56998	binary;literature;signaling
1460	9616	literature;signaling
54460	56945	complexes
10989	4904	literature
28973	51023	complexes
10956	3091	binary;literature
10488	1066	binary
4076	5725	complexes;literature
1742	8324	literature;signaling
1622	54935	signaling
4163	54205	literature
10262	23398	complexes
1600	284194	binary
200081	23636	binary
3187	60625	complexes
5469	6095	literature;signaling
4067	5062	literature
6595	8815	literature
4110	80306	binary;literature;signaling
2324	2885	literature;signaling
1207	292	literature
5583	5894	kinase
5204	7428	literature
26354	6142	complexes;literature
4088	4654	literature;signaling
23647	5880	literature
1665	4904	complexes;literature
4609	5701	literature
208	65125	kinase
10128	10869	literature
26292	2661	binary;literature;signaling
1123	2975	binary;literature;signaling
114791	85378	literature
22919	4163	literature
81628	9841	binary
54812	8906	literature;signaling
100	7161	regulatory
11165	7140	signaling
11331	3728	literature
2918	9737	literature;signaling
10289	51727	literature
58	7094	literature;signaling
10053	351	literature
7391	875	regulatory
64981	65003	complexes
10933	57561	binary
664	961	literature;signaling
10320	64396	binary
22906	55288	literature
285671	7316	literature
10992	23451	complexes;literature
149371	60412	complexes;literature
3306	9861	literature
3953	5795	binary;literature
7248	983	literature;signaling;kinase
3881	7620	binary
30836	5111	literature;signaling
3376	51520	complexes
5332	84812	metabolic
7083	7123	signaling
5295	84062	binary;literature
50618	8491	literature
2720	64772	metabolic
1543	1572	metabolic
10488	394261	binary
25949	988	complexes
373	65265	binary
51690	9128	complexes;literature
22826	7756	complexes
399511	55840	literature
1654	5966	literature
7249	857	literature
10273	4137	literature
4914	7314	literature;signaling
1748	50628	literature
2906	340719	literature;signaling
1647	7917	signaling
6386	65220	binary
22905	7532	literature;signaling
10397	6285	literature;signaling
10189	9939	complexes;literature
23649	5983	complexes
4173	6188	literature
10992	6129	literature
675	9212	literature
218	229	metabolic
10946	60625	complexes
10342	51324	binary
57187	6427	complexes
26150	51669	binary;literature
324	324	literature
1654	4637	literature
6159	6176	complexes
4034	5930	literature
1997	27040	regulatory
11331	292	literature
4860	7157	binary;literature;signaling
2869	6869	literature;signaling
2792	6010	literature;signaling
10240	92259	complexes
4717	4729	complexes
3065	57504	complexes;literature
3717	4352	literature;signaling
22880	9759	literature
2059	3689	binary;literature
472	6118	literature;kinase
6241	7251	binary;literature
5718	7189	literature
22938	84445	binary
7088	8450	literature
1396	81552	binary;literature
55611	7322	binary;literature
8517	85480	literature
10382	8874	binary;literature
117144	57048	binary
2885	6294	literature
3815	7462	kinase
5093	6428	binary;literature;signaling
84669	9319	literature
10111	571	complexes
26156	6160	complexes
1022	2033	complexes
10291	11193	literature
7422	7423	literature;signaling
840	8837	literature;signaling
2060	9146	literature;signaling
11269	23588	literature
55299	6202	complexes
8899	9775	complexes
1892	64750	binary;literature
292	5250	literature
5829	9185	literature;signaling
23451	80145	complexes
2189	6118	complexes
324	9126	literature
11043	23650	literature;signaling
29088	55173	complexes
26146	90410	literature
1176	26258	complexes
3066	672	complexes;literature;signaling
348303	83637	binary
6236	801	literature;signaling
1448	1459	literature
29979	6721	literature
9412	9443	complexes;literature
388677	85291	binary
22800	5295	literature;signaling
705	8676	binary
10318	153733	binary
154	6714	binary;literature;signaling
246175	85456	literature
56949	9716	complexes
3294	7364	metabolic
1660	8563	complexes
3725	667	literature
2252	3339	literature;signaling
4905	5782	binary;literature
51065	6152	literature
50628	6203	literature
412	6783	metabolic
6277	7157	literature
2147	2243	literature;signaling
3001	3148	literature;signaling
55698	857	literature
1759	6714	binary;literature;signaling
1019	4163	literature
30008	55367	binary;literature;signaling
3654	6281	signaling
5335	6853	literature;signaling
2010	91746	literature;signaling
5610	7456	signaling
2253	2263	literature;signaling
3815	9655	literature;signaling
51428	51503	complexes
4784	80110	binary
124995	84311	complexes
2180	3992	metabolic
7534	8969	literature
5521	6128	literature
10445	65109	binary;literature;signaling
6183	65080	complexes
100287932	11156	literature
100125556	6303	literature
50805	5914	literature;signaling
6158	84844	literature
5111	5757	literature;signaling
1459	5504	literature;signaling;kinase
22916	8896	complexes
79050	9093	binary
3673	928	literature;signaling
11338	1602	binary
3030	4214	literature
51065	6895	literature
1025	9282	complexes
65080	92259	complexes
1457	6688	literature;kinase
1856	5336	signaling
302	6207	literature
1981	4163	literature
1606	51196	metabolic
26959	5276	binary;literature
22907	23450	literature
51690	9785	complexes
604	862	literature;signaling
23020	6147	literature
2597	3932	literature
10687	84914	binary
3801	5987	binary
1021	1032	binary;literature
1499	841	literature;signaling
497661	7284	complexes
10480	8668	complexes;literature
3007	6146	complexes
23020	4686	complexes
2669	9616	binary;literature
27089	7385	literature
2054	8773	complexes;literature
1956	3008	literature
10772	6139	literature
2033	4772	literature;signaling
1059	64946	complexes
143884	84445	binary
10483	163183	binary
56650	6636	complexes
5467	5705	signaling
51569	80279	literature
23450	24148	complexes
2288	79876	literature
10682	84650	literature
51272	9276	literature
4048	79876	literature
51421	8655	binary
6733	7746	binary
185	5149	binary
5066	5583	kinase
55705	5709	literature
3840	7052	literature
2199	63827	literature;signaling
125058	57085	binary
4773	4773	literature
27043	9329	literature
11074	7186	binary;literature;signaling
60491	9189	binary;literature;signaling
4188	6890	binary;literature;signaling
3725	8841	literature;signaling
1080	9170	literature
134	5028	literature;signaling
6143	7534	literature
6453	9094	binary;literature;signaling
10262	9092	complexes
4736	9045	complexes;literature
4170	7316	literature
86	8815	literature
153527	6293	binary
400569	55588	complexes;literature
1832	8428	literature
56259	57461	complexes
2516	8648	literature;signaling
79607	80321	signaling
1051	6722	literature;signaling
2353	2962	literature
51166	8942	metabolic
6223	6235	complexes
3732	975	literature
23019	4850	literature;signaling
1678	79571	binary
1742	8322	literature;signaling
2811	7532	literature
8404	865	literature
114034	333	binary;literature;signaling
5568	673	kinase
374403	3846	binary
2547	5826	binary;literature
1665	6134	literature
10928	3297	literature
386677	388818	binary
10320	64147	binary
54790	9882	binary;literature
4646	7133	literature
1400	5997	signaling
1984	64328	literature
10989	27043	literature
1520	3827	literature;signaling
2931	5567	kinase
3881	51421	binary
3846	653240	binary
255928	83851	literature
22954	387522	literature
84067	92840	binary;literature
5036	6158	literature
158297	7205	binary
112858	23281	binary
2035	5303	literature
1788	8350	literature
1600	6628	binary
5635	5635	binary;literature
5908	83593	binary;literature;signaling
1457	4171	kinase
10250	9984	complexes
28964	8411	literature
10023	2932	literature;signaling;kinase
6472	80025	metabolic
522	93974	complexes
10765	2000	literature
1129	6011	kinase
1956	2035	literature;kinase
51562	84289	binary
26003	7185	binary
4361	9400	literature
79682	84062	binary
55207	7046	literature;signaling
2534	65265	signaling
147744	969	binary
140032	6193	complexes
654	657	literature;signaling
4049	7132	literature;signaling
11066	6635	complexes
799	801	literature;signaling
6157	7150	complexes
6138	6159	complexes;literature
498	6206	literature
219541	9477	literature
1299	4099	literature
11331	4904	literature
10165	1915	literature
22941	4644	literature
192670	5052	literature
5063	9815	literature
8161	9581	binary;literature
10202	6202	literature
2915	5580	literature;signaling
2932	5764	signaling
64769	9643	complexes
3315	7157	binary;literature;signaling
23281	83541	binary
124583	4907	metabolic
55299	6229	complexes
3206	51053	literature;signaling
388677	5025	binary
5908	9757	signaling
4638	8106	signaling
51733	8659	metabolic
11275	1196	binary
3646	8764	literature
64976	84545	complexes
1822	5684	binary;literature;signaling
1017	2969	kinase
286480	55182	literature
1647	8361	literature
22916	8559	complexes
282991	51109	signaling
10131	6629	complexes;literature
55379	6144	literature
904	9794	complexes
26354	51116	literature
10252	386675	binary
10492	22913	complexes
5708	6749	literature
26039	55816	binary
1956	8968	literature
207	7013	kinase
170082	3801	binary
26254	55644	literature
8945	8945	literature
11091	117178	binary
51645	9939	complexes
1017	1111	kinase
3315	9261	literature;signaling;kinase
24148	3185	complexes
6929	86	complexes
10399	6203	literature
1024	6604	complexes
51503	9939	complexes
1107	84103	binary;literature;signaling
11338	6205	complexes
388228	89848	literature
1588	54575	metabolic
3184	409	literature
221184	6498	literature;signaling
10672	1903	signaling
1022	4171	kinase
18	221	metabolic
2532	6354	literature;signaling
10856	64431	complexes;literature
3065	51317	complexes;literature;signaling
3181	3184	literature
170506	6207	literature
4140	9891	literature;signaling
6191	6950	literature
5332	5333	metabolic
147372	55165	binary
5082	8517	literature
5578	7297	literature
4688	998	binary;literature;signaling
64983	65003	complexes
51690	9984	complexes
1656	604	literature
100131816	196403	binary;literature
2949	51421	binary
890	983	complexes;literature;signaling;binary
112401	51619	binary;literature
10524	373	binary
6203	7284	complexes
26059	27445	literature
23646	4790	literature
4513	4514	literature
153769	23281	binary
49856	57805	literature
10362	9219	complexes;literature
23020	57187	complexes
283	944	literature;signaling
23759	26121	complexes
4905	65991	binary;literature;signaling
57002	57562	binary;literature;signaling
3376	4163	literature
4842	8536	literature;signaling;kinase
2908	52	literature
4808	84707	complexes
6723	9641	literature
79582	9576	literature
341947	669	metabolic
11252	7454	literature
64398	830	complexes
51253	51650	complexes
23281	6924	binary
10215	6663	literature;signaling
3921	6210	complexes
122704	92259	complexes
3150	5568	kinase
53944	79959	binary
51734	54507	binary
4846	6767	literature
10713	9785	complexes;literature
7083	9362	signaling
5094	6130	literature
1660	72	complexes
539	9551	complexes
58509	9785	complexes
27005	5394	binary;literature
373156	6627	literature
5966	64425	literature
5962	6693	literature
10213	5700	complexes;literature
1655	5290	binary;literature
28964	3676	complexes
4711	4720	complexes
51171	6631	binary
11017	9716	complexes
51742	86	complexes
23450	8559	complexes
6217	6227	complexes
26354	6169	literature
645455	90060	binary;literature
26086	83878	binary;literature;signaling
26505	373	binary
10524	5775	binary;literature;signaling
167838	80321	binary
5883	7266	literature;signaling
4130	81631	literature
10236	3181	complexes
10293	7186	literature;signaling
2961	9412	complexes
55168	60488	complexes
10289	7158	literature
5520	6198	literature
169522	3746	literature
10262	6427	complexes
4086	9862	literature
2186	8290	literature
10928	983	complexes
23082	9846	signaling
2805	5105	metabolic
4222	55577	binary
545	6118	kinase
25813	4223	binary;literature
10013	10549	signaling
3092	5966	binary
6636	7307	complexes
5318	81565	binary
11338	4236	complexes
64951	64981	complexes
2534	85358	binary;literature
10488	9445	binary
10165	476	literature
23107	56945	complexes;literature
23345	6129	literature
170463	8861	binary;literature;signaling
1659	6637	complexes
23521	6181	complexes
4830	5879	literature
355	8996	literature
22925	5320	literature;signaling
8434	9817	binary
10128	309	literature
56658	7335	binary;literature
140032	6132	complexes
84811	9416	complexes
408	7153	signaling
161	409	literature
55929	9643	complexes;literature
23464	4594	metabolic
6187	8883	literature
36	5052	metabolic
26354	6124	complexes;literature
6124	6187	complexes;literature
10284	3065	complexes;literature;signaling
11260	1956	literature
11224	6192	complexes
4172	8317	binary;literature
1385	818	kinase
26354	7150	complexes
8971	9221	complexes
2001	56893	binary;literature;signaling
10643	58517	complexes
10480	7189	literature
1974	8344	literature
7088	7089	complexes;literature;signaling
23426	2897	literature
11099	8165	literature;signaling
6171	6229	complexes
84676	84676	literature
11052	51639	complexes
53938	79228	complexes
705	84970	binary
23048	6643	binary;literature;signaling
5361	80031	literature
2023	203068	literature
5578	6616	literature;signaling;kinase
10643	5250	literature
6638	9129	literature
54881	55226	literature
142	6119	complexes
3891	9101	literature
1514	8726	signaling
23043	6208	literature
2130	396	literature
10488	4783	literature;signaling
11269	6210	literature
51043	9402	binary;literature;signaling
55588	9412	complexes;literature
114569	2572	binary
5564	80273	literature
51631	7532	literature;signaling
3187	7431	literature
5499	672	literature;signaling
4221	4790	literature;signaling
4067	934	signaling
399687	8476	literature
5214	7534	literature
3240	335	literature
292	6157	complexes;literature
5422	92797	literature
1477	5430	literature
8724	9641	literature
5245	6154	literature
10933	84445	binary
221	51733	metabolic
10618	25	binary;literature
5634	7086	metabolic
4192	6385	literature;signaling
4665	84260	binary
23759	9410	complexes
6636	8899	complexes
28988	28988	literature
2767	2784	complexes
23524	55696	complexes
2146	51726	signaling
2885	6603	binary;literature
1191	2908	literature
5598	7531	literature
4088	7849	literature;signaling
3066	85509	literature
100288160	84651	literature
1488	8204	binary;literature;signaling
116541	26589	complexes
3702	7454	literature;signaling
112724	145226	metabolic
51124	7083	signaling
2066	2885	literature
2048	6383	literature;signaling
3308	7534	literature
1024	54797	complexes;literature
10987	4149	literature
54776	8476	literature
4700	4718	complexes
2583	8869	metabolic
25942	5901	complexes
56953	953	metabolic
3716	6777	literature
4654	5584	kinase
10036	4678	complexes
5588	8517	literature;signaling
51645	9785	complexes
10969	50628	literature
22985	6628	complexes
22861	598	literature
4519	4702	metabolic
4690	91179	binary;literature
2023	4637	literature
5130	9468	metabolic
2534	6504	literature;signaling;kinase
26003	6925	binary
2064	7039	literature;signaling
54734	8548	binary
64951	85302	complexes
11103	292	literature
57461	8220	complexes
648	9589	complexes
1459	9478	literature;signaling
4223	85302	binary
142679	5609	literature
55666	7415	literature
1281	823	literature;signaling
5430	57508	complexes
6138	7284	complexes
10587	23054	literature
51132	8861	literature;signaling
10285	53938	complexes
1385	80818	literature
166	166	binary;literature
2806	3242	metabolic
10947	1176	complexes
55143	7272	binary;literature;kinase
6878	8295	complexes;literature
1738	2731	metabolic
860	9759	literature;signaling
10456	3552	literature;signaling
3850	548593	literature
115817	3846	binary
5033	5034	complexes
54536	7001	literature
6191	7533	literature
6165	6168	complexes;literature
55646	6138	complexes
328	3304	binary;literature
390598	60684	binary
220082	862	binary
11137	6217	complexes
3091	8850	literature
55379	6210	literature
2033	7392	literature;signaling
25	57190	binary;literature
3635	5335	literature;signaling;metabolic
6259	89780	literature;signaling
5686	5717	complexes;literature
3910	6613	binary;literature;signaling
4718	51079	complexes
7871	8428	literature
31	57016	literature
3014	4738	literature
2033	6304	literature;signaling
386675	7289	binary
23136	25	binary;literature
3609	6194	complexes;literature
5601	8357	kinase
3192	509	literature
7158	9025	literature
1756	1756	literature
65264	9666	binary;literature
6603	892	complexes
31	672	literature;signaling
83939	9063	literature
27339	9343	complexes
3725	7170	literature
71	8655	literature;signaling
140890	1994	signaling
10465	57703	complexes
2494	5566	kinase
11035	3312	literature
54927	84445	binary
1058	8365	literature
11137	6124	complexes
1387	5602	literature
23557	8943	complexes
87	9852	binary
1020	6418	literature;signaling
125	224	metabolic
5719	9097	literature
10959	23385	literature
1937	7532	literature;signaling
51765	83992	literature
10273	7186	literature
1740	6331	literature;signaling
4088	55958	literature
4354	7083	signaling
2004	5295	binary;literature
1994	6157	literature
4208	6929	literature
8969	90865	literature
3309	409	literature
4538	4708	complexes
10450	9410	complexes
1616	204851	literature;signaling
71	7133	literature
4192	5597	signaling
26986	6141	literature
63931	64951	complexes
390598	576	binary;signaling
25885	55003	literature
578	598	binary;literature;signaling
113130	5595	kinase
6124	6223	complexes
3716	672	literature;signaling
10514	7846	complexes
122622	7534	literature
1487	2122	literature;signaling
51639	6135	literature
6386	9152	literature
4695	54539	complexes
11140	4215	literature;signaling
202559	57727	binary
6257	84220	literature
26354	27292	literature
389840	5565	literature
56257	9733	literature
8676	9457	complexes;literature
126626	576	literature
2878	51	metabolic
7248	7532	literature;signaling
6154	65125	literature
286	3897	literature;signaling
4179	4179	literature
27111	55216	binary
1487	5601	binary
23521	8241	literature
23612	9533	literature
51079	54539	complexes
26272	4738	literature
6850	7409	literature;signaling
6232	8717	literature
79987	9372	literature;signaling
114824	7431	binary
54902	5966	binary
5496	84464	literature
6738	6741	literature
3326	6139	literature
154796	23607	complexes
10514	25873	complexes
2623	6879	literature
1019	23595	literature
5300	9585	literature;signaling
6925	79577	literature
4282	9474	literature
51371	5689	binary;literature
4281	7321	binary;literature
11331	3188	literature
1499	64403	literature;signaling
10474	117143	complexes
4215	554313	literature
4174	5708	literature
23107	6142	literature
11329	6285	literature;signaling
1020	815	literature
6193	9782	literature
388697	7534	literature
64975	65005	complexes
6595	8289	complexes;literature
55041	978	binary
388677	56923	binary
58	5879	literature;signaling
6135	6218	complexes
1660	1665	complexes;literature
23641	8204	binary;literature;signaling
6187	6897	literature
3066	4297	complexes
2801	8065	binary
2617	960	literature;signaling
301	6141	literature
342667	6310	binary;literature
2322	5777	literature;signaling
23270	23281	binary
27316	5411	complexes
334	57473	binary;literature;signaling
1942	2047	literature;signaling
79444	836	binary;literature;signaling
1282	43	literature;signaling
3097	8945	literature
1453	637	kinase
51065	8087	literature
23091	3312	complexes
4905	5796	binary;literature
5976	65109	complexes;literature;signaling
29105	6429	complexes
1058	6790	kinase
3693	8650	literature;signaling
10436	6130	literature
4809	9295	complexes
2623	7704	literature;signaling
6208	7532	literature
51340	6631	complexes
23350	4609	literature
774	93621	literature
3309	5693	literature
6601	6872	complexes
10935	6648	metabolic
10155	23450	complexes
51340	9775	complexes
10815	6809	complexes
23398	80145	complexes
51776	7581	literature;signaling
6632	79760	complexes
815	960	kinase
1975	3326	literature
1639	9448	literature
1022	84108	literature;signaling;kinase
58477	7384	literature
200958	200958	literature
10450	8559	complexes
55611	79039	literature
10291	5411	complexes
29922	5966	binary
10087	5587	kinase
220082	90799	binary
4809	6205	complexes
57187	7919	complexes
23265	79882	binary;literature
548593	805	literature
3309	3875	literature;signaling
26100	284697	literature
10912	5796	binary;literature;signaling
5571	83659	binary
11030	7075	binary
382	5337	literature;signaling
1650	8241	literature
2885	597	literature;signaling
1051	6689	literature;signaling
408	9533	literature
2622	9391	literature
10712	7388	binary
10523	23450	complexes
1487	28996	kinase
10989	6950	literature
51143	5966	binary
29110	6137	literature
23450	6168	literature
4303	604	regulatory
3717	8660	literature;signaling
23549	84708	binary
542767	5684	binary
23186	3065	complexes;literature
10992	1650	literature
6885	7189	complexes;literature;signaling
1026	27231	binary;literature;signaling
1053	6909	literature
8365	9759	literature
28973	51373	complexes
3399	6720	literature;signaling
10204	24140	literature
6155	6187	complexes;literature
285753	64753	binary
78990	84445	binary
2151	2885	binary;literature
64225	84100	literature
4673	84246	signaling
4176	8318	literature;signaling
1024	9794	complexes;literature;signaling
10735	3066	complexes
25855	65084	literature
11269	6323	literature
23039	8615	binary
6156	8454	literature
387082	56945	literature
2775	5999	literature;signaling
55299	6124	complexes
56647	80125	binary
4710	4716	complexes
10399	8439	literature;signaling
196	196	literature
51021	64976	complexes
56893	9240	binary;literature;signaling
1950	2885	literature;signaling
10643	9775	complexes;literature
11052	22826	complexes
3875	585	binary;literature
5515	7439	literature
1756	213	literature
4193	7319	literature;signaling
10134	4628	literature;signaling
6422	8323	literature;signaling
2071	7307	complexes
10008	11186	signaling
705	79720	binary
29093	65080	complexes
55252	55660	binary;literature
11144	373	binary
3320	6141	literature
126961	5928	literature;signaling
22899	25843	binary;literature;signaling
6203	9221	complexes
3476	5579	literature
6500	6907	complexes;literature;signaling
11331	1660	literature
64779	7161	literature
30833	9583	metabolic
5594	5925	literature;signaling
100290337	7534	literature
23291	5966	literature
3551	4793	literature;signaling;kinase
54971	9503	binary
8099	9391	literature
6144	6147	complexes;literature
5580	5894	literature;signaling;kinase
613	6932	literature
3106	400	literature
51258	65080	complexes
60	6603	complexes
5928	8351	literature
1616	23499	literature
25804	51639	complexes
386682	85291	binary
1810	4783	literature;signaling
117	805	literature
5695	5707	complexes;literature
339	9530	literature;signaling
347733	637	signaling
2661	7083	binary;literature;signaling
330	7132	literature
22837	9493	complexes
23345	23521	literature
27339	56949	complexes
50848	5578	literature;signaling;kinase
5621	5621	binary;literature
341947	6648	metabolic
1191	27185	binary;literature
27443	8409	literature
23542	9978	signaling
29074	51116	complexes
7322	9354	literature
5201	57562	binary;literature;signaling
8450	8451	complexes;literature
57187	6627	complexes
1108	9112	complexes;literature
1915	2091	complexes;literature
11345	7416	literature
1019	4654	literature;signaling;kinase
1058	55355	literature
3560	6772	literature;signaling
5335	5916	regulatory
333	6606	signaling
8405	9555	complexes;literature;signaling
369	57085	binary
1822	84726	signaling
6185	8848	literature
5976	6188	literature
390535	9570	binary
22837	8451	complexes
6130	8662	literature
3685	3696	complexes;literature;signaling
3815	51196	literature;signaling
2099	808	literature;signaling
65125	65268	literature
386682	5730	binary
11034	3985	kinase
4035	9479	literature;signaling
84466	9759	binary;literature;signaling
2048	596	literature
51754	7430	signaling
223	26	metabolic
130557	133522	literature
10488	93517	binary
11007	9513	binary;literature;signaling
55379	55646	literature
3202	79797	literature
158078	9921	binary
147687	3866	binary
301	7846	literature
6648	6790	literature
10951	6839	literature;signaling
27019	5048	literature
6872	6880	complexes;literature;signaling
1827	5596	kinase
412	54576	metabolic
3397	8573	binary;literature;signaling
5042	6950	literature
10250	57461	complexes
23410	3329	literature
54461	7249	literature
1891	1937	binary;literature;signaling
3881	51296	binary
6427	9775	complexes
2316	4090	literature;signaling
3635	79930	literature
1499	2534	literature;signaling;kinase
4292	9131	literature
10618	23163	literature
10048	84464	literature
26156	55226	literature
5050	9094	binary;literature;signaling
1025	4654	kinase
3065	5926	complexes;literature
3192	84319	literature
23517	8896	complexes
1237	388372	literature
6631	9785	complexes
55681	6229	complexes
1080	613	literature
3689	60	complexes
11043	84140	binary
10207	57555	literature;signaling
56751	7088	literature
604	6667	literature;signaling
3842	8290	literature;signaling
11198	51773	complexes
23197	3091	literature
6222	6749	literature
6223	6227	complexes
10480	23043	literature
84991	9343	complexes
9162	9651	metabolic
2801	5862	binary;literature;signaling
2274	659	literature
2932	324	complexes;literature;signaling;kinase
7414	79173	binary;literature;signaling
7322	8454	literature
2957	6881	complexes
125115	5311	binary
29796	55967	metabolic
64422	79008	literature
386681	386682	binary
10465	25962	complexes
309	8662	literature
55957	57159	binary
29990	5777	literature
11331	23263	literature
5962	960	literature
11157	6606	literature;signaling
10629	8850	complexes;literature
54881	9513	literature
7042	7046	literature;signaling
6483	8703	metabolic
4436	84464	binary;literature
6434	80145	complexes
23043	6240	literature
2275	9360	binary
3035	8883	literature
1639	9001	literature;signaling
7132	808	literature
6130	6134	complexes;literature
5163	6198	binary;literature
158	4780	regulatory
51503	84991	complexes
1499	25909	literature
3516	3569	regulatory
28991	5971	literature
10286	25804	complexes
4301	5911	literature;signaling
7083	983	literature;signaling;kinase
6363	6367	literature;signaling
4170	90427	literature
125115	358	binary
11124	11124	literature
11218	6139	literature
10398	6093	kinase
4897	5787	literature;signaling
5518	900	literature
284217	4907	literature;signaling
10488	347	binary
6714	7311	literature
1411	1414	binary;literature
1741	491	literature
10253	8646	binary
10946	8449	complexes
125115	55503	binary
6152	6235	complexes
10945	10945	literature
1130	9968	literature;signaling
10436	54977	binary;literature;signaling
1482	8928	literature;signaling
3297	3320	literature
7532	9750	literature
409	7533	literature
10562	163183	binary
1676	8925	literature
2353	7692	literature
5071	7414	signaling
4691	6165	complexes
3667	7275	literature;signaling
3609	6132	complexes;literature
388698	6142	literature
113457	8517	literature
5709	92736	literature
25873	6202	complexes
4619	56950	literature
353141	353141	binary
192670	3301	literature
54955	6386	binary
6500	8517	literature
222	3945	metabolic
10488	64755	binary
4670	4869	complexes
3660	4790	literature;signaling
7157	78986	literature
2885	5747	literature;signaling
24144	8661	binary
3978	5427	complexes
4791	6202	literature
22826	51645	complexes
6606	9406	literature;signaling
10969	1660	complexes;literature
51367	51367	literature
23521	9775	literature
3621	51742	complexes
7022	7329	binary;literature;signaling
2130	5460	literature;signaling
4207	7003	literature;signaling
10189	6628	complexes
2885	309	literature
208	597	signaling
3188	6124	literature
116541	64968	complexes
4316	6696	literature;signaling
55660	6018	binary;literature;signaling
4711	7388	metabolic
10980	1787	binary;literature;signaling
9015	9015	literature
100133763	9094	binary
117178	7004	binary
63915	84062	complexes;literature;binary
10594	84811	complexes
4067	868	signaling
10989	1748	literature
51116	51264	complexes
155382	155382	literature
11007	79571	binary;literature;signaling
23759	25949	complexes
1655	9020	literature
11030	84688	binary
5879	5879	literature
23350	6429	complexes
2261	55819	binary;literature;signaling
3646	8662	complexes;literature
219	4128	metabolic
26013	8353	literature
6708	6710	binary;literature;signaling
1387	55728	literature
1272	7143	literature;signaling
836	837	literature;signaling
10048	10296	complexes
257068	3612	metabolic
10262	22938	complexes
8945	920	literature;signaling
3551	3838	literature
51061	7173	literature
23524	409	literature
54801	54930	literature
115123	3093	binary;literature
5594	57658	literature;signaling
4172	5597	signaling
5331	56623	metabolic
1387	6773	literature;signaling
5774	7532	literature
5931	6595	complexes
11338	22938	complexes
23759	51428	complexes
26156	26986	literature
26121	51593	complexes
10656	57727	binary
324	7128	literature
6184	8517	literature
24148	6629	complexes
2274	4176	binary;literature;signaling
4049	7369	literature
6857	9899	literature
5475	808	literature
11197	386682	binary
6161	6205	complexes
238	3717	literature
481	55183	binary;literature
26354	509	literature
6189	6203	complexes;literature
1457	5728	literature;signaling;kinase
10465	9092	complexes
387	7409	binary;literature;signaling
10289	6418	literature
6884	6884	literature
23327	2810	literature
3326	6232	literature
310	7704	signaling
196472	2275	binary
5774	8751	literature
3383	7314	literature
6146	8664	literature
10250	1654	complexes
2974	8654	metabolic
2099	6654	literature;signaling
11021	874	binary;literature;signaling
4055	7187	literature;signaling
2623	3685	regulatory
57118	8536	kinase
23118	3959	literature
140901	4089	literature;signaling
3181	8458	literature;signaling
23581	835	literature;signaling
3178	3646	literature
1609	23236	metabolic
58525	6606	signaling
51341	8841	literature
1956	2066	literature;signaling
2243	5590	kinase
4311	7417	literature
51503	6625	complexes
2065	2065	literature
5202	5434	complexes
27335	4869	literature
3608	51649	literature
51116	65008	complexes
24140	7170	literature
10975	4705	metabolic
2801	55679	binary
11338	6160	complexes
10490	286827	binary
1050	338	regulatory
3326	4311	literature
83478	998	literature
324	9972	literature
4535	4696	complexes
153443	4209	literature
3192	6125	complexes
4609	5693	literature
1742	8573	literature;signaling
55093	5932	binary;literature;signaling
3832	7464	complexes
6134	6175	complexes;literature
1917	6228	literature
1642	9410	literature
11275	59349	binary;literature
1660	9733	literature
339834	54902	binary
6130	6156	complexes;literature
11161	64978	binary;literature;signaling
3309	8737	literature
25780	5566	literature
57594	6629	binary
54880	604	literature;signaling
25	56658	binary;literature
5111	8454	literature
10459	373	binary
326	5430	literature
113878	2801	binary
154796	8237	literature
4659	5592	literature;signaling
113026	8527	metabolic
58	7414	literature;signaling
2984	5146	metabolic
55168	85302	complexes
6206	8662	literature
10152	8773	binary;literature;signaling
1660	51202	literature
259266	3692	literature
3329	6130	literature
23034	2801	binary
1501	8877	literature
51631	55755	binary;literature;signaling
3190	3191	literature;signaling
3066	55662	literature;signaling
3035	6129	literature
26986	6152	literature
2072	2189	literature
6147	6208	complexes
5424	6118	complexes
10399	11269	binary;literature;signaling
11065	29882	literature;signaling
4163	8517	literature
4313	80781	literature;signaling
3298	64151	literature;signaling
2332	23345	literature
2271	6389	metabolic
7321	79102	binary;literature
2130	5564	literature
53615	8243	complexes
509	51649	literature
11198	8467	complexes
1313	1313	literature
2972	9330	complexes;literature;signaling
4172	8361	literature
6169	6203	complexes;literature
6154	6230	complexes
10436	6210	literature
4869	8361	literature
4297	5929	complexes;literature;signaling
51537	55290	literature
1665	23020	complexes
23285	7323	signaling
1019	1030	binary;literature;signaling
1017	5966	literature
23517	64783	complexes
11274	4637	literature
6165	8451	literature
5371	7046	literature;signaling
351	60	literature
10856	1736	literature
6421	7150	literature;signaling
5601	5606	kinase
25962	64946	complexes
149371	6871	binary;literature;signaling
6895	9618	literature;signaling
4690	729	binary;literature
4058	6464	literature
353267	5359	literature
6155	6727	complexes
3183	55696	complexes
51645	55660	complexes
4215	829	literature
51035	84669	literature
23398	6637	complexes
57835	6187	literature
51497	9276	literature
22800	4301	literature;signaling
4110	9167	binary;literature
8563	9295	complexes
30812	5455	literature;signaling
3014	83939	literature
56953	7084	metabolic
6627	988	complexes;literature
3676	963	complexes;literature
3990	4023	metabolic
5292	6775	regulatory
5580	6194	kinase
373156	7416	literature
148581	55905	literature
7132	7430	literature
10411	4130	literature;signaling
220988	9416	complexes
509	6144	literature
23524	6429	complexes
10419	8087	literature
10868	9217	binary;literature
1020	1808	kinase
10036	5111	binary;literature;signaling
222537	9956	metabolic
7534	988	binary;literature
7068	8648	literature;signaling
382	6888	literature
30827	57154	literature;signaling
10401	367	literature;signaling
1778	3608	complexes
10289	5688	literature
22913	25949	complexes
94104	9775	complexes
10454	11136	literature
55646	8668	literature
7132	9218	signaling
10856	10902	complexes;literature
386675	4336	binary
8467	8535	complexes
10135	79016	literature
2670	6908	regulatory
3276	8148	literature
10969	11065	binary;literature
1974	250	literature
2275	3927	binary;literature;signaling
1475	4014	literature
4609	5426	literature
7071	7145	signaling
10989	4105	literature
775	9478	literature
56893	7390	binary;literature
2146	55884	binary;literature;signaling
2534	4690	literature
1147	4793	literature;signaling
5583	9266	kinase
1743	7372	binary;literature
11331	170506	literature
10492	27292	literature
3622	5931	complexes
11052	9984	complexes
5297	60	complexes
10488	55973	binary
2099	7818	literature
64769	79666	binary;literature
2322	5782	literature;signaling
4110	51103	binary;literature
23405	6132	literature
2064	25759	binary;literature
55536	55536	binary
5610	5610	literature;kinase
7763	9861	literature
1114	7841	binary;literature
11017	9129	complexes
409	7415	literature
3854	5521	literature
3881	84294	binary
25873	6132	complexes
137209	147700	binary
23360	5362	binary;literature;signaling
4701	60528	binary;literature
1460	375484	signaling
117177	5866	binary;literature;signaling
5682	9474	literature
405	8450	complexes
11338	26986	complexes
3488	3837	literature;signaling
6132	6210	complexes;literature
57610	80746	literature
3099	6517	literature;signaling
5510	83878	binary
10488	3577	binary
302	3932	literature
25865	4638	signaling
1103	5582	literature;signaling
1544	412	metabolic
28996	8717	literature;signaling
3609	6181	complexes
11253	4121	metabolic
5584	998	binary;literature;signaling
1445	26191	literature
3843	57510	literature
6154	6202	complexes;literature
3958	4653	literature;signaling
2	2885	binary;literature
142	23650	literature
2260	2260	literature;kinase
10992	6159	literature
1856	55145	binary;literature;signaling
26994	51619	binary;literature;signaling
203068	8737	literature
3613	8821	metabolic
27111	84285	binary
4609	6625	literature
10488	6515	binary
7402	7402	literature
3801	7170	binary
1901	207	literature;signaling;kinase
3801	5689	binary
6192	6203	complexes
2885	868	binary;literature;signaling
22938	23524	complexes
1072	5663	literature
4702	4720	complexes
58500	5987	binary
10413	864	literature
3184	3308	literature
6210	72	complexes
1742	27165	literature;signaling
24144	4236	complexes
348980	610	literature
10114	2885	literature
29127	91687	complexes
22861	842	literature;signaling
22916	6434	complexes
3158	65985	metabolic
10197	84062	binary;literature
1748	6201	literature
10989	6811	binary;literature;signaling
10514	5936	literature
6209	6224	complexes
3549	64399	literature;signaling
25970	4915	literature;signaling
23451	26823	literature
57129	65993	complexes
11193	27336	literature
10342	2634	binary;literature;signaling
11164	5372	metabolic
409	6136	literature
3695	999	complexes;literature;signaling
10273	4790	literature
23450	6881	complexes;literature
128308	219927	complexes
3932	7454	literature;kinase
1915	23345	literature
51073	54534	complexes
2965	6597	complexes
11035	23384	literature
8366	8968	literature
1727	3048	literature
1457	1855	literature;signaling
10036	1058	literature
124540	2885	literature
10422	23741	literature
22828	6925	complexes
58487	64927	binary
3759	8573	literature;signaling
6015	7324	binary;literature
1956	2771	literature;signaling
7067	9442	complexes
11140	6132	literature
6182	65080	complexes
10657	5336	literature;signaling
142	7515	complexes;literature;signaling
1030	7185	binary
220082	79165	binary
24144	84811	complexes
2072	6159	literature
6688	6749	literature;signaling
353132	83755	binary
23621	6253	literature
5092	60491	binary;literature;signaling
114294	55052	complexes
10755	6385	literature;signaling
10989	23521	literature
6818	7083	signaling
10128	6206	literature
5531	6606	literature
25851	64422	literature
219541	54819	literature
4088	4093	literature;signaling
51069	64976	complexes
10291	25804	complexes
11338	23398	complexes
3837	8662	literature
6612	8451	literature
1602	2138	literature;signaling
350	7593	regulatory
4089	7332	literature;signaling
25763	3064	literature
55620	6777	literature;signaling
23350	23450	complexes
23181	650	literature
4869	6165	complexes;literature
10188	998	binary;literature;signaling
353145	3846	binary
4212	440184	binary
3651	5601	kinase
26039	51734	binary
10783	54919	literature
10529	64753	binary
148867	958	literature
6176	6218	complexes
203068	4215	literature
23495	7188	literature;signaling
548593	6607	literature
30818	3572	binary
4615	7189	literature
27043	51191	literature
1264	3725	literature
740	7818	complexes
26574	6667	binary;literature;signaling
4735	5413	binary;literature
6281	9869	binary;literature;signaling
158297	51160	binary
220988	408	literature
26824	6634	literature
3146	5578	literature;signaling
57473	8872	binary;literature
11155	91977	literature
10253	2885	binary;literature;signaling
5111	5501	binary;literature
28396	6737	binary
4716	54539	complexes
7323	89970	binary;literature
5430	580	complexes;literature;signaling
100294277	6456	literature
23542	5648	signaling
6124	6129	complexes;literature
2274	5664	binary;literature;signaling
51514	8451	literature
2673	5583	kinase
4509	522	complexes
2810	51776	literature
293	6202	literature
23013	57819	complexes
6191	6232	complexes
2697	2700	literature
6128	7534	literature
29789	55890	literature
23236	56288	literature;signaling
3164	90480	literature
11036	56676	signaling
22837	57332	complexes
10165	10294	literature
3185	6152	literature
23543	92345	binary
51171	5682	binary;literature
4609	7316	literature
374454	9891	literature
4999	672	literature
7136	9033	literature
2130	54458	binary
10914	51692	literature
2187	378708	literature
125115	284391	binary
1386	3456	regulatory
25942	9643	literature;signaling
148022	7187	literature;signaling
79598	801	literature
2113	860	literature;signaling
1994	9733	literature
10228	8673	complexes;literature
50855	79657	literature
4670	6235	complexes
55249	5879	literature
10975	4540	metabolic
166	386675	binary
11007	6602	binary;literature;signaling
10921	51428	complexes;literature
3315	55183	binary;literature
10262	57703	complexes
6275	685	literature
11338	23013	complexes
3188	6147	literature
3320	9891	literature;signaling
2335	7040	literature
10985	6129	literature
81565	85458	binary;literature
128853	4690	literature
11143	84289	complexes
6134	9775	literature
5871	7186	literature;signaling
6159	8487	literature
3187	51340	complexes
3329	8668	literature
6189	9221	complexes
1454	8864	binary;literature;signaling;kinase
6136	6142	complexes;literature
54881	6613	literature
208	8115	literature;signaling
10252	386680	binary
11235	80143	literature
22827	84321	complexes
51503	53938	complexes
440552	51776	signaling
4205	54984	literature
6886	7316	literature
4224	623	literature
10130	5564	literature
6874	83860	complexes
10250	10450	complexes
10421	5034	literature
1654	5603	literature
22827	22938	complexes
5716	9046	literature
55147	7846	binary;signaling
4868	5606	literature
4607	5587	kinase
5689	5710	complexes;literature
23126	9802	binary
28964	9459	literature;signaling
1951	23113	signaling
775	801	literature
2022	92	literature;signaling
10040	5295	literature;signaling
3280	5583	kinase
50488	57524	literature;signaling
5747	7094	literature;signaling
6239	7750	complexes
29093	51373	complexes
55041	9802	binary
2885	57326	binary;literature
1153	24148	complexes
4926	5885	literature;signaling
1374	55326	metabolic
1396	6457	binary;literature;signaling
7529	9732	literature
11184	836	literature;signaling
1912	7528	complexes
1660	5042	literature
1027	7531	literature;signaling
3622	79595	complexes
6360	729230	literature
4488	9500	literature;signaling
10980	26292	binary;literature;signaling
223	4128	metabolic
7140	9001	binary;literature;signaling
11007	8667	binary;literature;signaling
10594	6634	complexes
2002	2353	literature;signaling
10856	4697	literature
26003	3801	binary
3087	5371	literature;signaling
23236	4536	literature
4900	5578	literature;signaling;kinase
2275	994	literature;signaling
27335	302	literature
5584	6199	kinase
64946	79948	complexes
4292	4637	literature
6188	64969	literature
388818	7205	binary
23263	7965	signaling
2932	3295	literature
51371	5686	literature
23594	4174	literature
5566	7431	literature;signaling;kinase
1915	4311	literature
1760	6722	kinase
10728	54984	literature
57144	8409	binary
2189	2189	binary;literature
64855	9817	literature
4356	5787	complexes
140901	140901	literature
11021	3420	binary;literature;signaling
22954	7356	binary
1327	7384	metabolic
6480	933	literature
5130	5597	literature
11051	51747	complexes
23193	382	literature
382	8666	literature
6191	6224	complexes;literature
10787	4690	literature;signaling
10287	2771	binary;literature;signaling
2073	5111	literature;signaling
167838	689	binary
4173	50649	literature
6141	6152	complexes;literature
7531	7534	literature;signaling
4215	8363	literature
57819	6633	complexes;literature;signaling;binary
26001	7322	literature
50628	8087	literature
1111	7161	kinase
3689	5580	literature;signaling;kinase
3313	7416	signaling
4543	4543	literature
30008	9747	binary;literature;signaling
815	94274	kinase
1019	7704	signaling
3937	6464	complexes;literature;signaling
83755	9586	binary
6907	8337	literature
142	5603	literature
1263	5604	literature;signaling
53615	604	complexes
3568	5989	regulatory
5936	6142	literature
1409	1420	binary;literature
1387	1459	literature;signaling
226	529	literature;signaling
3320	6569	literature;signaling
10283	1659	complexes
117157	8832	literature
3550	6429	complexes
1908	3792	literature;signaling
2057	9846	literature;signaling
115426	115426	literature
3852	3861	literature
408	79084	literature
10000	5170	literature;signaling;kinase
6256	8031	literature;signaling
3030	5564	literature
125115	4814	binary
1822	1954	binary;literature;signaling
6839	8357	literature
55929	8089	complexes;literature
4927	4927	literature
3932	6004	kinase
1572	7108	metabolic
22872	9632	literature
5134	7311	literature
10094	2885	literature
3680	3688	complexes;literature;signaling
10133	9413	binary
158297	8576	binary
925	966	literature
114823	55756	complexes
222235	728937	literature
7329	8361	literature
51639	5496	complexes
5099	5499	literature
25885	5245	literature
2771	3312	literature
10403	57405	complexes;literature
84246	9442	complexes;literature
497661	6205	complexes
2	2639	literature
5082	5705	binary;signaling
10282	147872	binary
5601	56159	binary
11171	387082	literature;signaling
2770	51655	literature;signaling
3065	4087	literature;signaling
5605	5894	binary;literature;signaling
117246	6303	binary;literature
26511	386675	binary
2811	3674	complexes
5587	5601	literature;signaling
10521	5356	complexes
1649	5600	kinase
10521	705	binary
7157	7337	binary;literature;signaling
4627	4791	literature
51477	5335	metabolic
51362	9716	complexes
4809	6157	complexes
2914	801	literature;signaling
10783	54906	binary
400569	90390	complexes;literature
3329	84991	complexes;literature
11030	8751	binary
8775	9570	literature;signaling
5350	815	kinase
1051	2033	literature;signaling
10768	5493	binary
51362	8559	complexes
51692	8189	complexes;literature
3135	3824	literature;signaling
3815	8777	literature;signaling
2091	6156	complexes;literature
1537	7386	literature
10569	23524	complexes
1837	54212	literature;signaling
26986	326	literature
11035	140465	literature
10514	9782	literature
6210	6950	literature
4215	9131	literature
6175	6181	complexes
1050	3175	complexes
23451	64969	literature
4087	672	literature;signaling
11337	1760	binary;literature;signaling
6159	63893	literature
2547	7486	literature;signaling
54106	695	literature;signaling
1903	3350	literature;signaling
210	3145	metabolic
2064	2185	literature;signaling
10250	94104	complexes
3312	5683	literature
50628	9782	literature
2787	2790	literature
5217	65990	binary;literature;signaling
10521	4809	complexes
3329	3921	literature
11007	7718	binary;literature;signaling
3190	6636	complexes
10268	3846	binary
51588	57473	binary;literature;signaling
1147	55620	literature;signaling
1540	9825	literature
11103	64969	literature
3881	6615	binary
24140	873	literature
11218	23107	literature
5567	5570	literature
22919	3107	literature
1938	4174	literature
57187	8683	complexes
1147	9612	literature;signaling;kinase
57680	846	literature
10488	81618	binary
863	92999	literature
1974	6130	literature
4086	7554	literature;signaling
386682	56998	binary
10992	6626	complexes
1454	8312	literature;signaling
374907	6484	metabolic
284391	81565	binary
3305	409	literature
6150	64928	complexes
6442	8910	literature
1642	324	literature
166	25959	binary
4208	891	literature;signaling
2885	5716	signaling
5602	5606	kinase
6654	8935	signaling
3718	8651	literature;signaling
573971	573971	literature
11334	4188	binary
4175	8290	literature
51571	9641	literature
10016	22872	binary;literature
1933	6175	literature
6517	7879	literature;signaling
10772	9045	literature
2597	6446	literature
10241	51224	binary;literature;signaling
4762	862	literature
581	7161	regulatory
1822	7431	binary;literature;signaling
55536	63978	binary
3014	5708	literature
4524	6472	metabolic
1398	3667	literature;signaling
2733	9631	complexes;literature
7158	8365	literature
2130	4637	binary;literature;signaling
149428	149428	literature
26249	9817	binary
23162	9479	literature;signaling
1398	2260	literature;signaling
6434	9716	complexes
1540	7189	literature;signaling
11007	27229	binary;literature;signaling
10419	6634	complexes;literature;signaling
64102	84283	binary
23291	64425	literature
64976	9553	complexes
2264	6927	regulatory
64783	84321	complexes
51593	57332	complexes
6426	6732	literature;signaling;kinase
6258	7068	literature;signaling
10788	998	binary;literature;signaling
10250	6430	complexes;literature
5582	917	kinase
10148	9527	literature;signaling
218	218	literature
5230	98	metabolic
11235	51765	binary;literature;kinase
5252	9260	binary
64963	65993	complexes
10236	6635	complexes
10987	6502	literature
1758	960	literature
10945	10955	literature
10492	2885	literature
4174	6155	literature
10524	7572	binary;literature;signaling
54880	6667	literature;signaling
11222	79590	complexes
4831	8344	literature
49856	60682	literature
10946	9584	complexes
55698	7874	binary;literature;signaling
22907	811	complexes
3188	728937	literature
26098	5201	signaling
5746	805	literature
10240	6182	complexes
1351	7384	metabolic
3326	3326	literature
2064	3732	literature;signaling
4200	471	literature
5478	5534	literature;signaling
7818	92259	complexes
631	8419	literature
302	8668	literature
4791	6193	literature
53343	5634	metabolic
64960	65008	complexes
10985	5970	literature
5050	51003	binary;literature;signaling
293	478	literature
4904	6181	complexes
23028	27043	literature
246330	6885	literature
23013	9416	complexes
11244	7582	binary;literature;signaling
114294	64983	complexes
4663	84674	literature
4343	6128	literature
3716	5321	literature;signaling
11331	6139	literature
51295	55165	literature
6503	92609	literature
2187	7156	complexes
3396	7428	literature
3880	7283	literature;signaling
7189	81892	literature
386680	79038	binary
26003	64518	binary
10036	8355	literature
10654	5306	literature
10614	3350	literature
2273	9641	literature
27040	6850	complexes;literature;signaling;kinase
23263	5250	literature
205	53	metabolic
3480	6464	binary;literature;signaling
5516	7189	literature
26043	7428	literature
56945	64928	complexes
55183	57664	binary;literature
5693	7189	literature
10513	83593	binary;literature
10152	3884	binary
23451	6187	literature
25836	5597	literature
10006	5921	literature
10062	8721	binary;literature;signaling
79155	79837	signaling
167227	65109	complexes;literature
10921	6433	literature
51497	6231	literature
55299	6205	complexes
213	9778	literature
10197	9641	literature
1103	4739	literature;signaling
79173	9456	binary
6430	9416	complexes
64284	90	literature;signaling
8848	9276	literature
3688	3959	literature;signaling
3567	5452	regulatory
1621	6453	literature
4986	7316	literature
57835	6132	literature
10971	9181	literature
55037	8342	complexes
2671	9318	literature;signaling
4163	6189	literature
26354	6189	complexes;literature
4609	83903	literature
22883	57597	binary;literature
25949	4670	complexes
26156	6173	complexes
79778	87	binary
2902	9118	literature;signaling
72	7307	complexes
54760	6595	complexes
11135	998	binary;literature;signaling
29079	6257	complexes
25959	8655	binary
6874	6908	complexes;literature
10898	4140	binary;literature
6432	8899	complexes
22918	729238	literature
54882	6801	literature
5411	7532	literature;signaling
22826	8517	literature
2547	5170	signaling
23264	6310	binary;literature
10514	6141	complexes;literature
25898	8328	binary;literature;signaling
6142	6152	complexes;literature
6401	710	literature;signaling
1460	2099	literature;signaling
2060	26994	binary;literature;signaling
11065	5598	binary
10250	23451	complexes
7919	988	complexes
139728	2033	kinase
3107	925	literature;signaling
2308	3202	literature;signaling
23517	51010	literature
23450	988	complexes
26509	7534	literature
10240	114294	complexes
2091	708	complexes;literature
4793	64425	literature;signaling
151254	3866	binary
2688	27101	literature
6996	7067	literature;signaling
23192	548593	literature
27132	55611	literature
23279	55746	complexes;literature
10286	9879	complexes
1004	1499	literature
147525	3881	binary
5331	5336	metabolic
3295	34	metabolic
5783	59339	literature
23136	409	literature
55705	6895	literature
10713	23020	complexes;literature
2885	5336	complexes;literature;binary
162	701	literature
5243	5567	kinase
1938	6203	complexes
5743	9536	metabolic
4738	8454	complexes;literature;signaling
10111	3308	complexes
1026	170959	signaling
6202	83939	literature
2268	934	signaling
163	54855	binary;literature;signaling
5571	6897	literature
3735	8883	literature
1717	6748	literature
27043	2908	literature;signaling
51227	8818	literature
10844	5116	literature
29789	604	literature
26057	4794	literature
10480	6175	literature
2017	9672	literature;signaling
4085	991	complexes;literature;signaling;binary
23542	80824	literature;signaling
386675	83899	binary
2189	84970	binary
11143	1822	binary;literature;signaling
11007	84707	binary;literature;signaling
6096	7136	signaling
333	5621	literature;signaling
1020	4137	binary;literature;signaling;kinase
25885	408	literature
54472	54476	literature
3608	56945	literature
3320	6124	literature
196883	57159	binary
6583	9368	literature;signaling
7124	8717	literature
25788	79873	binary
57819	5966	binary
4171	4173	complexes;literature
51693	6925	binary
64841	9945	metabolic
11137	7846	complexes
11060	92714	binary
10270	60485	signaling
51806	7392	literature
2597	5663	literature
5300	58525	signaling
4800	7391	literature;signaling
6136	8087	literature
1213	4602	literature
1659	6431	complexes
5660	910	literature;signaling
6720	8660	regulatory
5606	6137	signaling
10569	79002	complexes
1742	351	literature
23392	8517	literature
140032	497661	complexes
476	6169	literature
54834	79959	binary
286	7074	literature;signaling
55723	7329	binary;literature
170506	50628	literature
2547	5997	signaling
10766	10766	literature
11030	22836	binary
112755	6812	literature
4149	6045	complexes
1737	5164	literature
6517	871	literature;signaling
2634	637	signaling
163	26150	binary;literature;signaling
4904	8668	literature
255877	9618	binary
4524	7298	metabolic
3684	967	complexes;literature
2035	204	literature
10992	6222	literature
2072	6187	literature
10855	2551	regulatory
11161	27252	binary;literature;signaling
10362	10992	complexes
1660	8559	complexes
1514	3827	literature;signaling
10367	29086	literature
1291	1634	literature
4790	54951	literature
23424	4107	binary
10521	7756	complexes
3927	5593	literature;signaling;kinase
4179	7106	literature;signaling
142685	1936	literature
11224	6175	complexes;literature
3717	4486	literature;signaling
5898	6790	kinase
23281	80028	binary
285971	5516	signaling
55964	5597	signaling
1841	4907	metabolic
11222	64983	complexes
2986	5151	metabolic
2100	7709	literature;signaling
5582	7431	kinase
6142	9513	literature
27316	58509	complexes
22916	6628	complexes
1654	60	literature
2104	9146	literature
84196	84206	literature
3192	6154	complexes;literature
6745	6895	literature
10915	9092	complexes
26258	54535	binary
10642	6732	complexes
2886	5747	literature;signaling;kinase
1958	7341	literature
7157	8550	binary;literature;kinase
11030	654346	binary
1977	7189	literature
2033	4208	literature;signaling
4690	83747	binary
10379	3659	literature
5730	6916	metabolic
3184	6141	literature
5663	834	literature;signaling
23524	8175	complexes;literature
10084	51003	binary;literature;signaling
5071	5810	binary;literature;signaling
3945	5832	metabolic
26121	386682	binary
7919	8559	complexes
6155	6173	complexes
10606	7077	literature
27089	4536	metabolic
142	5594	kinase
116113	93986	literature
11052	1659	complexes
10262	58509	complexes
23166	66005	literature
2885	8355	literature
4236	653121	binary
1287	1634	literature;signaling
27159	5973	metabolic
55737	55737	literature
4223	55898	binary
5597	780	signaling
1386	5588	kinase
3106	3107	literature
6430	84321	complexes
56655	7155	complexes
5335	7429	literature;signaling
54507	64333	binary
51021	54148	complexes
147700	285753	binary
4236	9589	complexes
400569	9442	complexes;literature
51619	84937	binary;literature
5158	55811	metabolic
23186	53615	complexes
23521	5250	literature
5495	5515	literature
29888	4163	literature
5929	80209	complexes
10642	57418	literature
6839	9759	literature
203068	6904	literature;signaling
2623	2995	regulatory
11045	11045	literature
55643	5970	literature
6136	6184	literature
165918	7316	literature
27306	5740	metabolic
11198	64105	complexes
3717	6464	literature;signaling
6722	9252	kinase
114034	7341	binary;literature;signaling
10301	7088	binary;literature;signaling
402	6904	binary;literature
2065	2260	binary;literature
25915	5966	binary
2669	350	binary;literature
1021	1460	kinase
23517	27339	complexes
10951	8353	literature
220134	93426	binary
5295	55114	literature
6138	6146	complexes
4194	7311	literature
10488	81539	binary
2962	3725	literature
6050	7128	literature
11030	142937	binary
3185	9775	complexes;literature
545	7508	literature
6188	6235	complexes
11051	22826	complexes
6208	6228	complexes;literature
6159	7284	complexes
114790	4089	literature
3305	7132	literature
3202	5087	literature;signaling
148581	54941	binary;literature
90627	9229	literature
7431	815	kinase
3932	4068	binary;literature;signaling
292	7150	complexes
3091	8841	literature
56949	7536	complexes
3921	6749	literature
1399	25	literature;signaling;kinase
3066	6597	complexes;literature
2566	2566	literature
1060	6749	complexes
407	94233	literature;signaling
2023	6885	literature
55646	6170	complexes
388677	84766	binary
6874	79595	literature
23125	805	binary
4214	6217	literature
5245	6201	literature
613	613	literature
4116	9416	complexes
1267	5582	kinase
1460	7454	literature
1654	25949	complexes
4536	4715	complexes
10128	6130	literature
10360	57562	binary;literature;signaling
292	4869	complexes;literature
2790	51764	literature
6428	9169	literature;signaling
1385	6195	binary;literature;signaling;kinase
23269	79813	complexes
373	9513	binary;literature
4215	9532	literature
7015	7514	literature;signaling
3932	6776	literature;signaling;kinase
3420	6311	binary;literature;signaling
1071	2130	binary;literature;signaling
6654	9564	complexes;literature
11007	53371	binary;literature;signaling
3439	3665	regulatory
79002	8683	complexes
114932	80019	binary
5430	64708	complexes
2638	2885	binary;literature
580	7323	complexes
7307	8175	complexes;literature
100291837	2035	literature
11338	23517	complexes
3066	925	literature
10521	56915	literature
1437	1439	binary;literature
6175	8886	literature
2215	325	literature;signaling
6310	9898	binary;literature;signaling
3675	967	complexes;literature
121504	1647	literature;signaling
6175	9733	literature
51373	55052	complexes
4715	7384	metabolic
2324	5747	literature;signaling
4176	5925	binary;literature;signaling
10202	3184	literature
983	995	literature;signaling;kinase
7187	9020	literature;signaling
24148	55660	complexes
11043	51760	binary
156	6010	literature;signaling
25804	6638	literature
54148	7818	complexes
8350	9869	literature;signaling
145226	195814	metabolic
1937	64750	binary;literature
54033	56478	binary
5426	5982	complexes
10938	30845	literature
5599	637	literature
51765	5894	literature
2571	2571	literature
2902	7187	literature;signaling
23521	51631	complexes
112399	153657	binary
5272	7088	binary;literature;signaling
7750	79842	literature
1974	6189	literature
6195	6430	signaling
125115	54535	binary
6631	9984	complexes
2885	7462	literature;signaling
55093	60490	binary
22827	9398	binary;literature;signaling
257068	3633	metabolic
23589	81704	binary
28973	4795	literature
1278	22918	literature;signaling
1642	6502	literature;signaling
10921	23350	complexes
117143	6314	complexes
6189	6231	complexes
22820	3014	signaling
26986	64783	complexes
2353	4087	literature
7124	8754	literature;signaling
3837	3842	literature
10316	10316	literature
64928	64969	complexes
51324	92840	binary
207	2308	literature;signaling;kinase
130557	26009	literature
2908	3460	literature;signaling
5578	7408	kinase
27247	7290	literature;signaling
2260	6195	literature;signaling
2162	7353	signaling
8328	8678	binary;literature;signaling
10952	84100	literature
83444	8607	complexes;literature
10492	51116	literature
55684	79173	binary;literature;signaling
386682	90874	binary
2146	476	binary;literature;signaling
1874	5111	regulatory
220963	65003	binary
27292	9349	literature
3117	9094	binary;literature;signaling
293	5250	literature
25949	27336	complexes
4694	55967	complexes
408	8336	literature
58509	6635	complexes
3192	58509	complexes
1073	4215	literature
1655	84321	complexes
324	55329	literature
3190	56122	binary
10421	27336	complexes
22859	22941	literature;signaling
54814	5564	literature
1000	5795	binary;literature
10283	27258	complexes
5175	7431	literature
1937	79676	binary;literature;signaling
3065	3091	literature
3164	55023	literature
23	3692	binary;literature
5866	9807	literature
10521	10992	complexes
2534	8529	binary;literature
6165	8342	complexes
1051	25	kinase
10607	2810	binary;literature;signaling
6015	8535	complexes;literature;signaling
328	5810	complexes
10286	6427	complexes
3932	7026	literature
140735	9721	binary;literature;signaling
213	472	literature
1385	815	literature;kinase
10421	9775	complexes
10952	3312	literature
29970	29970	literature
6637	8487	complexes;literature
10128	5437	literature
55048	9146	binary;literature
2058	23405	literature
6643	8723	complexes;literature;signaling
6170	6175	complexes
223	9380	metabolic
116285	35	metabolic
10015	6605	signaling
55299	7307	complexes
3155	3158	metabolic
5784	7082	literature;signaling
3192	83858	literature
6520	9056	literature
5968	7917	binary;literature
387	8772	literature
1717	23107	literature
6203	6949	complexes
10687	147687	binary
10969	6135	complexes;literature
2885	3635	literature;signaling
1915	8342	complexes
5684	79008	literature
11030	583	binary
23521	6208	complexes
10969	55226	literature
5711	5720	complexes
1981	308	binary;literature;signaling
10262	51639	complexes
498	920	literature
286	960	literature;signaling
369	5295	binary;literature;signaling
3032	35	metabolic
3312	7311	literature
5906	9138	literature
30968	6142	literature
4792	6207	literature
10645	5563	literature
1080	3326	literature
12	4485	literature;signaling
11244	2932	signaling
1019	29950	literature;signaling
220988	7150	literature
2597	7083	binary;literature;signaling
4541	4709	complexes
4188	7376	binary;literature;signaling
4609	8802	literature
10524	3581	literature;signaling
10291	3084	literature
58500	7185	binary
2113	963	regulatory
79734	84708	binary;literature;signaling
1738	5019	metabolic
4627	65125	literature
10436	401508	binary
4790	7528	complexes
5921	6464	literature;signaling
10465	27336	complexes
390598	51631	binary;signaling
5300	9650	binary;literature;signaling
23557	3915	binary;literature;signaling
5161	5163	kinase
123887	56893	signaling
10989	9329	literature
26292	54726	literature
4131	5245	literature
585	796	binary;literature
23028	3303	complexes
23451	9329	literature
3643	3716	literature;signaling
23382	635	metabolic
1660	9589	complexes
196528	6598	complexes;literature
4582	55568	literature
6136	6170	complexes
3948	8854	metabolic
3178	6210	complexes
5142	55811	metabolic
580	7157	literature;signaling
23509	4851	literature
55251	9319	binary
1020	22983	literature
25861	8573	literature;signaling
3685	6520	complexes
1111	3320	literature;signaling
192111	3303	binary;literature;signaling
409	830	literature
23543	63948	binary;literature;signaling
2932	4354	signaling
51147	5575	signaling
55611	57062	literature
5037	5604	literature;signaling
54606	6147	literature
10755	3655	literature;signaling
328	4435	complexes
1457	6303	literature;signaling;kinase
10594	1654	complexes
862	9611	literature;signaling
4882	5152	metabolic
6176	9782	literature
5267	57002	signaling
4824	7089	complexes
64170	84140	binary
26190	997	literature
513	515	complexes
11184	28988	literature
10465	23451	complexes
22943	7157	regulatory
3192	4736	complexes;literature
10617	5607	literature;signaling
6323	9129	literature
11052	4343	complexes
28973	5925	literature
55737	7189	literature
10991	9869	binary;literature
10615	440321	binary
1386	2353	binary;literature;signaling
7572	7589	binary
56654	7027	literature;signaling
3181	8175	complexes;literature
2185	9404	literature;signaling
10040	2534	literature;signaling
3075	6402	literature;signaling
114932	9643	binary
23193	4163	literature
3306	3312	literature
10632	516	complexes
51318	64975	complexes
29993	80829	literature
114932	6386	binary
23560	3609	literature
324	6721	literature
6143	6727	complexes
1460	5306	signaling
1938	7532	literature
11041	9334	metabolic
8315	8315	literature
51593	7431	binary;literature;signaling
55226	55611	literature
29763	3312	literature
6119	7156	complexes
11333	5154	literature
65125	6525	literature
2908	7251	literature;signaling
805	9738	literature
6124	6171	complexes
29088	64976	complexes
51260	5245	literature
22820	4609	literature
26292	55705	literature
283768	93621	binary
6170	8342	complexes
381	8546	literature
3843	9138	signaling
58533	6642	complexes;literature;signaling
10168	81565	binary;literature
3098	7416	literature;signaling
4780	5579	kinase
54507	54716	binary
7528	8850	literature
26043	9730	literature
11224	81027	complexes
23567	57510	literature
7572	90933	binary
3801	6477	binary
10291	9775	complexes
6714	9325	literature
25	842	literature;signaling;kinase
9690	9690	literature
58517	9716	complexes
57418	6210	literature
8805	8805	literature
1950	1956	binary;literature;signaling
1147	805	literature
10921	8896	complexes
3312	80829	complexes
8666	8668	complexes;literature;binary
10241	55633	binary
1027	9978	complexes;literature;binary
4093	8663	literature;signaling
160419	2801	binary
2778	859	literature;signaling
8353	8367	literature
1915	5584	kinase
2771	3576	literature;signaling
4149	57178	literature
11346	9223	literature
204	56953	metabolic
10124	84221	binary
54437	7083	signaling
26589	64960	complexes
7057	7422	literature
56288	64398	complexes
5879	752	literature;signaling
140890	3187	signaling
350	4780	regulatory
407008	4774	regulatory
5595	6689	literature;signaling;kinase
6613	6749	literature
4168	4168	literature
386681	9112	binary
6789	7137	kinase
11091	3298	binary
309	5901	literature
6183	79590	complexes
3575	64109	literature;signaling
14	51497	binary;literature;signaling
7965	8880	signaling
2800	5870	literature
90627	90627	literature
4097	4778	literature;signaling
2588	8972	metabolic
11224	64960	literature
196528	51412	complexes
10268	799	literature;signaling
688	7316	literature
2058	6202	literature
55611	57559	literature
4602	5601	kinase
3937	7409	complexes;literature;signaling
2969	4791	literature;signaling
84246	9969	complexes;literature
55290	58477	literature
4105	57003	literature
22934	6120	metabolic
23291	55031	literature
51280	6118	binary;literature;signaling
287015	80321	binary
5306	9643	literature
4653	7132	literature;signaling
3735	83939	literature
148581	23321	literature
22907	728937	literature
80321	9099	binary
23521	26986	literature
1975	27161	literature
6152	6189	complexes;literature
6452	7409	binary;literature;signaling
1445	5793	binary;literature
22992	4088	binary;literature;signaling
5597	7786	signaling
5708	79876	literature
23524	8220	complexes
1791	25841	literature
55183	7431	binary;literature
116461	54512	binary;literature;signaling
5338	5580	literature;signaling
51428	6429	complexes
51497	6827	literature
23517	27316	complexes
10973	3725	literature
373156	6197	literature
51253	85302	complexes
25804	6628	complexes
378708	64946	complexes
5970	6137	signaling
4862	54477	literature
130540	6820	binary;literature
10573	29093	complexes
3665	8850	literature;signaling
6714	867	binary;literature;signaling;kinase
3939	983	kinase
2274	2308	complexes;signaling
3178	6165	complexes
3735	5917	complexes
3880	5630	binary
5054	7030	regulatory
6280	6876	literature
5781	857	literature;signaling
6125	6156	complexes;literature
7133	805	literature
10116	10980	literature
1654	7307	complexes
4069	7428	literature
6773	6778	literature;signaling
284312	988	literature
23007	3633	metabolic
1312	4128	metabolic
4155	5058	literature;signaling
353323	386681	binary
2801	64927	binary
1891	5521	literature
10488	116173	binary
1105	9611	literature;signaling
5142	5142	literature
1287	5008	literature;signaling
2534	26052	binary;literature
4089	51586	literature
29927	7133	literature
23209	7178	literature
5966	6722	literature
2805	3945	metabolic
29922	5987	binary
2146	9252	signaling
5901	6878	complexes
6310	8812	binary;literature;signaling
4149	993	regulatory
1756	1838	binary;literature;signaling
5696	5698	binary;literature
3183	409	literature
55806	5987	literature
1802	3605	binary
3301	387082	literature;signaling
29966	4163	literature
2771	6202	literature
23263	5042	literature
7132	841	literature
7186	7531	literature
1500	2241	literature;signaling
124995	54460	complexes
4691	51202	literature
10643	4869	literature
11338	3192	complexes
5037	6885	literature;signaling
2961	902	literature;signaling
2801	5654	literature;signaling
51602	6159	complexes
208	672	kinase
1967	8894	literature;signaling
2099	3320	literature;signaling
196403	55293	binary;literature
2091	6138	complexes;literature
25766	3064	literature;signaling
1457	5305	kinase
1285	816	literature;signaling
11067	5598	binary
51340	7536	complexes
22907	6612	literature
5241	7709	literature;signaling
64951	65080	complexes
10488	79161	binary
10992	5250	literature
10256	5605	literature
2911	5582	kinase
26001	7324	literature
5424	5981	complexes
123722	7773	binary
6205	83939	literature
6727	6732	complexes
217	84966	binary;literature;signaling
2597	5111	literature
4193	6275	literature
4673	6134	complexes
4223	4314	binary
10576	4215	literature
6222	9020	literature
4110	55147	binary
257202	6482	metabolic
10134	834	literature;signaling
132660	8366	literature
4088	55146	literature
6117	9821	literature
1017	55698	literature
1822	54715	binary;literature;signaling
11186	60485	literature
23263	388698	literature
51362	9589	complexes
4869	6158	complexes;literature
54518	5906	complexes;literature;signaling
472	7428	literature
5331	6002	literature;signaling
1054	468	binary;literature;signaling
253714	55294	binary;literature
6224	6897	literature
10401	463	literature;signaling
3837	6721	literature;signaling
3320	3842	literature
51520	9641	literature
1029	5000	binary;literature;signaling
1017	81624	kinase
3717	5777	literature;signaling
51755	6430	complexes
2781	5590	kinase
3838	56259	literature
10006	2242	literature
2057	2057	literature
4793	5437	literature;signaling
2908	6996	literature
4005	4087	literature;signaling
22907	6950	literature
2882	6449	binary;literature;signaling
3608	6626	complexes
26232	6500	binary;signaling
5295	921	literature;signaling
466	9252	literature;signaling;kinase
186	57085	literature
5371	5600	literature
5625	80308	metabolic
5727	6608	literature;signaling
125115	4601	binary
2534	7454	binary;literature;signaling
24144	8563	complexes
11338	51593	complexes
1951	55075	binary;literature;signaling
3162	645	literature;metabolic
1114	9667	binary;literature
7189	84231	literature
5347	55857	kinase
285489	4593	literature
2091	3312	complexes
56915	6421	binary;literature;signaling
10969	292	complexes;literature
5684	5721	complexes
9451	9451	literature
10492	6184	literature
1832	7534	literature
4709	4710	complexes
1232	4283	literature;signaling
64112	8797	literature;signaling
3983	65125	literature
25778	4085	literature
56159	84330	binary;literature;signaling
29088	92259	complexes
26353	5579	kinase
79813	89870	literature
25962	91687	complexes
23521	6233	complexes
10493	23035	literature
10291	8563	complexes
9967	9969	complexes
6714	9749	binary;literature
2064	2064	binary;literature;kinase
1616	7040	literature;signaling
1060	401541	complexes
4188	8862	binary;literature
2243	5327	literature;signaling
5201	9742	signaling
5052	5518	literature
10513	348303	binary
10847	6944	complexes;literature
51741	5431	literature
1080	6921	literature
5595	80727	binary;literature
6683	8636	literature
2491	80829	complexes
6128	6187	complexes;literature
4690	5063	literature;signaling
55968	6727	binary;literature
3739	8573	literature;signaling
5578	673	literature
83443	84844	complexes
7316	80727	literature
1956	55816	binary;literature
10987	5580	literature
4225	4225	literature
23149	5753	binary
2770	5147	literature
3673	6667	regulatory
27292	3608	literature
3104	5997	signaling
4340	54726	literature
10241	79797	binary;literature;signaling
324	54477	literature
11100	4670	complexes
2730	382	literature
2959	3297	literature;signaling
1956	8358	literature
1022	7157	literature;kinase
7535	916	literature;signaling
1017	3978	complexes;literature;kinase
3320	9020	literature;signaling
196403	196403	literature
57703	9939	complexes
11198	1459	complexes
1655	51755	complexes
6599	79648	literature
5688	5720	complexes
3075	3078	literature
51428	55596	complexes
5594	5791	literature;signaling
5170	9021	signaling
7341	8349	literature
4647	9817	literature;signaling
6637	988	complexes
23499	55729	binary;literature;signaling
291	293	literature
3097	65125	literature
4656	4656	literature
1016	1016	literature
23028	7750	complexes;literature
513	93974	complexes
3932	5781	literature;signaling
170463	5300	binary
51602	6173	complexes
5069	5340	literature
6633	79622	complexes
1743	8803	metabolic
26986	3190	complexes
1654	23451	complexes
1808	51733	metabolic
22827	5887	binary
1894	983	literature;signaling;kinase
29117	8359	literature
196403	7321	binary;literature
3184	60	literature
1329	6647	metabolic
25855	3065	complexes;literature;signaling
4747	55755	binary;literature;signaling
51400	5515	literature
145258	4087	literature;signaling
3399	4617	literature;signaling
84675	85476	literature
11231	4105	literature
137209	5966	binary
8743	8772	literature
6224	6895	literature
2288	3297	literature
55352	8362	literature
22938	84991	complexes
4881	5158	metabolic
28442	3500	literature
23281	358	binary
3851	3860	binary
1025	905	complexes;literature;signaling
4105	7289	binary
1655	4904	literature
114824	114824	binary
148581	85363	binary;literature
1030	60492	binary;literature;signaling
10524	9894	binary;literature
10902	8607	complexes;literature
211	4594	metabolic
2962	6882	literature
284695	6129	literature
5692	5709	complexes;literature
4950	9414	literature;signaling
10298	7534	literature;signaling
1361	5858	literature
10014	3091	literature
2059	6605	binary
10919	343035	binary
2959	6598	complexes
1282	651	literature
2033	5629	literature;signaling
1557	412	metabolic
386675	55145	binary
6150	63931	complexes
10211	582	binary;literature
4139	7533	literature
140890	3192	signaling
379	4087	literature;signaling
140032	6235	complexes
10915	11052	complexes
51602	8971	complexes
6608	8643	literature;signaling
6434	6628	complexes
100294114	6456	literature
2099	6996	literature;signaling
3707	5334	metabolic
10038	1058	literature
4000	8187	literature;signaling
64968	64969	complexes
10488	375035	binary
6434	8449	complexes
54927	55735	literature
51602	6129	complexes
1915	5579	kinase
4297	55617	literature;signaling
6829	79842	literature
2648	6314	complexes;literature
10654	8079	literature
1933	6204	literature
19	8777	binary;literature;signaling
10920	1643	complexes
3303	5966	literature
26354	6732	complexes
2806	5106	metabolic
56254	9810	complexes;literature;binary
55166	80152	complexes
25873	9349	complexes
7431	836	literature;signaling
56751	7089	literature
1871	890	literature;signaling
3603	3738	literature;signaling
10456	8848	literature
1813	2036	literature;signaling
11222	54460	complexes
6154	6732	complexes
5144	55811	metabolic
23759	94104	complexes
7582	9001	binary;literature;signaling
10514	10642	complexes;literature
150684	6233	literature
220082	22981	binary;literature;signaling
3791	6714	literature;signaling;kinase
10291	51645	complexes
1827	2932	signaling;kinase
54331	695	complexes;literature;signaling
1777	8607	literature
2963	405	literature;signaling
7126	79637	binary
170082	6310	binary;literature;signaling
29089	79589	binary;literature
2037	342371	signaling
2810	8534	binary;literature
22806	9759	literature
55644	8270	literature
140890	9295	binary
5074	5371	literature;signaling
6626	79760	complexes
55681	6727	complexes
122704	128308	complexes
123887	29979	signaling
125476	79913	complexes
79026	79026	binary
57159	9852	binary
2886	9757	signaling
64963	65080	complexes
3707	5336	metabolic
409	6709	literature
374291	4725	complexes;literature
2260	2885	literature;signaling
7704	9734	literature;signaling
3178	81027	complexes
3208	4836	literature;signaling
1978	2475	literature;kinase
3566	9046	literature;signaling
1406	54955	binary
4541	4700	complexes
351	6880	literature
4869	6143	complexes;literature
4216	5781	literature;signaling
6117	7083	signaling
386680	7741	binary
2100	9443	literature
11198	29127	complexes
408	801	literature
23072	7874	binary;literature;signaling
79803	84062	complexes
3014	6155	literature
10197	85403	binary
26145	84105	literature
55127	79719	binary
54869	6654	literature;signaling
6146	7431	literature
6224	8607	literature
4137	5567	kinase
256957	4188	binary
11224	292	complexes;literature
2355	9093	binary
29127	7409	literature;signaling
51386	5997	signaling
7189	7278	literature
6152	6949	complexes
7874	9338	literature
5708	7533	literature
2869	624	literature;signaling
8220	84292	complexes
10644	7555	literature
26354	6229	complexes
23437	6301	literature
1499	2906	literature;signaling
149371	5899	literature
7159	8626	literature
11222	55052	complexes
2185	867	literature;signaling
10791	9342	binary
257068	5333	metabolic
6136	6167	complexes
5931	925	literature
5290	867	literature
6595	9343	complexes
6426	6430	complexes;literature
4708	55967	complexes
11052	22938	complexes
2197	6165	complexes
10933	29127	binary
6122	6192	complexes
5914	6258	binary;literature;signaling
126374	23607	literature;signaling
6152	6173	complexes
11051	9343	complexes
10954	54931	literature
1017	11176	kinase
29074	6150	complexes
718	81494	literature
1454	80304	signaling
10856	23411	literature
64963	84464	literature
51021	51650	complexes
6431	8896	complexes
1436	1436	literature;kinase
1822	5602	kinase
8365	8968	literature
351	6868	literature
51207	57658	binary
10594	53938	complexes
5717	9958	literature
6130	9533	literature
10419	3718	literature;signaling
4609	6502	literature
3000	5150	metabolic
7138	9001	signaling
11130	9183	literature
10513	23212	binary;literature
6141	6167	complexes
23013	9785	complexes
29995	8517	literature
11339	56478	binary
388677	9075	binary
2242	3716	literature;signaling
6197	6714	kinase
7278	8737	literature
10492	6189	literature
1499	5753	kinase
5058	961	signaling
51340	60625	complexes
10480	7417	literature
5567	8348	kinase
6500	7322	literature
5979	6667	regulatory
5430	54760	complexes
6883	8850	complexes
824	842	literature;signaling
335	3929	literature;signaling
57159	57819	binary
23172	64750	binary;literature
153090	1600	literature;signaling
149371	55770	complexes;literature
3608	7150	complexes
55337	55337	binary
2037	7531	literature
4704	4711	complexes
4680	634	literature
1841	7084	metabolic
23043	6629	literature
1937	5802	binary;literature;signaling
1613	4193	kinase
1173	1601	literature;signaling
6159	6206	complexes
25949	25962	complexes
72	7454	complexes
26589	54948	complexes
10642	6161	complexes
11344	8689	literature
10381	1104	signaling
57805	8175	literature
10403	147841	complexes;literature
3062	4345	literature
4801	7048	regulatory
1654	6732	complexes
57326	7257	binary;literature;signaling
10445	8395	literature
8874	9815	literature;signaling
10210	5879	literature
2534	7301	literature;signaling
3667	5781	literature;signaling
1022	5604	kinase
51602	6228	complexes
5293	8660	literature;signaling
1741	3739	literature;signaling
3164	7157	binary;literature
3301	9020	literature
5604	8837	literature
10946	1654	complexes
22985	6733	kinase
11269	5111	literature
59286	5987	binary
22906	6498	binary;literature;signaling
10212	79876	literature
2595	8972	metabolic
192670	60	literature
2010	27161	literature
1937	833	literature
116541	51021	complexes
10594	25962	complexes
30833	954	metabolic
10254	257397	binary
348	3949	literature;signaling
192669	83858	literature
472	6009	literature;signaling
5603	56672	binary;literature
23376	7322	literature
23521	3188	literature
3336	9474	literature
1741	8831	literature;signaling
23405	27292	literature
6228	7846	complexes
1808	387	literature
3918	4811	literature
3784	5707	literature
132789	2673	metabolic
3000	5138	metabolic
11056	219541	literature
6134	7846	complexes
29079	84246	complexes;literature
1277	5034	literature;signaling
6935	9658	complexes
2539	4878	signaling
10084	4218	binary;literature
1164	1915	binary;literature;signaling
119	5580	literature;signaling;kinase
219	438	metabolic
6446	65266	kinase
80764	84708	binary
1019	1759	kinase
6132	6192	complexes
581	597	literature
2801	51765	binary;literature
3192	8087	literature
4904	6165	complexes;literature
5997	79738	signaling
55660	6426	complexes
79858	79858	literature
1147	71	literature
3692	84335	binary;literature;signaling
4292	8673	literature
5713	5717	complexes;literature
23345	284695	literature
50846	5727	literature;signaling
1856	79869	binary;literature;signaling
1794	3190	binary
10468	653	literature;signaling
151648	4751	kinase
5931	8520	literature
222389	55145	binary
6607	6634	complexes;literature
2483	4116	complexes
10921	55660	complexes;literature
56913	6482	metabolic
1654	4790	literature
2197	6191	complexes
6228	6612	literature
2176	7157	regulatory
10594	8233	complexes
63967	8914	literature
6144	9782	literature
10376	5829	literature;signaling
23557	9001	binary;literature;signaling
23384	324	literature
7534	8364	literature
6821	7381	metabolic
386682	55823	binary
5293	6198	kinase
5499	5501	complexes
54093	5564	literature
23263	81887	literature
373	50804	binary
2744	4105	literature
57819	94104	complexes
10569	51747	complexes
4087	51386	binary;literature;signaling
5568	8348	kinase
11100	54487	complexes
54460	64432	complexes
4296	5604	kinase
1757	2731	metabolic
52	55052	binary;literature;signaling
10657	11193	binary;literature;signaling
26986	27339	complexes
23517	6429	complexes
5710	5717	complexes;literature
1173	653121	binary;literature
10985	6632	complexes
22992	5603	literature
56648	60491	binary
124	5832	metabolic
10015	26994	binary;literature;signaling
27347	6559	kinase
248	8546	literature
178	378884	literature
4670	6635	complexes
408	8526	literature
6160	9045	complexes;literature
2885	4628	literature
3875	5495	literature
140032	6134	complexes
5604	5604	literature;kinase
275	80025	metabolic
25885	3191	literature
64101	6748	literature
382	6727	literature
3708	85450	literature
10488	51090	binary
1794	3846	binary
55165	55758	binary
5127	7541	binary
4760	805	literature;signaling
25949	3183	complexes
11059	85362	signaling
3265	5294	binary;literature;signaling
2634	6195	signaling
23131	6310	binary;literature
2801	342132	binary
29926	29926	binary;literature
4697	54539	complexes
64928	64960	complexes
79577	8189	literature
1938	3326	literature
3336	388646	binary;literature
30811	5518	literature
23650	80022	binary;literature;signaling
292	6173	complexes
5213	8655	literature;signaling
11069	5906	literature
3431	6606	signaling
3785	805	literature;signaling
51569	7324	literature
1017	4193	kinase
11140	51013	literature
10075	7024	literature
2983	8654	metabolic
10971	4209	literature;signaling
11156	54919	literature
3146	7161	literature;signaling
4695	7385	metabolic
10562	388633	binary
6456	79364	signaling
1052	1054	literature;signaling
6634	8899	complexes
51008	6722	literature
7024	805	literature
386676	386676	binary
1514	5328	literature;signaling
8664	8666	complexes;literature
25949	6636	complexes
11030	4739	binary
23710	8878	binary;literature;signaling
5347	54984	kinase
231	3106	literature
1642	51035	literature
23020	5411	complexes
2130	9491	binary
5599	6453	literature;signaling
6233	990	literature;signaling
55324	79939	binary;literature;signaling
23350	8899	complexes
1029	9641	literature
219927	84311	complexes
23517	7756	complexes
27129	6925	binary
6147	6234	complexes
10514	6134	complexes;literature
11337	51479	literature
25804	7756	complexes
57530	7082	literature;signaling
216	316	metabolic
3560	5894	literature;signaling
10320	84140	binary
5431	9412	complexes
23263	23451	literature
4686	55660	complexes
340706	340706	literature
5133	79084	literature
4023	6142	binary;literature;signaling
117246	4115	binary;literature
11043	79696	binary
5333	8867	metabolic
154796	1739	literature
23705	6386	literature;signaling
51191	6154	literature
23099	5709	binary
4905	5800	binary;literature
529	534	binary;literature
5578	5879	literature;signaling
55914	7532	literature
10283	10569	complexes
51479	60673	literature
6907	8841	complexes;literature;signaling
23557	4087	binary;literature;signaling
23291	4794	literature
11017	55696	complexes
27185	27185	literature
10921	9733	binary;literature;signaling
3856	983	kinase
7529	993	binary;literature;signaling
7416	80025	literature
10277	51035	literature
64170	8115	binary
23345	324	literature
2017	55114	literature
23367	598	signaling
51429	6654	literature;signaling
3191	6128	literature
4700	4725	complexes;literature
124995	9801	complexes
3892	4223	binary
1050	2099	literature
11052	23350	complexes
3553	7334	literature
51255	7323	literature
1495	4301	literature;signaling
10492	6139	literature
56658	5687	binary
10569	7307	complexes
7991	84061	complexes
4359	9738	binary;literature
4697	5250	literature
2099	602	complexes
10574	4215	literature
3667	5595	kinase
409	4904	literature
1298	9001	binary;literature;signaling
6874	6882	complexes;literature;signaling
9063	9129	literature
1854	93034	metabolic
51263	60488	complexes
3846	9929	binary
386681	57396	binary
3845	5863	signaling
1738	2639	metabolic
219	226	metabolic
23649	2487	signaling
6137	8454	literature
4535	4728	complexes
203068	29781	binary
23612	54919	literature
4519	4710	metabolic
60625	8175	complexes
55791	91653	binary;literature;signaling
222484	3603	binary
2547	5452	literature;signaling
6789	9212	kinase
11065	11065	literature
2100	8202	literature;signaling
351	6709	literature
10987	7311	literature
6442	8082	complexes;literature
5371	7341	binary;literature;signaling
1540	29110	literature
3297	7531	literature;signaling
10273	23623	binary
5894	6714	literature;signaling;kinase
25804	8683	complexes
1500	58	literature;signaling
1717	1861	literature
27185	667	binary
571	672	complexes;literature;signaling
11098	6124	binary;literature
54205	7417	literature
8863	9575	literature;signaling
1179	3691	literature
79036	9513	binary;literature;signaling
79571	84970	binary
5770	983	literature;signaling;kinase
408	8443	signaling
3706	5583	kinase
6141	8554	literature
7316	7546	literature
6210	6612	literature
1843	3308	literature;signaling
1749	6663	literature;signaling
2904	816	literature;signaling
409	84172	literature
2909	6714	literature;signaling;kinase
27089	4717	metabolic
351	9445	literature;signaling
54507	57381	binary
26986	293	literature
6911	86614	binary
147923	7157	literature
56655	7150	complexes
3725	51008	literature
2885	51375	binary;literature
3937	9513	binary
441362	9618	binary
285753	79165	binary
3303	5708	literature
5685	5720	complexes
10914	7531	literature;signaling
7422	8828	literature;signaling
285	310	signaling
3313	7133	literature
2058	6139	literature
4087	83860	literature
10382	4792	literature
51264	64951	complexes
11137	6210	complexes
11344	829	literature
10933	8295	complexes;literature
3192	81887	literature
57111	90	literature;signaling
6191	9782	literature
10992	11325	complexes
1981	9960	literature
5695	5717	complexes;literature
2571	5516	literature;signaling
2057	5777	binary;literature;signaling
2131	2132	literature
11331	6222	literature
5331	54908	signaling
64979	65005	complexes
1748	9329	literature
4904	8454	literature
23281	84914	binary
11116	7408	binary
50649	6210	literature
25978	509	binary;literature;signaling
1017	9972	kinase
55094	57703	complexes
5580	5788	kinase
4860	9615	metabolic
10788	8454	literature
10921	1665	complexes
721	722	literature;signaling
2035	6709	literature;signaling
79156	84456	binary
5806	718	literature
55003	6137	literature
10670	55035	literature
27034	7251	binary;literature
2202	473	binary;literature;signaling
23582	9694	binary
201514	8216	literature
25780	5580	literature
4869	6204	literature
10253	1508	signaling
55646	6188	literature
1452	58	literature
5506	5506	literature
3309	5971	literature
1495	3551	signaling
1386	4435	literature
10980	8065	literature;signaling
5092	8914	literature
23291	27250	literature
3326	476	literature
8826	999	literature;signaling
2017	4638	literature;signaling
1260	1260	literature
7381	7991	metabolic
27097	672	complexes
1160	2593	metabolic
11091	8350	literature
6146	6170	complexes
1017	4522	literature
10921	192111	literature
2071	4076	complexes
23517	6634	complexes
55501	56886	literature
10594	51585	literature
387082	7415	literature;signaling
89	89	binary;literature
1017	3835	kinase
1026	8451	literature
23450	27097	complexes;literature
1915	6130	complexes;literature
5972	5973	literature;signaling
22926	84699	literature
4704	4725	complexes;literature
142	7014	complexes
2018	4211	literature
10499	405	literature;signaling
10169	66037	binary
1613	23521	kinase
1871	65125	literature
2067	2072	complexes;literature
1000	51762	literature
2791	4223	binary
116	4311	literature;signaling
10592	27185	binary;literature
1748	6714	binary;literature
1789	54918	signaling
1938	9221	complexes
5683	5711	complexes
6597	8202	complexes
6507	7133	literature
1059	2491	complexes
5058	5894	binary;literature;signaling;kinase
3868	6670	regulatory
3064	7802	signaling
10262	80145	complexes
54617	93973	complexes;literature
23097	6432	literature
10094	57180	literature
6139	728937	literature
386676	90589	binary
497661	6189	complexes
1280	1280	literature
1059	2113	literature
50649	6749	literature
4609	7278	literature;signaling
3183	55226	literature
4798	54891	complexes
973	973	literature
10056	6202	literature
10482	6428	binary;literature
4208	90871	literature
10483	79869	binary
116444	1742	literature
22907	51065	literature
3636	6453	binary
5901	6880	complexes
10125	8525	literature
26986	3312	literature
1654	3329	literature
2072	6224	literature
3309	7253	literature
10401	2752	literature
55696	58509	complexes
84844	9733	literature
156	5600	kinase
10594	26121	complexes
6550	9368	literature;signaling
1544	3620	metabolic
23107	51021	complexes;literature
324	7846	complexes
56897	7316	literature
7471	8325	literature;signaling
57496	6722	literature;signaling
1051	3553	regulatory
4809	6130	complexes
26146	3312	literature
5170	5979	kinase
11244	7791	literature
6187	6191	complexes;literature
1454	4950	binary;literature
51023	64951	complexes
22941	8655	literature
5591	7546	binary;literature
4361	472	complexes;literature;signaling;kinase
3611	5987	binary
10262	23524	complexes
5591	7133	literature
54874	8976	literature;signaling
6201	7416	literature
10286	25949	complexes
350	8462	regulatory
4661	5347	literature;signaling
1869	6689	literature
64969	84545	complexes
23007	3706	metabolic
10379	3225	literature
4761	7083	signaling
55173	64432	complexes
55285	5987	binary
83878	84832	binary
1026	7704	signaling
2625	3567	regulatory
10285	6632	complexes;literature
2534	5338	literature;signaling;kinase
1153	9584	complexes
11198	4851	complexes
4088	4855	literature;signaling
51776	5608	signaling
25949	51362	complexes
60488	64928	complexes
3001	328	literature;signaling
302	5583	kinase
5330	7222	literature
6714	8792	complexes;literature;signaling
65003	84311	complexes
9128	9416	complexes;literature
4292	7156	complexes
22913	6687	binary;literature;signaling
2665	9474	literature
4067	6504	kinase
3421	3658	metabolic
1459	3978	kinase
127703	166	binary
5511	5566	literature;signaling;kinase
257397	9802	binary
56259	56949	complexes
2006	2199	literature
10381	284004	binary;literature;signaling
3956	6693	literature
1654	3837	literature
4170	8658	literature
26353	5582	kinase
221	85291	binary
51701	6885	literature
11337	2631	literature
1974	6135	literature
64432	64928	complexes
5272	7188	binary
2035	8573	binary;literature;signaling
10519	1263	literature;signaling
1000	1002	literature
1029	4175	literature
3460	9093	literature;signaling
23517	5393	literature;signaling
11052	9939	complexes
4696	4713	complexes
2647	388552	complexes;literature
10189	7307	complexes
3673	4179	literature
208	6416	kinase
23492	6015	literature;signaling
51023	55173	complexes
23091	64105	complexes
10978	7307	complexes;literature
22827	732272	binary
2038	5566	kinase
3188	6189	literature
1457	4602	literature;signaling;kinase
1232	6352	literature;signaling
10492	9641	literature
4091	7046	literature;signaling
5284	5865	literature;signaling
4800	5451	literature;signaling
26589	84545	complexes
1182	5174	literature;signaling
11345	23192	binary;literature;signaling
147872	7379	binary
6749	8452	literature
3303	57332	complexes
22806	5562	binary
10627	23043	literature
11052	9129	complexes
26953	654364	literature
6160	6227	complexes
1195	386675	binary
10152	9146	binary
2042	25	literature
386682	55503	binary
164832	55593	literature
8470	91647	binary
10024	6993	literature
10643	6136	literature
10755	1813	literature;signaling
4173	8361	literature
6133	7531	literature
51567	7189	literature;signaling
4287	834	literature;signaling
124583	51251	metabolic
10842	5566	literature;signaling
1602	79169	binary
23042	373156	literature
24148	51639	complexes
64105	648	complexes
6597	7157	literature;signaling
2893	815	literature
5902	953	complexes
64175	6517	literature
54981	64802	metabolic
10426	10844	literature
54797	55588	complexes;literature
94121	94121	literature
10980	51138	complexes;literature;signaling
3621	7316	literature
3493	79925	literature
2959	6919	literature;signaling
158399	7572	binary
7186	8204	binary;literature;signaling
388324	8900	literature
3708	983	literature;signaling;kinase
3050	3050	literature
3565	3598	literature;signaling
26354	6206	complexes
2017	5770	literature
1107	6304	literature;signaling
10569	27258	complexes
7456	7535	literature;signaling
2017	23411	literature
6472	9577	literature
1901	2773	literature;signaling
26136	26136	literature
10499	8202	complexes;literature
2669	54059	binary;literature
5422	57804	complexes
10980	25793	literature
9129	9716	complexes
55660	79228	complexes
6483	9334	metabolic
10365	140628	literature
23263	57002	signaling
3320	4654	literature;signaling
5663	7087	literature;signaling
22827	6631	complexes
1974	6223	literature
1026	7311	literature
284996	6154	literature
6132	6181	complexes
4599	6477	binary
24144	51362	complexes
151	1967	literature;signaling
3188	6154	literature
10482	2670	binary
5977	6597	complexes
2931	5583	kinase
10010	64343	literature
10273	161582	literature
10152	51019	binary;literature;signaling
2107	54931	literature
25873	6227	complexes
5111	6133	literature
23371	3690	binary;literature;signaling
55170	8091	binary;literature
23090	65125	literature
1514	3493	literature
84991	9984	complexes
3609	51602	complexes
5921	6850	literature;signaling
8576	9833	literature
5347	7178	literature;signaling;kinase
11198	3014	complexes
5236	6285	literature
5356	6637	complexes
10615	79696	binary
1024	55031	literature
5468	85441	signaling
5685	5718	complexes;literature
4665	5985	binary
2801	6605	binary
1917	6132	literature
2811	7529	literature
1717	6169	literature
3726	8797	regulatory
3064	4790	signaling
3188	6135	literature
23326	56970	literature
64170	9470	binary
10992	1717	literature
23473	7428	binary;literature
3383	3689	literature;signaling
3065	64426	complexes;literature
57599	92345	literature
8357	8370	literature
373509	7846	literature
10039	653604	literature
10056	4637	literature
580	580	literature
1665	6128	literature
3000	5152	metabolic
1314	1748	literature
113026	56623	metabolic
2768	5536	literature;signaling
10430	55290	literature
3292	54575	metabolic
10063	158078	binary
10989	5250	literature
51466	6709	binary;literature
3135	6892	literature
10450	5356	complexes
147872	7851	binary
10643	6431	complexes
55319	8517	literature
4842	493	literature;signaling
301	3932	literature
4697	4706	complexes
3630	8601	binary
23281	7936	binary
5169	5625	metabolic
1741	1742	literature;signaling
4905	5793	binary;literature
8929	8929	regulatory
10020	3881	binary
1378	4088	signaling
6152	7533	literature
2966	5437	complexes
6464	916	literature;signaling
225	225	literature
2033	3659	literature;signaling
7324	84937	binary;literature
54512	6499	binary;literature;signaling
124	231	metabolic
5934	91750	literature
10487	4653	literature;signaling
55646	7307	complexes
7532	89953	literature
10912	163033	signaling
200186	7529	literature;signaling
375790	8328	binary;literature;signaling
23411	5970	literature;signaling
7874	81545	literature
1915	5094	literature
27089	81488	binary;literature;signaling
1814	1937	literature;signaling
10250	10921	complexes;literature;signaling
5970	9093	literature
51429	51429	literature
27316	5499	complexes
27336	6829	complexes;literature;signaling
1024	84246	complexes;literature
10291	22985	complexes
6129	9063	literature
5687	7277	literature
1129	156	kinase
[truncated: 3,030,532 more chars]
