# Supplementary material for: Tissue Specificity of Human Disease Module
Source: Sci Rep. 2016 Oct 17;6:35241. doi: 10.1038/srep35241 (PMC5066219; doi:10.1038/srep35241)
Supplement: Supplementary Dataset 2 [file srep35241-s4.txt]

gene_id	Adipocyte	AdrenalCortex	Adrenalgland	Amygdala	Appendix	AtrioventricularNode	BDCA4._DentriticCells	Bonemarrow	BronchialEpithelialCells	CD105._Endothelial	CD14._Monocytes	CD34.	CD4._Tcells	CD56._NKCells	CD8._Tcells	CardiacMyocytes	Cerebellum	CerebellumPeduncles	CiliaryGanglion	CingulateCortex	DorsalRootGanglion	GlobusPallidus	Heart	Hypothalamus	Kidney	Liver	Lung	Lymphnode	MedullaOblongata	OccipitalLobe	OlfactoryBulb	Ovary	Pancreas	PancreaticIslet	ParietalLobe	Pituitary	Placenta	PrefrontalCortex	Prostate	Salivarygland	SkeletalMuscle	Skin	SmoothMuscle	Spinalcord	SubthalamicNucleus	SuperiorCervicalGanglion	TemporalLobe	Testis	TestisGermCell
28996	-0.277337	0.111099	-0.488673	-0.245077	-0.411644	-0.111429	-0.515666	-0.378067	-0.449829	-0.534100	-0.437978	-0.626930	-0.044934	-0.046250	-0.201625	0.814235	-0.252319	0.954467	-0.381359	1.873547	-0.430736	0.958417	-0.520274	-0.106162	-0.090361	-0.355683	-0.486039	-0.749386	2.753125	0.596316	0.139409	-0.719101	-0.356999	0.189445	2.973678	0.138751	-0.389259	5.433994	-0.063368	-0.660506	0.234214	-0.528833	-0.509082	-0.148297	0.641085	-0.159489	1.288917	-0.610471	-0.734243
28990	-0.206619	-0.322835	-0.712986	-0.497158	-0.422448	-1.020127	0.739705	0.241640	-0.048899	0.897426	0.424264	2.399924	1.827149	3.636787	4.425391	0.440866	-0.962019	-0.306233	-0.771094	-0.422448	-1.186149	-0.887309	-0.522061	-0.023995	-0.646577	0.000908	-0.190017	-0.439050	-0.181716	-0.679782	-0.696384	-1.169546	1.262674	-0.389243	-0.331136	1.337384	-0.023995	0.166930	0.125424	0.440866	-0.563566	-0.895610	0.225038	-0.322835	-0.380942	-0.737889	-0.480556	-0.032296	-0.007393
28992	-0.347734	-0.318122	-0.334779	-0.317197	-0.352360	-0.392151	-0.325525	-0.356062	-0.329226	0.139007	-0.308868	0.242647	-0.310719	-0.339405	-0.336629	-0.295913	-0.377345	-0.322749	-0.388449	-0.348659	-0.400479	-0.382897	5.698580	-0.262600	0.759924	2.127609	0.713656	-0.343107	-0.356062	-0.356987	-0.364390	-0.397703	0.003904	0.142708	-0.338480	-0.197825	-0.330152	-0.167288	0.406436	-0.357913	3.693321	-0.360689	-0.301465	-0.208929	-0.356987	-0.383823	-0.358838	-0.344032	-0.344957
28999	-0.149255	-0.443585	-0.737915	0.760492	-0.416828	-0.577371	0.225346	-0.068983	0.252104	0.733734	0.492919	0.921035	0.305618	0.466162	0.680220	1.001307	-0.737915	0.038046	-1.326574	1.135093	-0.737915	-1.085759	-0.523857	0.252104	-1.166031	3.436217	4.827594	-0.176012	-0.309799	-0.577371	-0.737915	-1.594147	-0.844944	0.198589	0.198589	0.492919	0.091560	0.947792	0.573191	-0.791429	-0.764672	-0.791429	0.359133	-0.015469	-0.363313	-0.791429	-0.470342	-0.497100	-0.149255
28998	0.070242	-0.304640	-0.270700	-0.238303	-0.216705	-0.329324	0.420441	-0.332410	5.798389	2.035677	0.141208	0.682705	-0.236760	0.313993	-0.293841	0.843149	-0.417260	-0.318525	-0.318525	-0.355550	-0.394119	-0.338580	-0.364807	-0.235218	-0.151910	-0.313897	-0.284585	-0.363264	-0.354008	-0.370978	-0.392576	-0.441943	-0.289213	-0.053176	-0.316982	-0.272243	-0.239846	-0.332410	-0.210534	-0.361721	-0.272243	-0.306183	0.958853	-0.313897	-0.292299	-0.290756	-0.346294	-0.386405	-0.329324
55293	0.554430	0.073840	-0.446798	-0.153104	0.754675	-0.006258	1.261964	-0.540246	-0.246552	2.316590	0.354184	-0.633694	-0.046307	3.464664	-0.326651	2.476786	-1.154332	0.714626	-0.166454	-0.553595	-0.687092	-0.473497	-0.006258	-0.179804	-1.181031	-0.259902	-0.687092	-0.620344	0.234037	-0.340000	-0.967436	-0.807240	-0.980786	-0.246552	-0.606994	0.127239	-0.433448	0.153939	-0.446798	-0.113055	-0.206503	-0.086356	0.848123	-0.380049	-0.153104	2.183093	-0.580295	-0.633694	-0.139755
5988	-0.537295	1.158918	-0.808689	-0.808689	2.380191	1.825067	-0.821025	-0.302909	-0.500286	0.141190	2.102629	-0.043851	-1.024570	0.227543	-1.098587	2.614576	-0.864201	1.103405	1.343959	-0.426270	0.258383	-0.216556	0.227543	0.042502	-0.845697	0.548281	-0.561967	-1.049242	-0.537295	-0.858033	-0.796352	0.301560	-0.833361	-0.568135	-0.111699	0.085678	-0.716168	-0.691496	0.184367	-0.420102	1.448816	1.584513	0.307728	-0.722336	0.431089	1.812731	-0.290573	-0.882705	-0.537295
55291	-0.068136	-0.229665	-0.747308	-1.289897	0.130814	-0.918816	1.682495	-0.347538	0.017307	0.990226	2.624854	1.701205	3.387598	2.938558	3.143744	0.759469	-0.570187	0.672780	-1.013613	-0.543369	-0.664360	-0.898859	-0.838987	0.013565	-0.938150	-1.062883	-0.766641	0.396496	-0.560832	-0.424872	-0.621327	-0.929418	-0.529648	0.115222	-0.399926	1.062571	-0.259601	-0.200353	0.188191	-0.204095	-0.096200	-0.618833	0.432668	-0.374355	-0.524035	-0.716748	-0.719243	-0.766018	0.002339
55296	0.175751	-0.397068	-0.813663	0.071602	-0.292919	-1.282333	1.061017	-0.449142	0.279900	0.852719	0.696496	1.425538	0.956868	4.289632	0.800644	1.008942	-0.969886	-0.032547	-1.021961	-0.397068	-1.386482	-0.969886	-0.397068	0.436123	-1.074035	-0.136695	0.175751	-0.397068	-0.292919	-0.501216	-0.709514	-1.438556	-0.969886	0.175751	-0.240844	0.488198	0.175751	0.852719	0.540272	-0.553291	-0.709514	-1.021961	0.592347	0.019528	-0.397068	-0.917812	-0.397068	-0.397068	-0.136695
55297	-0.561861	-0.490229	-0.609615	3.815629	-0.276926	-0.566636	3.057926	-0.571412	-0.466352	-0.195743	-0.232355	0.574695	0.964689	2.397323	3.338085	-0.213253	-0.609615	-0.502964	-0.533208	-0.281701	-0.596881	-0.542759	-0.495005	2.566055	-0.633493	-0.504556	-0.587330	-0.506147	0.417105	0.116252	-0.517290	-0.603248	-0.574595	-0.047705	-0.474311	0.132170	-0.565044	1.177993	-0.520474	-0.533208	-0.485454	-0.480678	-0.036562	0.194251	-0.291252	-0.383578	-0.439291	-0.609615	-0.399496
729659	1.011786	-0.494342	-0.137728	-0.538775	-0.334996	-0.558310	-0.311247	0.641000	3.950496	-0.284434	1.820774	-0.592784	-0.313545	-0.030476	-0.511962	1.531193	-0.563673	-0.640664	-0.572866	-0.536860	-0.538775	-0.694673	-0.180629	-0.507748	-0.425394	-0.359893	1.651085	-0.189822	-0.561757	-0.637600	-0.398581	-0.440333	0.092098	0.159514	-0.690843	-0.365256	1.219395	-0.516558	0.848226	-0.015537	-0.530348	0.096695	1.736121	-0.467912	-0.670159	-0.485149	-0.666328	-0.523070	-0.442631
51268	-0.192561	-0.125444	-0.222172	-0.110968	-0.037928	0.036427	-0.259679	-0.174137	-0.154397	-0.093859	-0.212960	-0.137946	-0.207696	-0.108336	-0.250467	0.077882	0.100254	0.001553	-0.108994	-0.120180	-0.037270	-0.228752	-0.222172	0.023267	0.496378	7.873364	-0.239938	-0.216250	-0.136630	-0.234016	-0.260337	-0.180717	-0.278103	-0.166241	-0.117548	-0.070171	-0.229410	-0.022794	-0.194535	-0.024768	0.031821	-0.126102	-0.141236	-0.108336	-0.091227	-0.112284	-0.156371	-0.174137	-0.154397
5982	-0.321268	-0.273973	-0.479605	-0.276029	0.001574	-0.356226	0.336755	-0.245184	0.215432	1.833758	1.377254	0.988609	-0.210227	0.785033	-0.000482	1.484183	-0.584478	-0.101242	-0.409690	-0.335663	-0.399409	-0.432310	-0.072453	-0.053946	-0.611210	-0.154706	-0.072453	-0.298649	-0.343888	-0.399409	-0.526901	-0.605041	-0.528957	-0.123861	-0.271917	-0.117692	0.022138	-0.185551	-0.115636	-0.366507	-0.177326	-0.319212	0.124954	-0.224621	-0.247241	-0.327437	-0.300705	-0.230790	-0.290423
5983	-0.244752	-0.196174	-0.214329	-0.200590	-0.142690	-0.257019	-0.150540	-0.172131	-0.164280	4.675832	-0.155447	2.822517	-0.160354	-0.130913	-0.196665	-0.080863	-0.227578	-0.229050	-0.247205	-0.250640	-0.241317	-0.262907	-0.238864	-0.218746	-0.278118	-0.236410	-0.243280	-0.235920	-0.237392	-0.220218	-0.261926	-0.275174	-0.209913	-0.207460	-0.236410	-0.210404	-0.173603	-0.196174	-0.210404	-0.239845	-0.232485	-0.246224	-0.208932	-0.204025	-0.192739	-0.115702	-0.249168	-0.160845	-0.215802
55298	0.347584	-0.259781	-0.694319	-0.551119	-0.585685	-1.118981	4.673209	0.772246	-0.481988	0.278453	0.984576	0.451280	0.471032	0.308080	-0.146209	0.248825	-0.501740	0.105625	-1.059726	-0.304223	-1.183174	-0.733822	-0.531367	1.063583	0.159943	-0.432609	-0.249905	-0.032637	-0.378292	-0.551119	-0.220278	-1.341188	-0.758512	0.994452	0.001929	0.219198	0.095749	-0.032637	1.498121	-0.521491	-0.714071	-1.035036	1.438866	-0.304223	2.451141	-1.138732	-0.496802	0.046370	-0.398043
5981	-0.349591	-0.552785	-0.755978	0.264827	-0.315726	-0.726950	1.234027	-0.573749	0.163230	1.385615	0.385775	2.608000	1.198548	2.822482	0.740557	1.005031	-0.789844	-0.473765	-0.889828	-0.502793	-0.875314	-0.767266	-0.567298	0.513174	-0.797907	-0.602777	-0.452801	0.035831	-0.464089	-0.489891	-0.436674	-0.623741	-0.486666	0.032606	-0.435062	0.551877	-0.464089	0.377712	-0.020612	-0.499567	-0.575362	-0.601164	0.272890	0.006803	-0.327014	-0.331852	-0.544721	-0.538271	-0.191552
5986	-0.377589	-0.334979	-0.584549	0.085029	-0.614984	-0.761074	0.998090	-0.621071	-0.182802	0.340686	2.136372	0.858087	1.959847	2.385942	1.905063	-0.280195	-0.681942	-0.462808	-0.712377	-0.578462	-0.736726	-0.694116	-0.377589	-0.140193	-0.560201	3.420744	2.300723	-0.408024	-0.572375	-0.578462	-0.389763	-0.754987	-0.657594	-0.438459	-0.560201	-0.298457	-0.347153	0.304163	1.314617	-0.657594	-0.614984	-0.706290	-0.048887	-0.438459	-0.566288	-0.724552	-0.560201	0.377208	0.285902
5987	-0.265369	-0.675832	-0.334010	-0.218221	-0.569056	-0.788154	1.368857	-0.058057	0.606172	0.957007	3.649284	2.980895	1.843108	1.464539	2.492083	-0.047657	-0.036563	-0.428999	-0.867890	-0.535775	-0.929598	-0.771514	-0.642551	-0.291023	-0.478921	-0.343024	0.270591	-0.010909	-0.566976	-0.547562	-0.569056	-0.707033	-0.428999	0.170055	-0.539242	0.486916	0.333685	-0.104512	-0.248035	-0.256355	-0.732687	-0.763194	0.264350	-0.523295	-0.589856	-0.706339	-0.627991	-0.433853	-0.648791
5984	-0.289642	-0.294438	-0.303070	-0.281969	-0.294118	-0.312981	0.120553	-0.298594	0.029753	4.461003	-0.277173	3.011735	0.441546	0.105206	0.407337	-0.228257	-0.308825	-0.287084	-0.307226	-0.296995	-0.309464	-0.307226	-0.296995	-0.261827	-0.309464	-0.289962	-0.291240	-0.262146	-0.296676	-0.302750	-0.303709	-0.316178	-0.293478	-0.246800	-0.294438	-0.281329	-0.293159	-0.274935	-0.279091	-0.299873	-0.295077	-0.309464	-0.279411	-0.290281	-0.292519	-0.303070	-0.296356	0.441227	-0.120193
5985	-0.299117	-0.300252	-0.342268	-0.272998	0.220975	-0.351353	0.225517	-0.252558	0.021115	5.000594	-0.200322	3.825278	-0.178746	0.281160	0.082435	-0.024308	-0.351353	-0.290032	-0.342268	-0.304794	-0.364980	-0.339997	-0.287761	-0.240067	-0.347946	-0.286625	-0.223033	-0.312743	-0.309337	-0.327506	-0.325235	-0.339997	-0.335455	-0.201457	-0.288896	-0.263914	-0.283219	-0.220762	-0.176475	-0.085629	-0.301388	-0.336590	-0.252558	-0.260507	-0.310472	-0.211678	-0.302523	-0.285490	-0.270727
55616	-0.050646	0.563832	-0.016631	-0.210850	0.139184	0.540789	-0.825329	-0.632207	-0.524673	0.177589	-0.780340	0.138086	0.168810	-0.297535	0.009704	1.041151	-0.902139	0.004218	-0.551008	-0.495046	-0.522478	-0.817648	-0.755103	0.483731	-0.952614	-0.243768	0.107362	-0.522478	0.136989	-0.770465	-0.190002	-0.727671	-1.018451	0.215993	-0.328259	0.308165	0.957757	0.649421	2.491760	-0.320578	-0.150499	-0.168056	0.113946	-0.353497	-0.377637	1.543707	-0.468712	-0.141721	0.081028
55614	-0.490758	0.981707	-0.283883	-0.198699	0.312405	0.008176	0.689648	-0.502927	0.811339	0.933030	0.275897	0.288066	-0.101346	1.006045	0.008176	1.651009	-0.855832	-0.040500	-0.064839	-0.563773	-0.673295	-0.600280	-0.405574	-0.040500	-0.892340	-0.089177	-0.332560	-0.052669	-0.393405	-0.575942	-0.636788	-0.697634	-0.782817	-0.174361	-0.344729	0.093360	-0.405574	0.750493	-0.125684	0.166375	0.008176	-0.016162	0.275897	-0.235206	-0.271714	0.726155	-0.417743	-0.551604	-0.466420
55347	-0.440332	-0.673366	-0.222154	0.256911	-0.705861	-0.833983	1.058138	-0.545244	-0.467257	-0.182232	0.839959	2.669876	-0.171090	0.498301	0.089796	-0.306640	-0.600949	-0.395768	-0.591665	0.143644	-0.622303	-0.479326	-0.773635	1.309740	0.710909	-0.652012	-0.600021	-0.264861	0.361823	-0.003046	-0.581452	-0.626945	-0.726286	1.480570	-0.240722	1.451789	-0.691934	3.518452	-0.418050	0.103722	-0.698433	-0.729071	-0.522033	0.522440	-0.449617	-0.706789	-0.414337	-0.355846	0.310760
10613	-0.135188	-0.506834	-0.488770	-0.266628	-0.532199	-0.689006	-0.384617	1.489755	1.186904	2.118133	1.682304	5.446805	0.120775	-0.062934	0.089645	0.639619	-0.683625	-0.779323	-0.777017	-0.774711	-0.646729	-0.846196	-0.456871	-0.272777	-0.411520	0.733780	0.345608	-0.411136	-0.616752	-0.619058	-0.426509	-0.609450	-0.482621	0.060820	-0.748961	-0.331964	2.572025	-0.245874	0.579280	-0.105594	-0.717446	-0.528356	0.584660	-0.329274	-0.767793	-0.566020	-0.560255	0.392880	0.076193
642131	-0.249465	-0.196613	-0.276323	-0.254024	-0.238624	-0.276200	6.135590	0.075042	-0.241457	-0.199939	-0.207947	-0.217926	-0.241334	-0.027583	-0.244784	-0.203142	-0.281374	-0.239117	-0.278417	-0.259568	-0.290737	-0.256364	-0.233696	-0.241704	-0.278048	-0.236653	-0.006393	3.078027	-0.261416	-0.270286	-0.274105	-0.287534	-0.273736	-0.239363	-0.242320	-0.207454	-0.242936	-0.229384	-0.215339	-0.260676	-0.146224	-0.257966	-0.224702	-0.243429	-0.258336	-0.262524	-0.266344	-0.263017	-0.251806
55612	-0.158647	-0.046775	-0.087728	-0.157648	-0.101712	-0.193607	-0.120690	-0.169634	7.909123	-0.085730	-0.102711	0.110046	-0.110701	-0.096717	-0.126683	-0.032791	-0.206592	-0.136672	-0.190610	-0.167636	-0.159645	-0.184617	-0.161643	-0.130679	-0.195604	-0.151655	-0.147659	-0.175627	-0.162642	-0.180621	-0.189611	-0.201597	0.365753	-0.135673	-0.155650	-0.122688	-0.112699	-0.108704	0.088071	-0.174628	-0.153652	-0.109703	-0.104708	-0.133675	-0.161643	-0.086729	-0.169634	-0.147659	-0.162642
55341	-0.107442	-0.365351	-0.690674	-0.507602	-0.485337	-0.630063	1.503712	-0.481626	0.047797	0.464038	0.487540	3.630683	2.464219	0.828326	4.538619	1.465366	-0.589861	-0.208256	-0.678304	-0.316491	-0.705518	-0.486574	-0.654183	0.104698	-0.530486	-0.723454	-0.446991	0.173350	-0.143315	-0.656039	-0.307213	-0.625733	-0.428436	0.704010	-0.472349	0.075011	-0.172383	-0.048068	-0.429673	-0.464309	-0.146407	-0.470493	0.062022	-0.293607	-0.528012	-0.570688	-0.487192	-0.623259	-0.171765
128872	-0.223043	-0.230161	-0.340487	-0.215925	-0.226602	-0.219484	-0.219484	-0.002391	4.328795	0.360617	-0.226602	-0.052216	-0.297780	-0.255073	-0.358282	0.129288	-0.276427	-0.155424	0.011844	-0.258632	-0.073569	-0.336928	-0.276427	-0.119835	-0.155424	-0.023745	-0.226602	-0.219484	-0.151865	-0.322693	-0.326251	-0.347605	-0.251514	-0.155424	-0.219484	-0.130512	6.464137	-0.223043	-0.027303	-0.336928	-0.322693	-0.176777	0.132847	-0.187454	-0.265750	-0.290662	-0.290662	-0.151865	-0.055775
26585	0.092640	-0.155891	-0.162260	-0.121281	0.016945	-0.154404	-0.158226	-0.158969	-0.156952	-0.153661	-0.149945	-0.154404	-0.159076	-0.152387	-0.158014	-0.134976	-0.163110	-0.155254	-0.149096	-0.122449	-0.160774	-0.157695	-0.154617	-0.111620	-0.165233	-0.156421	-0.155784	0.020873	-0.066182	-0.133915	-0.163428	-0.160137	-0.157908	0.227044	-0.146654	-0.153767	-0.160774	-0.089113	-0.146867	-0.160031	-0.149096	-0.151007	7.906012	-0.157271	-0.151644	-0.141877	-0.153873	-0.161093	-0.160137
960	0.197403	-0.651254	-0.636414	-0.667693	-0.592175	-0.668653	1.402769	-0.186027	2.588815	-0.256705	3.933137	0.240881	2.134268	1.343530	2.168987	0.770906	-0.722532	-0.660533	-0.430660	-0.697612	-0.582015	-0.690292	-0.625014	-0.525137	-0.690092	-0.664173	0.543753	0.326799	-0.703252	-0.719252	-0.496618	-0.708172	-0.385221	0.701228	-0.678653	-0.671853	-0.264864	-0.666053	-0.224866	0.459035	-0.634574	-0.170667	2.156027	0.310119	-0.688252	-0.627574	-0.688132	-0.707172	-0.621334
55611	-0.751485	-0.918226	-0.933996	1.341711	-1.057603	-0.966231	1.717401	-1.044616	1.164997	-0.080577	2.382047	0.788148	1.453954	2.290676	1.709748	-0.185863	-0.327094	0.110979	-1.139466	0.040247	-0.958346	0.000823	0.467652	0.572938	-0.926807	-0.294859	0.481566	-0.463688	0.127908	0.092194	-0.817347	-1.078938	-1.134132	-0.643184	0.259167	-0.354691	0.374425	2.168460	0.586852	-1.246607	-1.201617	-0.985479	0.344277	-0.498706	0.288851	-1.095403	0.540703	-0.200937	-0.046023
961	-0.600545	-0.584689	-0.484740	-0.538537	-0.680107	-0.759010	2.338748	-0.123546	0.646788	2.339692	1.210617	2.142719	1.541704	3.651769	1.938008	-0.669065	-0.784209	-0.694831	-0.715123	-0.648679	-0.776564	-0.767221	-0.837251	-0.224533	-0.815166	-0.663497	0.846592	0.575059	-0.656324	-0.485495	-0.314760	-0.865471	-0.396400	0.343544	-0.522303	-0.148368	0.396302	-0.282577	2.239743	0.009625	-0.803180	-0.698606	0.586857	-0.288900	-0.673784	-0.849049	-0.764861	-0.201693	-0.359497
6794	-0.361027	0.349472	-0.694526	-0.165277	-0.593026	-0.977276	1.088971	-0.535026	-0.274027	4.438465	1.226720	1.777719	0.951221	1.509470	1.958969	0.081222	-0.745276	-0.063777	-0.933776	-0.462527	-1.028026	-0.136277	-0.245027	-0.100027	-0.854026	-0.419027	1.378970	-0.324777	-0.556776	-0.607526	-0.694526	-1.122275	-0.687276	-0.216027	-0.368277	-0.143527	-0.230527	0.160972	2.132969	-0.607526	-0.687276	-0.875776	-0.100027	0.160972	-0.520526	-0.846776	-0.622026	1.879219	0.516222
6795	-0.296904	-0.292240	-0.317890	-0.301567	-0.198968	-0.357530	-0.233945	-0.324885	-0.266590	-0.273586	-0.219954	-0.250268	-0.215291	-0.210627	-0.233945	-0.059060	-0.373853	-0.268922	-0.394839	-0.320222	-0.387844	-0.392507	-0.289908	-0.243272	-0.208295	-0.292240	-0.254931	-0.315558	-0.310894	-0.334212	-0.352867	-0.352867	-0.373853	-0.264258	-0.299235	-0.243272	-0.268922	-0.219954	-0.238609	-0.336544	-0.201300	-0.357530	-0.236277	-0.201300	-0.322553	-0.173318	-0.310894	4.023921	1.990592
6792	-0.074086	-0.232135	-0.927552	0.083963	-0.390184	-1.591358	1.285137	-0.548233	0.463281	1.127088	1.158698	2.138603	1.127088	2.138603	1.063868	2.012163	2.012163	0.242013	-1.496529	-0.421794	-1.812627	-1.180430	-0.168915	0.810990	-1.117211	0.336842	0.242013	-0.010866	-0.263745	-0.674673	-0.927552	-1.970676	-1.275260	0.400062	-0.168915	0.779380	0.431672	1.285137	0.874209	-0.706283	-0.232135	-1.338479	1.506406	0.147183	-0.295355	-0.959161	-0.548233	-0.232135	-0.105696
6793	-0.369562	-0.364101	-0.382761	-0.377451	-0.376844	-0.387767	1.646961	-0.008493	-0.332090	-0.238182	1.455807	0.167793	3.456401	4.328579	3.987536	-0.270344	-0.329207	-0.349536	-0.388981	-0.378513	-0.388526	-0.388374	-0.304782	-0.369259	-0.388678	-0.366073	-0.072667	0.065237	-0.377906	-0.381851	-0.324049	-0.397173	-0.375630	-0.352722	-0.374417	-0.360308	-0.134109	-0.365466	-0.331331	-0.375630	-0.369107	-0.376541	-0.338613	-0.365011	-0.377299	-0.378513	-0.377603	-0.257752	-0.256842
6790	-0.247420	-0.246627	-0.308920	-0.266069	-0.019275	-0.274798	-0.214091	-0.032368	-0.149417	4.804320	-0.239088	1.296828	-0.271227	-0.203775	-0.249404	0.608424	-0.328362	-0.232740	-0.270036	-0.271227	-0.323204	-0.312888	-0.265672	-0.166478	-0.334314	-0.243056	-0.245436	-0.297017	-0.240675	-0.313285	-0.302969	-0.344233	-0.300985	-0.243849	-0.258927	-0.180762	-0.229962	-0.184333	-0.207346	-0.280749	-0.180762	-0.254165	-0.171239	-0.243849	-0.267259	-0.243849	-0.263291	0.437017	0.352107
81545	-0.483976	-0.459114	-0.581513	1.009668	-0.350103	-0.615937	1.155017	-0.501189	-0.369228	0.965681	1.550899	0.950382	3.289341	1.155017	5.020133	0.070642	-0.625500	-0.441902	-0.615937	-0.443814	-0.644624	-0.529876	-0.466764	-0.007769	-0.652274	-0.522226	-0.457202	-0.114868	-0.396002	-0.298466	-0.550913	-0.638887	-0.596812	-0.308028	-0.478239	-0.158855	-0.409390	0.493300	0.286752	-0.505014	-0.619762	-0.392177	-0.332891	-0.338628	-0.464852	-0.292729	-0.503101	-0.501189	-0.369228
6799	-0.343196	-0.211407	-0.141587	-0.174269	-0.648156	-0.501300	0.127083	-0.060095	-0.196764	0.829106	6.708018	1.071461	0.455599	0.023944	0.548764	-0.372694	-0.424264	0.027552	-0.410257	-0.268070	-0.664497	-0.363569	0.244016	0.126022	-0.381183	2.820364	0.843537	0.056414	-0.237510	-0.299054	-0.280803	-0.529525	-0.249395	-0.247909	-0.233903	-0.119516	-0.196552	0.218974	-0.331948	-0.506817	-0.371845	-0.531223	-0.065612	-0.230295	-0.216925	-0.573454	-0.283562	-0.460553	-0.324945
56123	-0.236605	-0.413197	-0.987119	0.381465	-0.192457	-1.296155	1.043683	-0.457345	0.249021	0.911240	0.999536	1.396867	0.999536	1.308571	0.778796	2.456416	-1.252007	0.160726	-1.472746	-0.501493	-1.737634	-1.075415	1.970789	0.469761	-1.340303	0.028282	0.293169	-0.545641	-0.324901	-0.589788	-0.942972	-1.693486	-1.163711	2.677155	-0.236605	0.558057	0.204874	1.087831	2.677155	-0.633936	-0.501493	-1.163711	0.778796	0.028282	-0.413197	-0.898824	-0.501493	-0.236605	-0.104162
56125	-0.080813	0.040882	-0.689286	0.040882	-0.324202	-1.601995	1.379523	-0.567591	0.405966	1.075286	1.136134	1.744607	1.318676	1.622912	0.892744	1.927149	-1.297759	0.162577	-1.541148	-0.445896	-1.845385	-1.054370	-0.263354	0.710203	-1.480301	-0.019965	0.284271	-0.567591	-0.263354	-0.628438	-0.993522	-1.967079	-1.297759	0.284271	-0.141660	0.710203	0.284271	1.379523	0.892744	-0.628438	0.953592	-1.419453	0.892744	0.223424	-0.385049	-1.115217	-0.567591	0.405966	-0.080813
56124	-0.040753	0.116886	0.253029	0.159878	-0.470678	-1.144228	0.847758	-0.578160	-0.234220	1.062721	0.883585	2.173361	0.983901	-0.062250	0.632796	2.825413	-1.316198	0.210036	-1.731792	-0.384693	-1.925258	2.323834	-0.040753	0.890751	-1.473837	0.202871	-0.055084	-0.499340	-0.334535	-0.606821	-0.957927	-1.925258	-1.330528	0.432164	-0.184062	0.754608	0.195705	1.492646	0.926578	-0.391859	-0.219889	-1.509664	0.940909	0.983901	-0.434851	-1.359190	0.174209	0.253029	-0.126738
6296	-0.166745	-0.158785	-0.241038	-0.166745	-0.142865	-0.203892	-0.031425	-0.156132	-0.118985	-0.055305	-0.057959	0.369227	-0.028772	-0.007545	-0.028772	0.016335	-0.280838	-0.124292	-0.254305	-0.190625	-0.270225	-0.275531	-0.174705	-0.095105	-0.169398	-0.169398	-0.148172	-0.198585	-0.182665	-0.214505	-0.248998	1.231558	-0.201238	-0.105719	-0.172052	-0.089799	-0.132252	-0.039385	-0.079185	-0.195932	-0.190625	-0.177358	-0.065919	-0.148172	-0.177358	-0.132252	-0.195932	-0.203892	-0.161438
56128	-0.396637	0.871056	-1.107782	-0.520315	1.242089	0.469105	0.901976	-0.551234	-0.025605	0.561863	0.747379	1.118411	0.190831	0.840137	0.005314	4.179427	-1.355137	-0.087444	-0.303879	-0.520315	-0.798589	-0.891347	0.159911	0.067153	-1.447895	0.005314	0.314508	-0.582153	-0.489395	-0.736750	-1.045944	-1.324218	-1.169621	0.067153	-0.180202	0.438185	-0.242040	0.438185	0.283589	-0.489395	0.221750	0.283589	0.623702	-0.242040	0.438185	4.179427	-0.489395	-0.643992	-0.396637
402055	-0.216172	-0.985621	-0.677410	0.298950	0.622248	-0.892942	-0.606285	1.814140	3.258204	4.340175	-0.513606	0.492928	-0.632149	0.137301	-0.586887	0.277396	-0.293763	-0.052368	-0.530849	-0.858457	-1.061057	-0.966223	0.154543	0.180407	-0.399374	1.189097	0.204116	0.488618	-0.724827	-0.731293	-1.017951	-0.168755	-0.869234	1.693442	-0.731293	-0.364889	-0.448946	0.273086	0.208426	-0.658013	-0.925272	-0.558868	-0.203240	-0.423083	-0.767934	0.023069	-1.198998	1.753791	0.587763
23220	-0.246902	-0.342896	-0.494191	-0.192993	-0.371416	-0.592619	2.366493	-0.373851	-0.171777	-0.592619	-0.549144	-0.170038	-0.683048	-0.447585	-0.611748	-0.496625	-0.110563	0.107857	-0.541492	0.334277	-0.364808	-0.460106	-0.468453	2.512918	-0.332810	-0.306377	0.701210	-0.271249	0.214633	0.171505	0.928326	-0.668788	-0.285509	-0.154387	0.522439	-0.127258	3.249566	0.166636	-0.105694	-0.207948	-0.554361	-0.603749	-0.674701	4.839724	-0.306725	-0.469149	-0.075783	-0.397154	-0.464627
57292	-0.055453	-0.142929	-0.146875	0.057673	0.427965	-0.411276	-1.247228	0.599628	0.131337	0.579239	-1.868109	-1.064384	-0.569127	6.826850	-1.041364	0.903491	-0.174499	0.337201	-0.855889	-0.218566	-0.098862	-0.582281	0.233282	0.078062	-0.319196	-0.092943	0.070170	-0.052823	-0.268552	-0.393518	-0.185023	-0.633583	-0.615824	0.396395	-0.019937	0.535172	0.548327	0.725909	0.320100	0.306946	-0.202781	-0.303411	0.490448	0.102398	-0.880225	0.545038	-0.027829	0.116210	-0.099520
57293	-0.362599	-0.105723	-0.467044	6.945670	1.153253	0.509651	-0.565842	-0.229927	-0.410587	-0.167825	-0.150888	-0.345663	-0.548905	-0.275092	-0.475512	0.142685	-0.509386	-0.133951	0.142685	-0.340017	-0.306143	0.137039	-0.190408	0.453194	-0.540437	-0.263801	-0.495272	-0.543260	1.271811	1.432711	-0.447284	-0.382359	0.461663	-0.351308	-0.303320	-0.244041	-0.546082	1.452471	-0.362599	0.041063	0.199141	0.074937	-0.111369	-0.272269	0.038240	0.314876	-0.108546	-0.458575	-0.452930
260294	-0.449834	-0.287354	-0.486939	-0.159147	-0.406090	-0.619638	1.367134	-0.197033	-0.214218	-0.124874	-0.143035	1.810928	4.374485	0.743186	5.580394	-0.265286	-0.431087	-0.282179	-0.574819	-0.389783	-0.577456	-0.569351	-0.393982	-0.107493	-0.475027	-0.331684	-0.145769	0.554732	-0.345550	-0.326900	-0.330806	-0.508519	-0.210605	-0.140594	-0.305320	-0.119503	-0.305223	-0.099779	0.103126	-0.316745	-0.535176	-0.540351	-0.373281	-0.188440	-0.482936	-0.512424	-0.440070	-0.114914	0.082035
270	-0.105663	-0.146416	-0.187168	-0.144018	-0.141621	-0.196757	-0.088883	-0.163196	-0.124841	-0.096075	-0.098472	-0.081692	-0.093678	-0.086486	-0.108061	-0.060117	-0.196757	-0.129635	-0.201551	-0.132033	-0.211140	-0.191962	-0.158402	-0.112855	-0.201551	-0.146416	-0.134430	-0.115252	-0.148813	-0.172785	-0.184771	-0.218331	-0.196757	-0.127238	-0.148813	-0.110458	-0.124841	-0.091280	-0.105663	-0.170388	7.862584	-0.194359	-0.098472	-0.136827	-0.151210	-0.139224	-0.163196	-0.163196	-0.148813
55837	-0.503488	-0.753084	-0.330591	0.419497	-0.762834	-0.891532	2.778959	-0.601636	-0.204493	0.907639	1.933323	2.394816	1.696077	3.561547	1.621978	-0.600986	-0.477488	-0.586037	-0.708885	-0.383890	-0.851882	-0.304591	-0.660786	0.570945	-0.481388	-0.745284	-0.654936	-0.391040	-0.472939	0.013254	-0.423539	-0.613986	-0.641936	0.036653	-0.452139	-0.259742	0.333699	0.179001	-0.282492	-0.290941	-0.799883	-0.835633	-0.040045	-0.071895	-0.627636	-0.801183	-0.162893	-0.199943	-0.052395
272	-0.424935	-0.374833	-0.476391	-0.385666	-0.427643	-0.736380	0.655641	4.215585	-0.327440	0.532417	2.861479	1.282592	1.594036	-0.070160	1.036145	-0.206924	-0.693048	-0.323377	-0.659196	-0.408686	-0.671383	-0.458788	-0.637530	1.084893	-0.661904	-0.485870	-0.502119	-0.097242	-0.454726	-0.177134	-0.609094	-0.842000	-0.699819	0.976564	0.017857	1.107912	-0.358584	-0.091825	-0.382958	-0.522431	-0.492641	-0.515660	-0.141927	0.964377	-0.066097	-0.560346	-0.473683	-0.607740	-0.489932
55835	-0.364270	0.567020	0.411805	-0.488442	-0.022797	0.147939	-0.271141	-0.441877	-0.146969	-1.854333	-0.829915	0.147939	-0.767829	-1.202430	-1.016172	0.691192	-0.395313	0.023767	-0.566049	-0.441877	-0.969608	-0.224576	0.334197	-0.053840	-0.907522	0.691192	-0.503963	-0.736786	-0.333227	-0.721264	-0.892001	-1.202430	-0.969608	1.560395	0.210025	1.979475	0.241068	0.241068	-0.441877	0.163461	4.385306	0.085853	0.241068	-0.271141	1.808739	0.380762	-0.814393	0.582541	1.203401
55832	-0.356896	-0.480601	-0.696854	0.958953	-0.312912	-0.699145	0.368837	-0.745878	1.323652	2.164385	-0.169507	2.904779	1.046463	0.858615	1.775403	0.332642	-0.651496	-0.345442	-0.466397	-0.294586	-0.653329	-0.207534	-0.576815	0.470091	-0.702352	-0.748627	-0.703269	-0.377972	-0.118650	0.019257	-0.570401	-0.646914	-0.641416	0.359215	-0.259307	0.014217	-0.353231	0.662979	-0.237773	-0.427453	-0.481975	-0.477393	0.588298	-0.399047	-0.257016	-0.409585	-0.556656	-0.521835	0.150751
55833	-0.553339	-0.190649	0.503973	-0.329918	-0.544481	-0.504373	0.317461	-0.244044	0.080753	2.810769	-0.415792	4.770376	0.093302	0.789401	0.061561	-0.374947	-0.465742	-0.597383	-0.737390	-0.365596	-0.718936	-0.515938	-0.350095	-0.317369	-0.461559	-0.552108	0.816221	-0.384051	-0.524304	-0.689655	-0.286858	-0.854514	-0.257823	-0.278000	-0.527010	-0.381590	0.015056	0.221745	0.591816	-0.504619	-0.356492	-0.610670	-0.203936	-0.382574	-0.611162	-0.843441	-0.684734	2.469978	1.073598
55830	-0.202921	-0.669412	-0.621771	-0.336583	-0.543691	-0.827556	2.422000	-0.695218	0.756528	-0.235344	0.440902	0.490529	0.250336	1.475122	0.545449	0.428992	-0.754109	-0.821601	-0.775283	-0.572806	-0.785208	-0.668751	-0.944013	0.238425	-0.664781	-0.685293	-0.327319	-0.478846	-0.500682	-0.617801	-0.414662	-0.839467	-0.795133	0.525598	-0.568836	3.544225	0.925920	0.193430	0.365470	-0.664119	-0.900342	-0.516562	1.637898	0.126600	-0.529796	-0.395473	-0.918208	1.563127	1.401013
55831	1.708275	-0.765087	-0.101256	-0.318602	-0.740657	-1.050670	1.461023	0.556258	2.204043	0.261409	2.158973	0.026372	-0.054922	0.733588	0.048696	0.218445	-0.936942	-0.821951	-1.030873	-0.311441	-0.953791	-0.935257	-0.946630	0.953883	-0.519099	-0.620611	-0.329974	-0.680424	-0.543108	-0.060819	-0.464341	-0.974851	-0.931466	0.047433	-0.260474	0.070178	-0.391471	-0.064610	-0.444544	-0.732233	-0.830797	-0.915882	0.854477	0.092081	-0.664417	-1.122697	-0.642514	2.122328	1.979958
278	-0.217044	-0.214300	-0.217266	-0.214134	-0.211999	-0.211556	-0.210918	-0.214466	-0.215935	-0.211667	-0.210475	-0.204127	-0.148636	-0.214577	-0.117592	-0.205125	-0.218097	-0.215603	-0.214300	-0.212526	-0.216240	-0.214965	-0.214577	-0.200247	-0.218180	-0.215353	-0.214882	-0.194066	-0.216850	-0.216656	-0.217127	-0.216795	4.438313	1.909306	-0.215547	-0.215298	-0.216462	-0.204155	-0.173776	6.165082	-0.211223	-0.213219	-0.214716	-0.216074	-0.213662	-0.211833	-0.216684	-0.216878	-0.216240
279	-0.217044	-0.214300	-0.217266	-0.214134	-0.211999	-0.211556	-0.210918	-0.214466	-0.215935	-0.211667	-0.210475	-0.204127	-0.148636	-0.214577	-0.117592	-0.205125	-0.218097	-0.215603	-0.214300	-0.212526	-0.216240	-0.214965	-0.214577	-0.200247	-0.218180	-0.215353	-0.214882	-0.194066	-0.216850	-0.216656	-0.217127	-0.216795	4.438313	1.909306	-0.215547	-0.215298	-0.216462	-0.204155	-0.173776	6.165082	-0.211223	-0.213219	-0.214716	-0.216074	-0.213662	-0.211833	-0.216684	-0.216878	-0.216240
389715	-0.309781	0.303393	-1.010552	-0.426576	0.974966	-0.105390	0.011406	-0.163787	0.274195	0.536984	0.682978	0.536984	0.741375	0.799773	-0.134588	5.851163	-1.536130	0.099002	-0.397377	-0.601769	-0.864558	-0.893757	0.420189	-0.017793	-1.536130	0.244996	-0.192986	0.157400	-0.689365	-0.747763	-1.214943	0.332592	-1.098148	0.069803	-0.280582	0.624580	-0.338980	0.595381	0.712176	-0.601769	1.033363	-0.309781	0.799773	0.390990	-0.134588	0.186598	-0.543371	-0.455775	-0.368179
55839	-0.174596	-0.129657	-0.350445	-0.348491	-0.053457	-0.438369	-0.106211	-0.262521	0.759353	5.720225	-0.168735	1.116911	-0.182412	-0.100349	-0.241028	0.317778	-0.454000	-0.231259	-0.459861	-0.311367	-0.399291	-0.401245	-0.258613	-0.233212	-0.393430	-0.194135	-0.254705	-0.416876	-0.354352	-0.418830	-0.409061	-0.459861	-0.387568	-0.170689	-0.246890	-0.203904	-0.293782	-0.170689	1.876966	-0.334814	-0.182412	-0.328952	0.294332	-0.252751	-0.260567	-0.059318	-0.174596	-0.205858	-0.112073
387328	-0.414797	-0.207803	-1.035780	-0.690789	0.758170	0.188936	0.240685	-0.535544	-0.138805	0.326932	0.775420	0.102688	-0.069807	3.794085	0.585675	1.275656	-1.329021	0.430429	-0.742538	-0.725288	-1.208275	-0.397548	-0.138805	0.464928	-1.208275	-0.052557	-0.656290	-0.811536	-0.639041	-0.466546	-0.984031	-1.605014	-0.690789	1.534398	-0.397548	0.085439	-0.518294	0.275184	0.033690	-0.742538	1.706893	-0.552793	0.171687	-0.380298	-0.121555	0.913416	1.189408	-0.794286	1.982886
2558	-0.282166	-0.214198	-0.329844	7.164347	-0.121884	-0.285716	-0.213691	-0.286223	-0.241588	-0.180214	-0.182750	-0.154853	-0.216734	-0.174127	-0.211662	-0.041235	-0.348611	-0.238037	-0.310570	-0.096015	-0.322743	0.003907	-0.246153	-0.059495	-0.368900	-0.163476	-0.254268	-0.318685	-0.063553	1.640202	-0.333395	-0.368900	-0.346583	-0.231951	-0.159925	-0.201010	-0.244124	0.857053	-0.207097	-0.295860	-0.204561	-0.279629	-0.189344	-0.253254	0.270198	-0.145723	0.152523	-0.294339	-0.282166
3446	0.032574	-0.245383	-1.079254	0.102063	0.380020	-0.940275	1.422358	-0.592829	0.588488	1.422358	1.352869	1.908783	1.561337	1.978272	1.213891	2.186740	-1.357211	0.241041	-1.218232	-0.453851	-1.704657	-1.218232	-0.384362	1.005423	-1.565678	-0.106405	0.310531	-0.384362	-0.245383	-0.662318	-0.940275	-1.913125	-1.287722	0.449509	-0.106405	1.005423	0.518998	1.630826	1.005423	-0.662318	-0.662318	-1.009765	1.144401	0.241041	-0.314872	-0.662318	-0.453851	-0.523340	-0.036915
1371	-0.302308	-0.307672	-0.288517	0.138249	-0.237949	-0.272427	-0.305373	1.489801	0.355846	6.366577	-0.211898	1.046179	0.060098	-0.239481	-0.128384	-0.043337	-0.341384	-0.256337	-0.327593	-0.251740	-0.354409	-0.339851	-0.320697	0.360443	-0.381992	-0.271661	-0.283154	-0.317632	0.007231	-0.030312	-0.367434	-0.384290	-0.364369	-0.313801	-0.237949	-0.316100	-0.181251	0.211803	-0.127618	-0.266298	-0.309970	-0.271661	-0.156733	0.181921	-0.276258	-0.303841	-0.290816	-0.365136	-0.353643
81671	0.002606	-0.266480	-0.159390	-0.248872	-0.441442	-0.473937	0.337963	-0.092478	0.956013	-0.308579	2.108072	-0.123693	-0.226781	0.227351	-0.117930	0.077841	-0.494587	-0.467534	-0.393899	-0.464813	-0.411027	-0.414549	-0.503871	-0.124173	-0.316423	-0.472656	-0.260557	0.277935	-0.380933	-0.296094	0.072879	0.061994	0.327558	0.702294	-0.422073	-0.309860	0.449375	-0.168194	0.062794	-0.217977	-0.514436	-0.393259	0.382784	-0.230623	-0.416630	-0.512035	-0.381894	-0.410707	0.092728
4647	-0.648833	2.344811	1.319993	-0.916976	0.383331	-0.299881	-0.314574	-0.145607	-0.740663	0.475161	0.537605	0.188652	0.328233	0.093150	-0.626794	2.965579	-1.618554	0.798401	0.750649	-0.432116	-0.663526	-0.630467	0.735957	-0.006026	-1.321026	0.941655	0.071110	-0.964727	-0.307227	-1.023498	-0.593736	-1.530397	-1.155733	0.067437	0.045398	1.544057	0.574337	0.328233	0.063764	-0.663526	2.337464	-0.399057	0.140901	-0.483540	-0.028065	-0.722297	-0.597409	-0.446808	3.501863
221960	-0.261587	-0.536327	-0.235521	0.467011	-1.007191	-1.007052	3.251908	-0.516952	1.319667	1.664103	1.653509	1.836111	1.932152	1.763628	1.866917	0.473841	-0.722833	-0.505104	-0.893308	-0.463147	-0.896236	-0.699276	-0.923277	0.491125	-0.865291	-0.954501	-0.118432	0.023886	-0.506498	-0.184922	-0.480292	-0.936798	-0.440287	0.116860	-0.539533	-0.069506	-0.207922	0.266427	0.058455	-0.503431	-0.928992	-0.912266	0.652959	-0.146868	-0.615223	-1.028239	-0.705688	-0.235382	0.311311
9528	-0.009244	-0.752835	-0.180456	0.190991	-0.800417	-1.069862	1.773057	-0.624601	0.174665	1.188259	2.217342	0.869697	-0.018733	1.905338	0.576251	-0.403017	-0.944698	-0.894465	-0.994234	-0.786882	-0.962280	-1.094560	-1.137538	0.721649	-0.061012	-0.455203	-0.148223	0.075036	-0.684323	-0.326132	-0.162874	-0.821487	-0.541437	1.309935	-0.428971	1.110816	2.356041	-0.574926	2.048921	1.307424	-1.198934	-0.816324	0.256154	1.217283	-0.986280	-1.102235	-1.062886	-0.126176	0.414947
2145	-0.419848	-0.669393	-0.550352	0.372879	-0.306097	-0.405739	0.544827	-0.557406	-1.057380	-0.113868	-0.093587	0.185940	4.416312	1.102116	3.584787	-1.076338	0.293518	0.384342	-0.468787	0.077039	-0.530071	-0.095791	-0.400889	1.335349	-0.534921	-0.813125	-0.531835	0.959708	0.282055	-0.177356	1.371061	-0.533598	-0.833406	-0.155752	0.127742	-0.152666	-0.307420	3.479855	-0.570192	-0.609873	-0.321528	-0.518608	-0.828997	0.420936	0.305422	-0.519930	-0.315797	-0.365177	-0.516844
9258	-0.171570	-0.182871	-0.207734	-0.162529	-0.185132	-0.225817	-0.047254	-0.187392	-0.148967	7.795938	-0.090200	0.199117	0.581105	0.694120	-0.067597	-0.108282	-0.214515	-0.162529	-0.225817	-0.182871	-0.234858	-0.212255	-0.185132	-0.137666	-0.219036	-0.173830	-0.094720	-0.180611	-0.178351	-0.189652	-0.198693	-0.239378	-0.209995	-0.153488	-0.176090	-0.139926	-0.146707	-0.108282	-0.135405	-0.191912	-0.198693	-0.219036	-0.130885	-0.162529	-0.182871	-0.212255	-0.187392	-0.185132	-0.171570
9524	2.228601	-0.719688	-0.268358	-0.159323	-1.227434	-1.256727	0.219316	-0.850964	0.117333	-0.267273	-0.498905	0.618570	0.318587	0.802465	0.329436	-0.943183	-0.048661	1.336791	-1.065237	-0.170173	-1.089648	-0.980071	0.074479	1.563541	-0.239608	2.148317	0.448778	-0.581360	-0.190786	-0.249372	-0.447371	-1.304464	-0.830351	-0.504330	-0.133827	-0.679003	2.645756	1.267898	2.063692	-1.081511	-0.830893	-1.062525	-0.891649	1.063932	-0.724028	-1.304464	-0.495108	0.994497	1.072069
9525	-0.601292	-0.560244	-0.656022	2.302149	-0.468115	-0.636866	1.130921	-0.602204	1.393626	-0.300275	1.245855	0.794330	1.119975	3.955002	1.391802	-0.334026	-0.678826	-0.524669	-0.449871	-0.560244	-0.687036	-0.585785	-0.708928	0.383853	-0.699806	-0.719874	-0.514635	-0.178044	-0.521021	-0.381459	-0.659671	-0.762746	-0.646900	-0.069496	-0.519196	-0.322167	0.407569	0.071890	0.561726	-0.408824	-0.645076	-0.267437	-0.319431	0.404833	-0.535615	-0.606765	-0.593082	-0.663319	-0.526494
9526	0.326427	-0.444248	0.451080	-0.364113	-0.554061	-0.723234	0.997180	0.850762	0.103831	1.605608	-0.104913	0.062280	-0.249353	-0.239460	-0.232535	0.471856	-0.144486	-0.284968	-0.636174	-0.619356	-0.667832	-0.631228	1.724325	-0.292883	1.472050	6.380029	0.426347	-0.348284	-0.324541	-0.404675	-0.578794	-0.533286	-0.546147	-0.425451	-0.490745	-0.298819	0.944747	-0.272107	0.992234	-0.520425	-0.503606	-0.597591	0.449101	-0.339381	-0.444248	-0.588687	-0.444248	0.101853	-0.456119
9255	-0.239292	-0.411675	-0.495887	-0.422471	-0.268802	-0.459779	2.976134	-0.484491	0.556048	2.215224	1.518732	3.070423	1.410168	3.139521	1.495340	-0.234493	-0.507883	-0.505244	-0.486051	-0.473695	-0.441665	-0.488210	-0.561626	-0.281398	-0.517120	-0.512442	-0.478853	-0.160237	-0.451982	-0.444904	-0.303710	-0.310188	-0.311628	0.019584	-0.442745	-0.304910	-0.444664	-0.352534	-0.429789	-0.110214	-0.402678	-0.396920	0.000270	-0.406877	-0.474175	-0.423671	-0.481372	-0.503565	-0.229455
9252	-0.598857	-0.448276	-0.693961	0.539219	0.119177	-0.472052	-0.151869	-0.527529	-0.383288	-0.403894	-0.245388	0.117592	2.097337	1.089236	3.165671	-0.234292	-0.418160	-0.330981	-0.497413	-0.437181	-0.278674	-0.608367	-0.544965	-0.350002	-0.717737	-0.518019	-0.491073	-0.486318	0.093816	-0.510093	0.702481	-0.708227	-0.540210	-0.589347	-0.357927	0.112837	2.358873	3.679231	0.642248	-0.403894	-0.449861	-0.426085	-0.426085	-0.316716	-0.334151	-0.086881	-0.465712	-0.543380	-0.432425
9521	-0.392946	-0.477570	-0.420198	-0.081225	-0.509124	-0.480916	0.750191	-0.349439	1.256021	4.190599	0.047862	3.842542	0.713377	0.585247	0.657440	0.075114	-0.435019	-0.282027	-0.566018	-0.328881	-0.487132	-0.446493	-0.451274	0.669870	-0.470876	-0.496216	-0.543547	-0.428803	-0.299716	-0.135250	-0.495259	-0.493825	-0.430716	-0.228480	-0.444103	-0.085050	-0.531595	-0.192622	-0.441234	-0.365216	-0.476613	-0.531117	0.081807	-0.264337	-0.443146	-0.472789	-0.335574	-0.306888	0.143960
9522	-0.719954	-0.692737	-1.018122	2.039113	-0.404725	-0.717517	0.371973	-0.943377	0.733106	-0.614336	1.359908	1.288006	-0.000533	2.081766	0.471092	0.000686	-0.501406	0.101835	-1.069712	0.484091	-0.993342	-0.063092	-1.002685	2.701256	-1.063619	-0.836946	-1.041277	-0.734984	0.615707	0.803788	-0.374665	-0.825166	-0.748390	1.389156	0.289104	1.980617	-1.166800	2.724817	-0.093558	-0.384008	-1.058338	-0.717517	1.401343	0.020997	0.419501	-0.709392	-0.005408	-0.821916	-0.050905
57473	-0.629841	-0.431816	-0.532493	1.347918	-0.281216	-0.394374	1.263882	-0.658131	-0.646482	-0.351940	-0.520012	2.964571	2.330557	-0.119801	1.324621	0.227992	-0.675603	-0.254591	-0.569934	-0.345284	-0.750487	-0.455945	-0.384389	-0.301185	-0.676435	-0.301185	1.340429	-0.512524	-0.529996	-0.576591	-0.744663	-0.658131	-0.776280	-0.564942	-0.561614	-0.094840	-0.009971	1.034239	2.595146	-0.473418	-0.638162	-0.668947	-0.326147	-0.317826	-0.490059	0.049103	-0.517516	0.234648	-0.167227
5989	0.081589	-0.079079	-0.962755	0.242257	-0.320082	-1.605429	1.607939	-0.480750	0.563594	1.366936	1.366936	1.848941	1.447270	1.848941	1.286602	1.929275	-1.203758	0.242257	-1.525095	-0.320082	-1.846432	-1.203758	-0.320082	0.965265	-1.364426	-0.079079	0.322592	-0.320082	-0.159414	-0.480750	-0.802087	-1.926766	-1.203758	0.563594	-0.079079	0.884931	0.643928	1.527604	0.965265	-0.561085	-0.400416	-1.284092	1.206268	0.322592	-0.239748	-1.123424	-0.480750	-0.400416	0.001255
55294	-0.458998	-0.456510	-0.491334	0.221935	-0.443451	-0.511856	0.768546	-0.485116	-0.467082	-0.240104	0.234994	0.320810	0.106269	0.437719	0.502392	-0.329030	-0.490091	-0.028673	-0.431636	2.788335	-0.496309	1.364906	-0.482007	-0.308509	-0.507503	-0.473922	-0.524293	-0.485738	1.644742	1.815752	-0.457754	-0.540461	-0.488225	-0.396190	1.779062	-0.450914	-0.488847	5.628352	-0.453401	-0.456510	-0.437233	-0.408006	-0.418577	-0.462729	0.881724	-0.500662	1.428336	-0.485116	-0.396812
84124	-0.375564	-0.290180	-0.471298	-0.305704	-0.071976	-0.455774	3.994561	-0.335028	-0.371252	0.807742	1.220864	0.400657	4.056659	3.554702	2.931138	-0.106474	-0.467848	-0.107337	-0.316054	-0.405751	-0.441112	-0.390226	-0.291905	-0.244469	-0.441112	-0.274656	-0.099575	-0.256544	-0.466124	-0.408338	-0.391089	-0.453186	-0.404026	-0.335891	-0.377289	-0.316054	-0.274656	-0.371252	0.038420	-0.409201	-0.314329	-0.430762	-0.202208	-0.392814	-0.332441	-0.397989	-0.389364	-0.389364	-0.360902
55295	0.075876	-0.400207	-0.476380	4.493922	-0.466859	-0.685857	0.152049	-0.466859	-0.343077	-0.124079	-0.200252	-0.114557	-0.152644	-0.152644	-0.105036	-0.066949	0.761434	0.028267	-0.666813	-0.171687	-0.723943	-0.571597	-0.400207	0.266309	-0.038384	0.590045	0.218700	-0.457337	0.704305	0.275830	0.294874	-0.752508	-0.619205	-0.257382	0.085397	0.047311	-0.209774	4.684355	0.009224	-0.504945	-0.447815	-0.638248	-0.295469	0.047311	-0.390685	-0.533510	-0.447815	0.104441	-0.352599
1212	-0.047716	-0.437783	-0.568196	0.347621	-0.576831	-0.717343	0.535263	-0.604055	5.024476	-0.276048	0.615911	-0.459884	-0.246189	0.589272	-0.398703	-0.445833	-0.112410	0.366502	-0.647819	0.122802	-0.659821	-0.427830	1.192742	0.586199	-0.711928	-0.153100	1.204744	-0.676800	-0.154417	-0.273413	-0.235650	-0.755545	-0.566293	-0.299613	-0.269461	-0.319226	3.005055	2.300299	0.125583	-0.722612	-0.498818	-0.452127	-0.211354	-0.255117	-0.089576	-0.657479	0.386554	-0.588687	-0.488133
727897	-0.129097	-0.128174	-0.133252	-0.128636	-0.126327	-0.135869	-0.122326	-0.129867	-0.125558	-0.121249	-0.121403	-0.119710	-0.119556	-0.119248	-0.123557	-0.115247	-0.138023	-0.126789	-0.133099	-0.131714	-0.140485	-0.137100	-0.128020	-0.124327	-0.138331	-0.121557	-0.082775	-0.131714	-0.130790	-0.133252	-0.135253	-0.140178	-0.121864	-0.034761	-0.129559	-0.123403	-0.126173	-0.120172	-0.122942	-0.132637	-0.128636	-0.136484	-0.121249	-0.127866	-0.129867	-0.133406	-0.131867	-0.131867	-0.130021
26020	0.446497	-0.555134	-0.207285	-0.560526	-0.480521	-0.674620	1.241853	-0.072146	1.034013	-0.149890	1.111584	-0.351990	0.451888	3.152239	0.384580	0.078473	-0.778453	-0.773757	-0.581919	-0.772540	-0.629574	-0.773583	0.128215	-0.599833	-0.010055	-0.544873	2.550808	-0.076842	-0.739668	-0.725406	-0.235983	-0.425387	-0.424343	1.166196	-0.770453	-0.598267	1.948508	-0.548873	1.835805	-0.391123	-0.760365	-0.486782	1.443779	-0.246070	-0.776540	-0.714449	-0.765931	-0.611138	-0.495478
26027	-0.519866	0.066985	-0.665890	-0.415169	-0.304963	0.411381	-0.343535	-0.547418	-0.098325	0.058719	0.017392	0.270867	0.028413	0.130354	-0.062508	5.960290	-0.924876	0.215764	-0.398638	-0.147918	-0.398638	-0.693441	3.566049	-0.164449	0.152395	-0.382107	-0.335270	-0.624562	-0.233328	-0.285677	-0.811914	-0.450987	-0.663135	-0.197511	-0.010160	0.281888	-0.431700	0.367298	0.042188	-0.517111	0.011882	0.529853	0.044944	-0.340780	-0.021180	0.606998	-0.417925	-0.729259	-0.346290
26025	0.176464	-0.433217	-0.245972	5.425476	-0.427242	-0.519539	-0.335343	-0.574946	-0.499904	-0.569244	-0.603852	-0.580995	-0.587986	-0.600530	-0.587763	-0.271630	1.175460	0.540021	-0.501888	0.343579	-0.481212	-0.191953	-0.429127	1.158825	-0.489691	-0.437233	0.635714	-0.493360	0.376451	0.823628	0.130576	-0.451637	-0.498219	-0.324212	0.266975	-0.117407	-0.044175	3.862116	0.033123	-0.505482	-0.542892	-0.484683	-0.162600	1.943455	0.047527	-0.462941	-0.087063	-0.323443	-0.294364
64901	-0.628849	0.230503	-1.249492	0.946629	-0.103689	-1.965618	0.660179	-0.676591	0.469212	0.994371	0.994371	1.758240	0.660179	1.089855	0.564695	2.140174	-1.583684	0.039536	-2.013360	0.755662	-2.013360	-1.631426	0.039536	2.044690	-0.819816	0.039536	0.087278	-0.628849	-0.103689	-0.915299	-1.249492	-0.963041	-1.488201	-0.151431	-0.246915	0.851146	0.278245	0.707921	1.042113	-0.676591	0.039536	-1.726909	0.994371	0.325987	-0.437882	0.087278	-0.628849	0.707921	1.424047
5980	1.410726	-0.287583	-0.286590	0.376843	-0.189260	-0.312412	-0.148540	-0.296521	-0.259774	0.935001	0.141464	0.340096	0.226876	0.355987	0.280506	-0.183301	-0.297514	-0.189260	-0.310425	-0.262754	-0.318371	-0.241897	-0.283610	0.053072	-0.316384	-0.287583	-0.280631	-0.151519	-0.240904	-0.262754	-0.298507	-0.278644	-0.299501	-0.228986	-0.246863	-0.185287	-0.277651	0.139477	-0.230972	-0.267719	-0.304466	-0.192239	-0.198198	-0.232959	-0.226007	-0.294535	-0.268713	-0.292549	-0.060148
55299	-0.282535	0.218821	-0.694760	-0.594489	0.709035	-0.327100	0.876153	-0.449653	1.956853	4.898138	0.274527	1.466639	0.285668	0.920718	0.062843	0.876153	-0.973291	-0.115416	-0.070851	-0.516501	-0.705902	-0.538783	-0.438512	-0.104275	-0.884161	-0.182264	-0.583348	-0.405088	-0.471936	-0.460794	-0.627913	-0.951009	-0.672478	-0.115416	-0.260252	0.118550	-0.349382	0.241103	-0.237970	-0.505359	-0.037428	-0.505359	0.374798	-0.171122	-0.182264	0.397080	-0.327100	-0.527642	-0.371665
64151	-0.248581	-0.213041	-0.303595	-0.310654	-0.242739	-0.176771	-0.112264	-0.262943	-0.232759	5.081183	-0.145857	2.104840	-0.222778	-0.256127	-0.287529	2.217789	-0.321852	-0.229351	-0.168008	-0.280957	-0.268299	-0.279983	0.074685	-0.291911	-0.320148	-0.252476	-0.321122	-0.307003	-0.291911	-0.291424	-0.329155	-0.293858	-0.260509	-0.265864	-0.258562	-0.260753	-0.308707	-0.256371	-0.286799	-0.257101	-0.041671	-0.251016	-0.188456	-0.296292	-0.250285	-0.215232	-0.276088	-0.239088	-0.129304
22874	-0.166544	-0.230370	-0.344583	-0.129593	-0.263962	0.192893	-0.129593	-0.263962	-0.200137	-0.606603	-0.243807	-0.106078	-0.092641	0.078679	-0.263962	0.075320	-0.220292	0.317185	-0.435283	0.337340	-0.196777	-0.001942	0.266796	-0.005301	0.307107	-0.200137	-0.119515	-0.284117	-0.136311	-0.253884	-0.139670	-0.515904	-0.384894	-0.045612	0.068602	-0.062408	7.764595	0.105553	-0.001942	-0.280758	-0.287476	-0.102719	-0.008660	-0.129593	0.478428	-0.327787	0.333981	-0.227010	-0.173263
22875	-0.585606	-0.482525	-0.635889	2.410450	-0.388662	-0.530294	0.331229	-0.578901	-0.601529	-0.087800	-0.410452	0.058860	0.329553	5.962137	1.427408	-0.074391	-0.610747	-0.435593	-0.317427	0.022824	-0.474982	-0.216022	-0.508504	2.337539	-0.638403	-0.511019	-0.555436	-0.480010	0.042937	1.253092	-0.401233	-0.551245	-0.549569	0.477889	0.856691	0.650529	-0.639241	0.661424	-0.414642	-0.294800	-0.391176	-0.511019	-0.510181	1.266501	-0.050087	-0.243678	-0.512695	-0.598177	-0.003156
22876	-0.448873	-0.436376	-0.453559	1.198342	-0.442143	-0.425921	-0.325824	-0.452478	-0.445628	-0.411742	-0.439260	-0.391674	-0.371006	-0.383743	-0.424479	-0.391915	-0.151105	0.175502	-0.428805	1.159289	-0.401768	0.273076	-0.446830	5.646112	-0.458606	-0.445027	-0.448873	-0.396962	1.122038	0.980484	-0.038631	-0.458966	-0.457765	0.006190	0.747485	0.331716	-0.412222	3.455513	-0.414866	-0.437697	-0.445869	-0.441903	-0.423037	0.587306	0.928213	-0.425080	0.353225	-0.436736	-0.422677
22877	-0.222528	-0.342577	-0.320310	-0.333380	-0.364360	-0.394857	1.051542	-0.304820	-0.333864	0.983288	0.568441	1.991121	4.129255	-0.050684	5.574685	-0.169281	-0.388564	-0.349354	-0.390016	-0.365813	-0.398729	-0.384207	-0.353227	-0.333380	-0.349838	-0.356615	-0.230273	-0.362908	-0.361456	-0.366781	-0.368233	-0.382755	0.277515	0.897608	-0.359036	-0.293202	-0.110224	-0.271419	-0.262222	-0.362424	-0.351775	-0.387112	-0.057945	-0.351775	-0.362908	-0.383723	-0.368717	-0.312565	-0.338221
22870	-0.418032	-0.076123	-0.355249	-0.461220	-0.580388	-0.388040	3.126220	-0.242079	-0.477216	1.593030	1.086366	2.807905	1.075568	4.132751	1.521849	-0.479615	-0.585587	-0.391639	-0.461620	-0.264473	-0.536800	-0.120112	-0.328056	-0.574790	-0.388440	-0.355649	-0.301663	-0.322058	-0.433228	-0.380042	-0.548797	-0.674363	-0.683561	-0.432828	-0.251277	-0.618778	-0.444825	-0.009341	-0.355249	-0.332055	-0.381242	-0.622377	-0.359248	-0.376843	-0.488413	-0.522004	-0.124111	0.055042	-0.242479
22871	-0.516590	-0.292271	-0.625131	4.165169	0.460284	0.134659	-0.299507	-0.509354	-0.415284	-0.104132	-0.198201	-0.198201	-0.364632	-0.169257	-0.328451	1.328617	-0.711965	-0.089660	-0.111368	-0.256090	-0.429757	0.134659	-0.147549	1.039172	-0.740909	-0.299507	-0.473173	-0.596187	1.683186	3.926378	-0.639604	-0.111368	-0.697493	-0.321215	-0.371868	0.641187	-0.473173	3.933614	-0.270562	-0.531062	0.243201	-0.183729	-0.212674	-0.379104	-0.313979	0.648423	-0.494882	-0.502118	-0.473173
22872	0.765580	-0.407714	-0.256967	-0.592329	-0.607960	-1.035808	2.645241	-0.820285	1.121902	1.288991	0.831302	1.862967	0.705896	1.712338	1.195321	1.369042	-0.986782	-0.747102	-0.884587	-0.707432	-0.873337	-0.949599	-1.036755	-0.156311	-0.475568	-0.753971	-0.520804	0.001423	-0.713708	-0.664328	-0.129193	-0.051392	-0.157495	0.874170	-0.840653	0.803829	1.496934	0.214340	0.078514	-0.074128	-1.133740	-0.955638	3.562514	-0.489423	-0.835324	-1.051913	-0.921770	-0.637210	0.425244
22873	0.027697	-0.435732	-0.381413	0.745529	-0.389664	-0.593188	-0.562246	-0.467361	-0.287902	-0.415104	-0.279651	-0.169639	-0.237021	-0.377975	-0.538869	0.111581	-0.476299	0.255973	-0.595250	0.018758	-0.633755	-0.268650	-0.416480	1.185580	-0.514803	-0.254899	-0.478362	-0.404103	-0.080253	-0.100193	-0.538869	-0.373162	-0.601438	-0.396540	-0.408916	0.326106	-0.378663	1.792712	-0.355973	-0.472861	-0.435044	-0.511366	-0.049312	-0.371787	-0.302341	-0.442608	-0.442608	0.807411	2.869462
22878	-0.423690	-0.602562	-0.644795	0.162258	-0.512416	-0.633438	3.887339	-0.572040	-0.369034	0.951211	1.848056	0.718394	3.342205	2.736737	2.835756	-0.583397	-0.669639	-0.490767	-0.634858	-0.416947	-0.601852	-0.624921	-0.652603	0.174680	-0.663250	-0.597593	-0.653668	0.009649	-0.354838	-0.265402	-0.286342	-0.669994	-0.636988	-0.281373	-0.437886	0.057561	-0.561038	0.484866	-0.279244	-0.481184	-0.654378	-0.601852	-0.386425	-0.370099	-0.481539	-0.585171	-0.531226	-0.437176	0.937370
22879	-0.221887	-0.346745	-0.545049	-0.137424	-0.383468	-0.747026	1.023022	-0.398157	-0.052961	0.112292	1.529799	0.365681	0.608052	1.254377	1.349856	0.215116	-0.629512	-0.181492	-0.339401	-0.394485	-0.835161	-0.644201	-0.398157	0.031501	-0.567083	0.020485	1.445336	-0.394485	-0.310022	-0.467931	-0.603806	-0.846178	-0.581772	-0.159458	-0.295333	0.020485	-0.170475	0.255512	5.319611	-0.464259	-0.486293	-0.658891	-0.038272	-0.170475	-0.354090	-0.611151	-0.420191	-0.453242	-0.324712
1654	0.170536	-0.389045	-0.626631	-0.084682	-0.578364	-0.813725	3.137085	-0.694053	0.778443	1.367079	1.440651	1.487688	2.223819	1.845180	3.218448	0.045534	-0.836862	-0.674137	-0.822980	-0.516625	-0.722990	-0.685501	-0.856778	0.106805	-0.757023	-0.836570	-0.755793	0.248677	-0.507721	-0.387053	-0.369598	-0.563486	-0.481772	-0.199609	-0.654162	0.033584	0.509753	0.658596	-0.372819	-0.067167	-0.781566	-0.675953	0.189867	0.008748	-0.668396	-0.784144	-0.688781	-0.652229	-0.181391
138046	-0.410508	-0.312271	-0.405100	3.292750	-0.418619	-0.447459	-0.405100	-0.397890	-0.402396	-0.403298	-0.399693	-0.396989	-0.409606	-0.374457	-0.420421	-0.305962	0.921547	1.121626	-0.454669	0.403326	-0.458274	-0.120303	-0.378964	3.628017	-0.427631	-0.408705	-0.402396	-0.421323	0.479031	1.262222	-0.451064	-0.463682	-0.449262	-0.239269	0.803483	-0.138329	-0.406903	3.978605	-0.402396	-0.432138	-0.418619	-0.444755	-0.382569	-0.378964	0.053639	-0.425829	1.163985	-0.421323	-0.415014
1936	-0.473675	-0.024734	-0.426272	-0.787707	-0.173089	-1.004310	1.701004	-0.603907	0.646565	0.858255	1.109500	0.959227	2.974081	2.248001	3.284062	-0.236737	-0.933166	-0.791054	-0.961898	-0.943931	-1.015681	-1.138437	0.329029	-0.321679	-0.814110	0.500245	1.298193	0.925230	-0.926198	-0.984073	-0.258110	-0.040548	0.580372	0.972673	-1.047995	-0.575058	-0.489215	-0.374739	1.659550	0.020967	-0.692783	-0.680825	0.473725	-0.487278	-1.014331	-1.082598	-0.990316	-0.379515	-0.357379
3512	-0.357121	-0.341098	-0.357404	-0.362793	-0.011290	-0.331031	3.504442	-0.031850	-0.353860	-0.337412	-0.266090	-0.289344	-0.302106	0.565378	-0.265381	-0.297285	-0.364210	-0.347054	-0.325076	-0.354427	-0.348046	-0.351875	-0.340248	-0.355845	-0.363360	-0.337554	-0.291755	3.970371	-0.358255	-0.359248	-0.362509	-0.346486	-0.323091	-0.126709	-0.349322	-0.344927	-0.355845	-0.352300	-0.318412	3.168253	-0.316427	-0.323800	-0.347904	-0.354852	-0.341240	-0.307210	-0.348330	-0.357972	-0.358397
3516	-0.370703	-0.646885	-1.092555	-0.297610	-0.481568	-1.073914	1.271922	-1.094272	-0.560793	-0.312327	2.331522	0.906949	1.269960	0.262850	1.365863	-0.646640	-1.156082	-0.242668	-0.907125	0.318282	-1.057480	-0.911540	-1.415586	0.783084	-1.326305	-1.348870	-0.929691	-0.663810	0.482618	0.401186	1.268979	-0.319930	0.024440	1.336430	0.471090	0.091891	-0.206121	3.002356	0.452449	-0.351816	-0.918408	-0.518360	-0.221329	-0.229178	-0.393514	-0.734450	-0.770505	-0.725865	1.114209
3514	-0.436513	-0.425629	-0.239476	-0.440226	-0.107629	-0.441202	3.286175	2.161094	-0.440368	-0.122438	-0.374804	-0.358704	-0.409521	0.740785	-0.376401	-0.429193	-0.432713	-0.431089	-0.420574	-0.426156	-0.438487	-0.443872	0.055529	-0.408833	-0.373714	-0.362158	0.148934	3.357100	-0.421451	-0.435596	-0.433956	-0.396395	-0.153623	0.105453	-0.435986	-0.358268	-0.428296	-0.442917	-0.367523	1.226718	-0.424091	-0.414969	-0.433417	-0.422321	-0.432524	-0.428638	-0.435754	-0.393524	-0.440265
2688	-0.163227	-0.163085	-0.163428	-0.163201	-0.163280	-0.163562	-0.163026	-0.163314	-0.163076	-0.162985	-0.163011	-0.162934	-0.162729	-0.162940	-0.162956	-0.162727	-0.163500	-0.163180	-0.163532	-0.163319	-0.163604	-0.163476	-0.163154	-0.163061	-0.163498	-0.161684	-0.159612	-0.163303	-0.163300	-0.163352	-0.163402	-0.163578	-0.163331	-0.162800	-0.163250	7.429103	2.676070	-0.162988	-0.161097	-0.163296	-0.163326	-0.163482	-0.163004	-0.163125	-0.163297	-0.163450	-0.163329	-0.163297	-0.163242
2689	-0.178889	-0.178534	-0.179236	-0.178859	-0.178889	-0.179450	-0.178589	-0.179048	-0.178748	-0.178452	-0.178526	-0.178401	-0.177939	-0.178375	-0.178460	-0.177983	-0.179373	-0.178818	-0.179255	-0.179033	-0.179558	-0.179299	-0.178641	-0.178611	-0.179380	-0.176164	-0.174989	-0.179044	-0.179018	-0.179114	-0.179225	-0.179473	-0.179158	-0.178090	-0.178885	6.126598	4.948375	-0.178486	-0.176745	-0.179103	-0.179033	-0.179280	-0.178523	-0.178726	-0.179003	-0.179192	-0.179077	-0.179014	-0.178933
2687	3.266518	1.058592	0.768220	-0.212472	-0.508323	-0.787738	-0.124812	-0.327525	-0.513802	0.231305	-0.026195	0.291571	-0.196036	-0.053589	-0.289174	0.581943	-0.946621	-0.272738	-1.100025	-0.574067	-1.242472	-0.913748	1.726997	0.034071	0.976411	2.526890	-0.174121	1.102422	-0.595982	-0.448057	-0.453536	-1.171248	-0.848004	-0.009759	-0.042631	0.384709	-0.256301	0.444975	0.094337	-0.568589	0.828486	-0.984972	2.718646	0.001199	-0.535716	-0.919227	-0.716514	-0.283695	-0.513802
90993	1.719039	-0.025343	1.937921	0.086695	-0.417106	-0.764350	-1.268892	1.180365	-0.595179	-0.396330	-1.508550	-0.883066	-0.782899	-1.139047	-1.104916	1.274596	-0.373329	-0.213063	-0.766576	-0.251645	-0.828901	-0.606309	3.145114	-0.224192	0.096341	-0.294680	1.331728	-0.420815	-0.254613	-0.440849	-0.588502	-0.876388	-0.145543	1.181849	0.146795	0.181668	1.020841	-0.151479	2.699187	-0.405234	-0.463108	-0.694604	2.523339	-0.279098	-0.406718	-0.221966	-0.437881	0.311513	-0.332520
2683	0.871080	0.384207	-0.066092	-0.489396	-0.443852	-0.432967	0.629428	-0.088559	1.651505	-0.205074	-0.029344	-0.210561	-0.108066	0.007318	-0.057558	2.563249	-0.499671	-0.480775	-0.409281	-0.498452	-0.499933	-0.525360	-0.336742	-0.484955	-0.074278	-0.250966	-0.424694	0.031526	-0.513691	-0.508902	-0.458830	0.151176	-0.151693	0.110770	-0.521529	-0.221794	1.478387	-0.493140	-0.260545	-0.090388	-0.441153	-0.273259	6.628652	-0.427742	-0.511950	-0.477814	-0.508118	0.219710	0.129406
1613	0.172656	0.668866	-0.880971	-0.614285	-0.564009	-0.233931	1.440505	-0.542149	0.135495	0.727886	0.550824	0.915878	1.879880	1.149774	0.880902	2.131264	-0.837252	0.048057	-1.145470	-0.408806	-1.241652	0.454643	3.434088	-0.710467	-0.889715	-0.159608	1.331208	-1.101751	-0.537777	-1.117053	-0.861297	-1.280999	-1.049289	-0.323554	-0.616471	-0.288579	0.146424	0.340974	0.998944	-0.579310	0.122379	-0.950921	2.618730	-0.198955	0.152982	-1.613263	-0.100588	0.102705	-0.773859
98	0.345238	-0.386846	-0.209251	3.122122	-0.603906	-0.638931	0.178496	-0.634985	-0.519548	-0.579733	-0.289169	-0.522508	-0.533361	-0.459363	-0.565427	-0.464790	0.354117	2.269670	-0.593546	0.762091	-0.645838	0.246081	-0.221091	3.285411	-0.662610	-0.458870	-0.497349	-0.599959	1.023056	2.470943	-0.330114	-0.640904	-0.633998	-0.563947	1.141946	-0.172746	-0.555560	0.712266	-0.242304	-0.411018	-0.213198	-0.629065	-0.594039	1.311153	0.480900	-0.579240	0.408876	-0.569373	-0.488963
112950	0.132072	-0.455631	-0.484946	-0.598020	-0.427712	-0.307658	0.381950	-0.376061	-0.242048	2.989620	3.633161	1.029680	0.247937	1.884012	0.246541	0.656956	-0.462611	-0.327202	-0.761348	-0.430504	-0.018693	-0.635711	-0.814395	-0.046612	-0.115015	-0.645483	-0.029861	-0.427712	-0.585456	-0.447255	-0.144330	-0.853482	-0.676194	-0.310450	-0.348141	0.122300	0.567614	0.334487	-0.085699	0.014810	-0.066156	-0.697134	0.518755	-0.061968	-0.342558	-0.295095	-0.413752	-0.343954	-0.359309
90	0.136287	-0.362258	-0.542167	0.489603	-0.106483	-0.509654	0.738876	-0.594190	0.650005	-0.331912	0.426744	1.007657	0.433246	-0.212694	-0.232203	0.979478	-0.158505	-0.477140	-0.470637	-0.548670	-0.548670	-0.576849	-0.379599	-0.331912	-0.125991	-0.401274	0.366051	-0.399107	-0.498816	-0.511821	-0.505318	-0.494481	-0.555173	1.735965	-0.472805	-0.017612	1.664435	-0.314571	0.121114	-0.073969	-0.373096	-0.464134	0.838585	-0.392604	-0.555173	-0.334079	-0.310236	-0.507486	-0.520492
93	-0.272960	-0.412252	-0.284568	0.829764	-0.447075	-0.864949	0.110091	-0.133669	0.214560	0.191344	-0.261353	0.736903	0.980663	0.017230	0.307421	-0.168492	-0.690835	-0.307783	-0.899772	-0.667619	-0.946202	-0.806911	0.597611	-0.098846	-0.505113	0.168129	1.595867	0.272598	-0.191707	-0.539936	-0.180099	-0.888164	0.005622	0.063661	-0.156884	-0.249745	6.227307	0.272598	0.202952	-0.586366	-0.330998	-0.783696	0.028838	-0.423859	-0.597974	-0.528328	-0.470290	1.050308	-0.249745
2140	-0.538284	0.289072	-0.860033	-0.584248	0.335036	-1.158800	0.495910	-0.515302	0.472928	0.748713	0.495910	0.426964	2.127639	1.047481	3.805332	3.920242	-1.250729	0.105215	-0.860033	-0.400391	-1.250729	-0.722141	0.564857	0.128197	-1.181782	0.312054	-0.469338	-0.538284	-0.699158	-0.745123	-1.250729	-0.928979	-0.768105	0.220125	-0.124606	0.518892	-0.170570	0.840642	0.220125	-0.676176	0.495910	-0.538284	1.185373	0.358018	-0.239517	0.725731	-0.630212	-0.653194	-0.400391
95	0.293083	-0.195132	-0.110904	-0.228246	-0.267303	-0.266964	-0.207698	-0.255586	0.303612	0.163006	-0.177641	0.162326	-0.213982	-0.172207	-0.190208	-0.169660	-0.251680	-0.250322	-0.278681	-0.225359	-0.272567	-0.251511	-0.043998	-0.170000	5.320088	5.711679	-0.155226	-0.224170	-0.250492	-0.241491	-0.232661	-0.329455	-0.212793	-0.202944	-0.222982	-0.165754	-0.238605	-0.201415	-0.036356	-0.234020	-0.023280	-0.258643	-0.194453	-0.208548	-0.252190	-0.254397	-0.232152	-0.241491	-0.253378
26190	-0.209237	-0.497006	0.058144	-0.173703	-0.476035	-0.649046	2.110974	-0.230790	0.823586	1.411357	0.299893	1.466697	2.906707	3.433313	3.987297	-0.153314	-0.677007	-0.511569	-0.623997	-0.617589	-0.679920	-0.741085	-0.681085	-0.254092	-0.453899	-0.688658	0.089600	0.183970	-0.580307	-0.555259	-0.583220	-0.760309	-0.556424	-0.334481	-0.604191	-0.477200	0.451350	-0.244189	0.276009	-0.216227	-0.584968	-0.600696	0.073289	-0.330985	-0.554094	-0.444578	-0.678755	-0.594871	-0.488268
97	-0.597547	-0.278673	-0.466503	-0.169470	-0.291778	-0.532025	0.468277	-0.510184	-0.208783	0.201821	-0.029690	4.971820	0.608057	1.132233	1.381217	0.293552	-0.540761	-0.191310	-0.483975	-0.326723	-0.641228	-0.440294	-0.331091	1.376848	-0.759167	-0.322354	-0.449030	-0.326723	-0.112684	-0.335459	-0.527657	-0.658700	-0.523288	-0.300514	-0.147629	-0.073371	-0.387876	0.385283	-0.173838	-0.440294	-0.357299	-0.501448	-0.051530	-0.221887	-0.283041	-0.449030	-0.112684	-0.357299	0.560008
59349	-0.167331	-0.127431	-0.542391	-0.239151	-0.438651	-0.709971	0.127930	-0.295011	0.375310	-0.207231	0.088029	0.056109	0.096010	0.008229	-0.191271	0.167830	-0.494511	-0.175311	-0.678051	-0.239151	-0.893511	-0.590271	-0.374811	-0.063591	-0.390771	-0.390771	-0.366831	-0.374811	-0.334911	-0.135411	-0.630171	-0.781791	-0.598251	-0.135411	-0.263091	0.367330	-0.151371	0.183790	-0.326931	-0.350871	-0.127431	-0.630171	-0.063591	-0.223191	-0.478551	-0.518451	-0.318951	5.019672	1.947370
83478	-0.030890	-0.084321	-1.206377	0.075973	0.075973	-1.366671	1.785773	-0.672065	0.396560	1.465185	1.198029	1.892635	1.304892	1.732342	1.198029	1.946066	-1.473533	0.449992	-1.794121	-0.458340	-1.633827	-1.046083	-0.565202	1.251460	-0.672065	-0.137752	0.182835	-0.404908	-0.298046	-0.672065	-0.992652	-2.007846	-1.473533	0.396560	-0.244615	0.930873	0.343129	1.625479	0.984304	-0.458340	-0.725496	-0.191183	1.144598	0.182835	0.022542	-0.137752	-0.511771	-0.565202	-0.137752
83475	-0.397539	0.303306	-0.663027	-0.479660	-1.244627	0.275183	0.646417	-0.636028	-0.908267	3.551605	0.634042	2.081293	1.265703	1.242641	0.472049	0.486111	-0.768773	1.102022	-0.274919	0.623355	-0.210234	1.388322	-0.398101	0.608168	-0.692838	-1.054511	0.283620	-0.890830	0.241434	0.645292	-0.105051	-0.828958	-1.092196	-0.276606	0.497361	-0.327229	-0.587093	0.856220	-0.218671	-0.553344	0.032193	-0.476848	-0.067928	-0.029679	1.846178	-0.822770	0.355617	-0.791272	-0.612967
747	-0.141857	-0.215970	-1.031212	2.600322	-0.253026	-1.587059	0.710442	-0.512421	0.413990	1.118063	1.118063	1.006894	0.451047	1.266289	0.191652	2.155645	-1.327664	1.562741	-1.475890	-0.364195	-1.846454	-0.771817	-0.253026	0.710442	-1.475890	1.229233	0.376934	-0.512421	-0.290083	-0.586534	-0.920043	-1.920567	-1.031212	0.413990	1.081007	0.747499	0.339878	1.859193	0.821612	-0.475365	-0.549478	-1.290607	1.006894	0.117539	0.006369	-1.031212	-0.475365	-0.512421	-0.141857
280658	-0.411352	-0.340200	-0.885705	-0.316482	-0.197894	-1.004293	0.774529	-0.292764	-0.316482	0.300177	1.011706	0.679659	0.489918	0.489918	0.205306	2.173870	-0.980576	-0.221611	-0.790835	-0.292764	-0.909423	-0.055588	-0.269047	-0.008153	0.608506	-0.316482	-0.316482	-0.506223	-0.482505	-0.601094	-0.767117	-1.360058	-0.980576	-0.079306	-0.245329	0.181588	-0.031870	0.418765	0.205306	-0.624811	-0.245329	-0.956858	0.205306	-0.008153	-0.482505	-0.387635	-0.624811	-0.553658	1.652082
23300	-0.401383	-0.527266	-0.672716	0.874401	-0.668150	-0.678586	1.659700	-0.983835	0.272382	0.156935	0.601112	-0.020474	1.019851	3.831013	0.794176	-0.576184	-0.697501	-0.499872	-0.562487	-0.211581	-0.812948	-0.553356	-0.902305	0.940278	-0.747724	-0.966225	-0.846864	-0.691631	-0.344638	0.423702	-0.713807	-0.771204	-0.750985	-0.366815	-0.021779	0.141282	0.466750	1.087032	0.070840	-0.791424	-0.536397	-0.932960	-0.261151	-0.499872	-0.336811	-0.829906	-0.487479	2.396081	2.554576
29767	-0.494352	0.422348	-0.915538	-0.593454	3.791837	-0.023614	0.174591	-0.469576	-0.048390	0.546226	0.645329	0.471899	0.224142	0.620553	-0.097941	4.857190	-1.212846	0.199367	0.273694	-0.271371	-0.742108	-0.494352	0.298469	0.001161	-1.287173	0.075488	-0.345698	-0.766884	-0.543903	-0.692557	-0.940313	-0.915538	-1.039416	0.001161	-0.122717	0.298469	-0.296146	0.447123	0.149815	-0.568679	1.487701	0.050713	0.496675	-0.197044	0.025937	0.942636	-0.246595	-0.643006	-0.494352
29766	-0.535388	-0.097406	-0.798177	-0.710581	1.596126	0.282179	0.398975	-0.491590	3.815237	0.457372	0.355176	0.077787	0.296779	0.369776	2.121705	3.348056	-0.973370	-0.199601	0.617966	-0.520789	-0.666783	-0.637584	-0.112005	-0.374794	-0.987970	-0.126604	-0.520789	-0.287198	-0.447791	-0.652183	-0.929572	-0.549987	-0.856575	-0.228800	-0.345596	-0.126604	-0.345596	0.048589	-0.185002	-0.535388	0.588767	-0.024408	0.355176	-0.374794	0.063188	0.690963	-0.476990	-0.681382	-0.506189
29761	-0.143966	-0.613858	-0.612443	0.154670	-0.428449	-0.592628	1.705880	-0.768130	0.124948	-0.078861	1.725695	0.498597	2.747568	2.814089	3.208968	-0.388820	-0.813421	-0.745485	-0.574229	-0.377497	-0.448264	-0.636504	-0.721424	-0.407219	-0.807760	-0.667641	-0.703025	0.023043	-0.284085	-0.318053	-0.509123	-0.698779	-0.469494	0.008890	-0.707271	-0.574229	-0.609612	0.739204	-0.523277	-0.224641	-0.398727	-0.605366	0.250913	-0.366174	-0.705855	-0.673303	-0.731331	-0.260024	1.654928
10693	-0.253242	-0.254446	-0.257759	-0.252338	-0.253844	-0.260168	-0.236679	-0.255350	-0.249327	-0.242400	-0.247520	-0.121339	-0.247520	-0.239389	-0.247520	-0.245111	-0.258662	-0.252338	-0.259867	-0.255049	-0.261072	-0.258060	-0.254145	-0.249327	-0.258964	-0.253543	-0.252338	-0.254747	-0.254145	-0.255651	-0.257458	-0.261072	-0.258361	-0.214093	-0.253844	-0.249327	-0.251736	-0.247219	-0.249929	-0.255952	-0.256253	-0.258662	-0.243906	-0.252639	-0.254145	-0.258060	-0.255350	0.589069	3.548448
29763	-0.356237	4.573309	-0.042735	-0.269753	-0.302185	-0.572445	-0.323805	-0.410289	-0.129218	-0.021114	-0.215701	0.162663	-0.075166	0.032938	-0.226512	0.000507	-0.648118	-0.129218	-0.572445	-0.367047	-0.712980	-0.518393	5.286796	-0.064356	-0.658928	0.876150	0.097800	-0.464341	0.681562	-0.421099	-0.399478	-0.745411	-0.150839	-0.150839	-0.161649	-0.085976	0.130232	0.022128	0.508596	0.519406	2.195019	-0.421099	0.022128	0.800477	-0.334616	-0.475151	-0.399478	-0.399478	-0.421099
1176	0.992628	-1.005646	-0.455708	1.136728	-0.878052	-1.074290	2.883483	0.186192	2.224029	0.212916	1.877402	1.271396	0.049166	1.406326	0.120692	0.034232	-0.789758	-0.792116	-1.043374	-0.245060	-0.965560	-0.768798	-1.208696	0.433258	-1.035252	-0.979708	-0.370296	-0.256850	-0.391780	-0.016596	-0.040438	-0.792902	-0.322350	-0.238510	-0.560770	0.057288	0.505046	1.370170	0.222872	-0.053800	-1.178304	-0.942504	1.285806	-0.178774	-0.619196	-1.137432	-0.705656	0.216846	0.489326
1175	0.717301	-0.669312	-0.412005	0.136907	-0.915886	-1.002460	1.821922	-0.220836	2.139375	2.413630	3.034761	1.139304	-0.140970	0.551800	-0.244179	0.699950	-0.638233	-0.398411	-1.009525	-0.374039	-0.884002	-0.698647	0.400788	-0.228080	-0.675170	0.751868	1.739373	-0.568294	-0.409456	-0.282502	-0.712151	-0.927513	-0.734555	-0.585957	-0.333391	-0.528808	0.139814	0.368367	2.386173	-1.000582	-0.867725	-0.902068	2.289627	-0.475773	-0.442189	-1.015652	-0.224190	-0.151881	-0.113066
1174	-0.338450	-0.455762	-0.668317	1.415416	0.082013	-0.481315	0.166802	-0.667155	2.159938	-0.145641	-0.362842	0.224877	-0.401172	-0.357035	-0.596304	0.062267	-0.639279	-0.064336	-0.754268	-0.142157	-0.283860	0.136603	-0.627664	-0.110796	-0.406979	-0.523129	-0.131703	-0.545198	1.706953	-0.405818	-0.617211	-0.966823	-0.528937	0.267853	0.940362	-0.113119	-0.611403	4.782607	1.749928	-0.488284	-0.626503	0.091305	0.265530	-0.195586	0.934555	-0.604434	0.918294	-0.569589	-0.255984
23059	-0.381511	-0.207997	-1.102681	-0.430312	0.854779	0.252901	-0.533337	-0.750230	-0.452002	0.231211	-0.170041	0.377614	2.551967	-0.056172	4.211199	2.936952	-1.184016	0.415571	1.104206	-0.278487	-0.733963	-0.690584	-0.077861	0.133610	-1.357530	-0.278487	-0.864098	-0.858676	-0.473691	-0.831565	-0.847832	0.231211	-0.929166	-0.207997	-0.321866	0.420993	-0.923744	0.475216	-0.067016	-0.495380	0.437260	-0.218842	0.355925	-0.251376	-0.148351	0.561973	-0.305599	0.182411	0.610774
23509	-0.194429	-0.188649	-0.691472	-0.494966	-0.171310	0.406647	0.198582	0.845895	-0.009482	2.059605	2.724256	1.111755	3.446703	0.510679	0.539577	4.215386	-0.986230	0.169685	0.030975	-0.518085	-0.743488	-0.512305	-0.477628	0.123448	-0.691472	0.175464	-0.882198	-0.685692	-0.466068	-0.726149	-0.656794	-0.812843	0.562696	0.030975	-0.645235	0.163905	-0.269563	0.464443	-0.356257	-0.414052	-0.263783	0.591593	0.371970	-0.246445	1.192669	-0.494966	-0.859079	-0.367816	-0.448730
23508	-0.636095	-0.606238	-0.755524	1.135424	-0.606238	-0.865000	-0.352453	-0.651024	-0.442025	-0.213120	-0.053883	0.095403	3.130871	0.518378	0.677616	0.020760	2.483968	-0.297715	-0.685857	-0.078764	-0.815238	-0.138478	-0.636095	0.100379	-0.919738	-0.596286	-0.437048	0.931401	-0.068811	1.060781	2.324730	-1.049118	-0.690833	-0.442025	0.165069	0.020760	-0.073787	2.205302	-0.347477	-0.695810	-0.531596	-0.869976	-0.461929	-0.402215	0.055593	-0.506715	0.140188	-0.476858	-0.646048
23507	-0.422517	-0.178066	-0.451745	5.037782	-0.154152	-0.111639	-0.233865	-0.417203	-0.345462	-0.209951	-0.180723	-0.201980	-0.249807	-0.204637	-0.191351	0.494175	-0.592570	-0.265750	-0.297635	0.478233	-0.390632	-0.300292	-0.273721	-0.138210	-0.619141	-0.297635	-0.358747	-0.454402	1.315213	0.903366	-0.225893	-0.558028	-0.531458	0.005273	1.230186	-0.231208	-0.414546	5.090924	-0.271064	-0.430489	-0.207294	-0.374690	-0.244493	-0.321548	0.735970	-0.183380	0.573888	-0.433146	-0.395946
23054	-0.604013	-0.551634	-0.607601	0.092694	-0.567420	-0.711640	2.770460	-0.664284	-0.311267	1.316774	1.010395	2.306945	1.801814	4.396348	2.649200	-0.376561	-0.265346	-0.143368	-0.725991	-0.409566	-0.753974	-0.676482	-0.676482	0.523203	-0.700160	-0.608318	-0.135476	-0.450465	-0.435397	-0.429657	-0.434679	-0.741776	-0.642041	-0.411001	-0.669307	-0.308397	1.824057	0.010180	0.011615	-0.273956	-0.615493	-0.662132	-0.261758	-0.108928	-0.604731	-0.700878	-0.629126	-0.027849	0.945819
23505	-0.521582	-0.761049	-0.503014	1.387748	-0.706625	-0.772574	3.478279	-0.507496	-0.125886	1.563826	1.132274	1.692524	2.093983	1.539496	2.334730	-0.519661	-0.630431	-0.684855	-0.801387	-0.750804	-0.868617	-0.824437	-0.632992	-0.180310	-0.794344	-0.605460	0.023300	0.671269	-0.550395	-0.363432	-0.715589	-0.847487	-0.646438	-0.460755	-0.613143	-0.086829	1.538855	0.139192	1.647064	-0.378799	-0.814193	-0.737999	-0.128447	-0.247540	-0.672049	-0.791783	-0.814193	-0.368554	-0.252022
23504	-0.455384	-0.424246	-0.188686	4.869103	-0.219823	-0.491936	-0.616486	-0.497351	-0.524427	-0.598886	-0.566395	-0.657100	-0.452676	-0.631377	-0.544734	-0.199516	-0.537965	-0.471629	-0.482460	0.825309	-0.296989	1.380366	-0.374156	0.985057	-0.531196	-0.114227	-0.448615	-0.551503	0.897060	2.127662	-0.519012	-0.578579	-0.512243	-0.345726	0.415108	2.721980	-0.565041	1.725584	-0.325419	-0.456738	-0.104750	-0.315943	-0.481106	-0.203577	1.173235	-0.106104	0.899768	-0.477044	-0.468922
23051	1.271244	-0.325849	-0.123653	0.605788	-0.425667	-0.704647	-0.218353	-0.307933	-0.348884	0.132291	-0.100618	-0.287458	-0.520367	-0.417989	-0.446143	0.726082	-0.185080	2.305259	-1.080885	-0.151807	-1.229333	-0.530605	-0.215793	1.184223	0.370320	0.477816	0.329369	-0.586912	0.344725	-0.041751	-0.561318	-1.037375	-0.840297	0.680012	-0.241388	0.843817	-0.243947	5.722117	-0.000800	-0.548521	-0.241388	-0.330968	0.037592	0.772152	0.413830	-1.068088	-0.466619	-0.384716	-0.087821
23053	-0.480106	0.034218	-0.934244	-0.627154	-1.166784	-0.991011	2.553862	-0.598428	-1.102494	-0.516355	2.032698	0.595051	1.012256	2.816496	0.988318	-0.002030	-0.920565	0.015068	-1.116856	0.240085	-1.227655	-0.635361	-0.191482	0.019172	-0.856958	-0.588169	0.508874	0.044478	-0.547816	-0.481474	-0.597744	-1.376071	-0.897995	-0.796087	-0.495153	0.466470	1.224962	1.166827	1.411678	-0.895943	-0.960234	-1.023156	-0.148394	-0.186695	0.065680	-0.962969	-1.027260	0.596419	2.332265
375035	-0.200324	-0.274096	-0.336219	-0.227503	-0.215855	-0.371164	6.210046	-0.223620	-0.196441	-0.114904	-0.122670	0.417028	-0.103256	1.181924	-0.126552	-0.087725	-0.355633	-0.258565	-0.394460	-0.277978	-0.371164	-0.355633	-0.266330	-0.161497	-0.316806	0.020991	-0.204207	-0.270213	-0.262448	-0.293509	-0.332337	-0.421639	-0.351750	-0.196441	-0.254682	-0.068312	-0.270213	-0.192559	-0.157614	-0.316806	-0.301275	-0.309040	-0.087725	-0.254682	-0.277978	-0.320688	-0.289627	4.412347	0.467504
29926	-0.229962	-0.488820	-0.534186	-0.640932	-0.635595	-0.694305	3.127186	-0.446121	2.033044	0.624003	2.951055	1.333861	1.467292	1.694127	0.960251	-0.283334	-0.651606	-0.526180	-0.416766	-0.480814	-0.710317	-0.435447	-0.443453	-0.520843	-0.584891	0.800133	-0.192601	-0.398086	-0.638263	-0.547530	-0.467470	-0.624920	-0.275328	0.098281	-0.555535	0.052914	0.575967	-0.334038	1.128375	-0.576885	-0.574216	-0.648938	2.497387	-0.438115	-0.133891	-0.688967	-0.510169	-0.552867	-0.536855
513	-0.260407	-0.319223	-0.449257	0.559177	-0.769931	-0.936788	0.832926	-0.713928	-0.210925	1.492173	1.500228	1.370067	0.094916	1.058855	0.248221	-0.346202	-0.597958	0.057965	-0.991129	-0.156329	-0.939090	-0.573793	3.937884	-0.061457	-0.339809	2.173285	0.856580	-0.557427	-0.351060	-0.357198	-0.811741	-0.947145	-0.470354	0.008994	-0.290199	-0.490939	-0.286619	0.434257	1.193492	-0.743080	0.308954	-0.920038	-0.215145	-0.388651	-0.256827	-1.059662	-0.091248	-0.676593	-0.611000
29924	0.734054	1.972844	-1.027281	-0.405633	-0.824570	0.616932	0.986316	-0.853850	-1.624153	0.918746	0.150696	0.580894	0.792615	1.488590	0.722792	0.837662	-1.338105	1.276869	-1.459731	2.236368	-0.576812	1.763376	-0.500232	0.042583	-0.581316	-0.290764	-0.171389	-0.608345	-0.500232	0.085378	-0.256979	-1.443965	-0.896645	-0.126343	-0.018230	0.450258	0.031322	1.094429	-0.459690	0.288089	-0.871869	-0.254726	0.689007	0.792615	2.209340	-1.202964	2.445837	-0.675915	-0.261483
84779	-0.323406	-0.408118	-0.775204	-0.210457	1.681448	-0.888154	0.326054	-0.464593	-0.041032	0.297816	0.297816	0.467241	0.354291	0.467241	0.297816	0.693140	-0.859917	-0.125744	-0.972866	-0.464593	-1.057578	-0.859917	-0.351644	0.156629	-0.972866	-0.210457	0.241342	-0.464593	-0.408118	-0.549305	-0.746967	-0.746967	-0.888154	-0.041032	-0.323406	0.156629	-0.069270	0.467241	0.156629	-0.549305	1.427312	-0.944629	0.269579	-0.182219	-0.408118	4.364000	-0.266931	3.036843	-0.266931
514	0.566258	-0.553590	-0.514262	0.300363	-0.996728	-1.288362	2.607639	-0.324987	1.476837	1.469354	3.288119	0.900691	1.267389	1.440023	1.597453	0.635215	-0.976735	-0.174142	-1.212341	-0.345459	-1.090947	-0.982302	-0.509713	0.934033	-0.783749	-0.935971	-0.575618	0.295514	-0.616921	-0.319779	-0.155885	-1.027137	-0.511209	0.447317	-0.549938	1.122889	-0.665587	0.812638	-0.345160	-0.430938	-1.157390	-1.042161	1.319287	0.100912	-0.576696	-1.366419	-0.350787	-0.367008	-0.137927
7188	-0.254376	-0.265338	-0.287264	-0.263013	-0.241752	-0.274640	-0.041432	-0.286600	-0.278959	-0.269325	-0.252715	0.341600	2.529835	1.641187	6.996665	-0.234111	-0.293908	-0.261684	-0.282281	-0.266999	-0.290918	-0.270654	-0.265338	-0.260355	-0.288925	-0.265338	-0.284939	1.269449	-0.270986	-0.271318	-0.277298	-0.291583	-0.149067	-0.090931	-0.264342	-0.254043	-0.267332	-0.243081	-0.250389	-0.134782	-0.270322	-0.280952	-0.248064	-0.264010	-0.267332	-0.275969	-0.254708	-0.272979	-0.147406
7189	-0.122438	-0.303270	-0.685026	-0.263085	-0.403732	-0.986413	0.962553	-0.423825	-0.021976	1.464863	0.600889	1.022830	1.002737	6.266953	1.123292	0.761628	-0.805581	-0.021976	-0.986413	0.178948	-1.127060	-0.825673	-0.383640	0.399965	-0.926135	-0.202808	0.018209	0.540612	-0.242993	-0.443917	-0.604657	-1.207429	-0.825673	0.299503	-0.242993	0.339687	0.279410	0.681259	0.379872	-0.484102	-0.624749	-0.906043	0.018209	-0.021976	-0.343455	-0.363548	-0.403732	0.500427	-0.122438
388677	-0.449933	-0.402562	-0.679355	-0.551153	-0.430505	-0.547195	1.873787	-0.377977	-0.481474	-0.000564	1.977645	1.980163	3.422175	0.616345	3.414260	-0.352312	-0.749873	-0.594087	-0.468282	-0.618912	-0.464325	-0.586291	-0.738000	-0.647215	-0.722889	-0.685831	-0.369822	-0.280116	-0.567822	-0.516733	0.367135	-0.618672	-0.443817	-0.260567	-0.509538	-0.319932	-0.282634	0.296017	3.686016	-0.322810	-0.576217	-0.019513	-0.120132	-0.643737	-0.530285	-0.400163	-0.620231	-0.404121	1.026857
7180	-0.260122	-0.258898	-0.260399	-0.260004	-0.257437	-0.260636	-0.259214	-0.258938	-0.259569	-0.258582	-0.258464	-0.258622	-0.259333	-0.258503	-0.259727	-0.254199	-0.261347	-0.258938	-0.260122	-0.260201	-0.261070	-0.260636	-0.259175	-0.258898	-0.261425	-0.259254	-0.259806	-0.260557	-0.260201	-0.260517	-0.261031	-0.261110	-0.260873	-0.252185	-0.258819	-0.258898	-0.259688	-0.258622	-0.258780	-0.234968	-0.258227	-0.259806	-0.258661	-0.259569	-0.259648	-0.255818	-0.259846	1.444075	4.538530
29100	0.494794	0.159981	0.609121	-0.427985	-0.637039	-0.916323	3.468919	-0.617440	1.177488	-0.181366	2.649034	1.871613	-0.338157	1.035396	-0.034375	0.184479	-0.839561	-0.459016	-0.922856	-0.668071	-0.898357	-0.795463	-0.635406	0.256342	-0.214031	2.905453	0.458863	-0.589675	-0.614174	-0.583142	-0.656638	-0.896724	-0.117670	1.035396	-0.846093	0.904737	1.133390	0.044021	0.030955	-0.762798	-0.978386	-0.872225	0.801843	-0.347956	-0.584776	-0.988185	-0.427985	0.044021	-0.235263
7182	-0.460135	0.323525	-0.762268	-0.563993	-0.394043	-0.582876	0.691751	-0.460135	-0.224092	-0.167442	0.125250	0.550126	-0.006934	0.002508	0.134691	0.540684	-0.006934	-0.252418	0.871143	0.389617	-0.422368	-0.771710	0.068600	-0.242976	-0.894452	-0.412926	-0.535668	-0.667852	-0.526226	-0.677293	-0.715060	-1.073844	-0.847244	-0.082467	-0.365718	-0.129676	-0.375159	-0.016375	-0.469576	-0.394043	3.014405	-0.790593	-0.044701	0.332967	-0.441251	0.984443	-0.573435	0.635101	1.258252
29102	-0.431594	-0.385626	-0.656836	0.333769	-0.378731	-0.606271	1.862196	-0.539618	0.165987	3.186067	0.198164	4.390422	1.485261	1.912761	2.052962	0.303890	-0.523530	-0.096030	-0.603973	-0.387925	-0.633852	-0.574094	-0.454578	0.692317	-0.774054	-0.521231	-0.472965	-0.424699	-0.027078	-0.438489	-0.036271	-0.728086	-0.592481	-0.240828	-0.535021	0.517640	-0.369538	0.758970	-0.231634	-0.491352	-0.532723	-0.599376	0.097035	-0.387925	-0.307481	-0.438489	-0.447683	-0.562602	-0.250021
7184	0.085150	-0.222914	-0.686960	-0.225164	-0.615512	-0.578442	3.806414	-0.716426	2.008152	0.318947	0.077166	1.043340	0.335581	0.951932	0.638481	1.209777	-0.745227	-0.666935	-0.658729	-0.560603	-0.624859	-0.617508	-0.757076	-0.096938	-0.745987	-0.685312	-0.749599	0.152669	-0.478003	-0.399997	0.200512	-0.099378	0.032523	0.818130	-0.546884	1.076577	0.014938	-0.260618	-0.178462	-0.207928	-0.752672	-0.681161	2.679665	-0.345754	-0.600430	-0.713796	-0.586109	-0.683854	0.047826
7185	-0.219164	-0.234677	-0.256839	-0.226920	-0.234677	-0.281218	-0.024136	-0.246866	-0.199218	-0.174839	-0.165974	-0.152677	2.228653	-0.016379	4.326307	-0.164866	-0.267920	-0.213623	-0.281218	-0.238001	-0.288974	-0.265704	-0.203650	-0.188136	-0.272353	-0.201434	-0.209191	0.324919	-0.229137	-0.260164	-0.250191	-0.293407	-0.265704	-0.203650	-0.233569	-0.190353	-0.249082	-0.162650	-0.190353	-0.242434	-0.228028	-0.273461	-0.190353	-0.213623	-0.244650	-0.212515	-0.236893	-0.238001	-0.219164
7186	-0.193900	-0.225768	-0.799401	-0.416979	-0.557201	-1.086218	1.189193	-0.123789	-0.040931	1.520625	0.067422	1.374030	1.648099	2.030521	1.762826	0.972487	-1.016107	1.456888	0.163027	-0.219395	-0.321374	-0.225768	-0.436100	0.322370	-0.907754	-0.187526	0.672923	-0.162031	-0.493464	-0.652806	-0.244890	-1.475013	-0.882259	0.073795	-0.461595	0.494460	0.513581	0.532702	0.558197	-0.748412	-0.614564	-0.965118	0.500833	0.041927	-0.321374	-0.850391	-0.531706	-0.480716	-0.174779
7187	-0.279618	-0.195453	-0.858252	0.737375	-0.525099	-0.090247	1.901657	-0.644333	-0.177919	0.498908	-0.072713	0.884664	0.376167	0.067562	0.014959	0.299016	-0.724991	0.832060	-0.784608	0.611127	-0.988007	-0.223508	-0.693429	1.330036	-0.942417	-0.433921	-0.721484	-0.118302	0.211344	-0.342742	-1.023075	-1.272063	-1.016062	-0.149864	0.183289	0.418249	0.106138	1.161707	-0.125316	-0.637319	-0.553154	-0.479510	1.680724	0.064055	0.379674	-0.861759	0.481373	-0.083233	-0.514579
3433	-0.090736	-0.190187	-0.260072	-0.092080	-0.171372	-0.315173	0.714278	-0.200939	-0.192875	0.000651	0.539567	-0.045043	0.031561	0.067848	-0.012788	0.055752	-0.235881	0.058440	-0.471069	-0.184811	-0.366242	-0.295014	-0.171372	0.433397	-0.260072	-0.036979	-0.116271	-0.198251	-0.145837	-0.211690	-0.246632	-0.387745	-0.121647	-0.311141	-0.097456	0.089350	-0.088048	0.042313	-0.008757	-0.221098	-0.242600	-0.300390	-0.106863	-0.055794	-0.131054	-0.262759	-0.210346	-0.067889	-0.160621
91683	-0.182128	-0.223027	-1.020557	-0.938759	1.044842	-1.204603	-0.304825	-0.662691	-0.069656	1.842372	0.686975	1.085741	1.760574	2.118440	0.584728	1.085741	-1.265951	2.128665	-0.171903	0.901695	-0.499095	2.374059	-0.611568	0.216637	-1.378424	-0.366174	-0.611568	-0.560444	0.001917	-0.703590	-0.877411	-1.153479	-1.235277	0.073491	0.298435	0.523380	-0.355949	0.329109	-0.447972	-0.447972	1.464056	-0.611568	0.513155	-0.141229	0.952819	-0.488871	0.114390	-0.826287	-0.284376
158471	1.124709	-0.623784	-0.668766	1.537224	-0.204918	-0.675646	-0.641512	-0.661357	-0.658711	-0.654742	-0.651038	-0.649715	-0.668237	-0.653948	-0.670354	-0.607643	0.424836	1.365762	0.613762	0.861165	2.159040	-0.079496	-0.666649	3.239147	-0.670618	-0.662945	-0.658976	-0.624842	1.262302	1.225522	0.084557	-0.682261	-0.671412	-0.144853	0.739448	2.149249	-0.647598	3.589480	-0.097489	-0.397813	-0.648656	-0.653948	-0.643364	0.953247	0.609264	-0.552606	0.064976	-0.667708	-0.323724
873	-0.379750	-0.540965	-0.434073	1.198229	-0.583022	-0.717075	-0.150194	-0.563746	0.574397	0.321184	1.084327	1.387481	-0.278115	0.449105	-0.486643	-0.440206	-0.485767	-0.035416	-0.641725	-0.240440	-0.689038	-0.278115	-0.788921	1.758976	-0.022274	2.990869	0.771535	-0.728465	0.465752	0.282633	-0.179984	-0.802940	-0.724961	-0.419178	1.038766	-0.256211	-0.257087	0.140693	1.638065	-0.559365	-0.679400	-0.613687	-0.158080	1.063299	-0.024026	-0.632963	-0.487519	-0.829225	-0.632087
8549	-0.394985	-0.201244	-0.681386	-0.201244	0.009345	0.152545	0.009345	-0.496068	-0.133856	0.211510	0.177816	0.135698	-0.058044	0.203086	-0.100161	1.373959	-0.504491	-0.117008	-0.074891	-0.394985	0.531604	-0.630845	-0.386562	0.430522	-0.908822	-0.268632	-0.277056	-0.504491	-0.369715	-0.496068	-0.066467	-0.462374	-0.630845	-0.091738	0.506334	0.017768	7.068275	0.278898	-0.015926	-0.327597	0.203086	-0.091738	0.110427	1.584547	-0.352868	0.590569	-0.386562	-0.521339	-0.378138
22955	-0.350072	0.463798	-0.192964	-0.169784	-0.890936	-1.176820	1.087079	-0.473698	-0.625655	0.242302	-1.068648	1.988518	0.494705	-0.906389	0.319568	-0.115698	-0.435065	0.105798	-1.709957	0.105798	-1.022288	-1.205151	0.718777	0.250029	-0.502029	-0.342346	-0.146605	-0.465972	-0.638533	-0.532936	-0.798216	-0.386130	-1.022288	0.981482	-0.365525	0.891338	-0.589597	1.615065	1.316302	-0.543238	-0.275382	-1.035166	0.335021	-0.259928	-0.440216	-0.769885	-0.496878	2.521655	1.442503
8019	-0.461827	-0.661486	-0.450664	-0.099295	-0.586646	-0.848207	1.520051	-0.326860	-0.592481	1.638274	2.388455	3.533134	0.408860	2.193109	0.499683	-0.600853	0.424843	0.844457	-0.896156	-0.200266	-0.824106	-0.667321	-0.831717	0.080830	-0.826135	-0.587661	1.434556	-0.695228	-0.261914	-0.244155	-0.147243	-0.864190	-0.783261	-0.360095	-0.403223	-0.093713	0.255120	1.899835	2.130192	-0.606180	-0.918735	-0.888799	-0.308594	-0.203818	-0.471468	-0.853788	-0.426056	-0.343858	-0.565082
8545	0.358562	-0.452354	-0.515320	-0.750008	-0.072655	-0.978973	2.199820	-0.425642	-0.484791	-0.288263	-0.427550	1.163755	2.365819	4.174641	2.516555	0.513113	-0.454262	-0.106999	-0.980881	-0.782445	-1.059111	-0.748100	0.450148	-0.744284	-0.147068	-0.494331	-0.057390	-0.660331	-0.272999	-0.534400	-0.574469	-1.009502	-0.956077	-0.045942	-0.278723	0.326126	2.117774	-0.189045	-0.341688	-0.061206	0.387183	-0.841594	0.022747	-1.030490	-0.763365	-0.521044	-0.418010	1.741891	-0.290171
8544	0.591093	-0.303620	-0.259694	-0.030814	-0.315180	-0.382226	-0.312868	-0.366042	6.111960	2.271860	-0.255070	-0.019254	-0.342923	-0.282813	-0.375290	0.156452	-0.412280	-0.287437	-0.377602	-0.349859	-0.437712	-0.384537	-0.312868	0.443130	-0.426152	-0.319804	0.015425	-0.361418	0.031608	-0.204208	-0.014630	-0.435400	-0.428464	-0.236575	-0.289749	-0.211143	-0.190336	0.091718	-0.090924	-0.352171	-0.287437	-0.386849	0.581845	0.861588	-0.345235	-0.352171	-0.324428	-0.363730	-0.317492
8547	-0.193825	-0.195840	0.005380	-0.195552	-0.199582	-0.207642	-0.186628	-0.199582	-0.195840	-0.183749	-0.187780	-0.168780	-0.182886	-0.187780	-0.173386	-0.177128	-0.206779	-0.190082	-0.186052	-0.199294	-0.209657	-0.204188	0.074756	-0.191522	-0.140857	5.101497	5.987266	-0.171371	-0.196991	-0.199294	-0.200158	-0.206779	-0.146902	-0.115237	-0.196703	-0.185764	-0.037225	-0.186340	-0.188931	-0.184325	-0.198431	-0.204476	-0.185189	-0.192961	-0.184901	-0.196703	-0.200446	-0.198143	-0.194688
871	1.139651	-0.201868	-0.162906	-0.283920	-0.257039	-0.207003	-0.268919	-0.269724	0.204262	-0.252811	-0.283618	-0.265093	-0.277174	-0.281806	-0.281202	4.315101	-0.286437	-0.262778	-0.234085	-0.281906	-0.259959	-0.290867	-0.053470	-0.274255	-0.273852	-0.167839	0.133789	-0.186565	-0.287141	-0.288148	-0.102601	-0.258449	-0.097567	-0.237004	-0.271738	-0.225225	1.218179	-0.276671	-0.173276	-0.288551	-0.288853	-0.275866	6.239740	-0.264691	-0.287645	-0.281403	-0.289256	-0.246468	-0.203580
8013	-0.240983	7.725059	0.744532	-0.254846	0.077860	-0.152766	0.642452	-0.220819	-0.234682	-0.118739	-0.135122	-0.137643	-0.183012	0.046354	-0.257367	0.002245	0.084161	0.047614	0.065257	-0.195614	-0.395994	-0.246024	-0.251065	-0.128821	-0.365748	-0.261147	-0.234682	-0.286352	0.053915	-0.309037	-0.276270	0.082901	-0.395994	-0.089753	-0.145204	0.017368	-0.249805	-0.108657	-0.154026	-0.217039	0.575659	-0.311557	-0.154026	-0.188053	-0.171670	0.109366	-0.078411	-0.311557	-0.271229
26099	2.079928	0.317982	0.171031	-0.833132	-0.478549	-0.832766	0.052593	-0.085950	0.555589	-0.335254	0.443365	-0.323557	0.553395	1.581685	0.051862	1.094042	0.224036	-0.323191	-1.025045	-0.162715	-1.162857	-1.573369	0.833406	-0.496096	0.129359	0.370987	0.374642	0.148733	-0.419696	-1.107294	-0.456251	-0.644143	-0.911725	-0.390086	-0.410557	0.519399	1.402200	-0.382776	0.574963	-0.444188	-0.218278	-0.854334	1.698660	0.012383	-0.940238	-0.917574	-0.441263	-0.407998	-0.736627
8543	-0.152818	-0.494058	-0.507667	2.084331	-0.482074	-0.497917	0.318011	-0.460949	-0.490605	-0.274283	-0.025869	0.128704	-0.418294	0.618830	-0.386405	-0.400623	-0.462574	-0.435153	-0.460949	0.905430	-0.503198	0.331214	-0.448356	-0.325672	-0.547884	-0.433528	-0.174146	-0.405295	0.803668	1.457710	-0.157084	-0.547884	-0.521479	-0.435966	1.080112	-0.065883	0.004802	5.056364	-0.030744	-0.350656	-0.515182	-0.516604	-0.345375	-0.280580	0.884306	-0.466637	0.614564	-0.469074	-0.418497
8542	0.475642	-0.306464	-0.026686	-1.117818	0.401882	0.120833	-0.488319	-0.373865	-0.727402	0.095399	0.568477	-0.581154	0.857156	1.939387	0.432403	-0.071196	-0.932148	-0.170390	-0.264497	-0.427277	-0.906714	-0.584969	-0.273399	-0.710869	-0.204726	1.746086	0.668942	-0.361147	-0.663816	-0.577339	-0.625664	-0.803705	-0.364963	0.667671	-0.783357	0.022911	2.814327	-0.375136	0.075051	0.385350	0.220027	-0.649827	-0.300105	-0.829139	1.664696	-0.714684	-0.455254	-0.150043	-0.825324
7456	-0.384431	-0.356156	-0.412470	-0.422421	-0.272435	-0.380324	1.178691	-0.069374	-0.444141	-0.392092	1.740407	0.139532	2.823954	4.311728	3.450514	-0.275358	-0.424159	-0.348495	-0.396041	-0.380087	-0.403150	-0.445010	-0.379692	-0.268565	-0.434584	-0.412707	-0.380640	0.388244	-0.365792	-0.376770	-0.248109	-0.450776	-0.448327	-0.396515	-0.292576	-0.390355	-0.322905	-0.375743	-0.431346	-0.256086	-0.322668	-0.383957	-0.347626	-0.069532	-0.404808	-0.364765	-0.387432	-0.390355	-0.431109
2037	-0.392786	-0.351101	-0.556174	0.598335	0.369815	-0.126303	-0.474294	-0.715840	-0.611257	-0.250984	-0.285225	0.487052	-0.576271	-0.533471	-0.748219	0.099983	-0.622422	-0.444147	-0.104717	0.110032	0.515338	-0.341797	-0.494764	1.464774	-0.616839	-0.652941	-0.336958	0.070953	0.172187	0.204939	6.578182	-0.233864	-0.581482	-0.487692	-0.100251	0.018848	-0.501835	1.127950	-0.396135	-0.433354	-0.586693	-0.517094	1.172984	2.257150	-0.224932	-0.051495	-0.348868	-0.061172	1.041604
7454	-0.317700	-0.296343	-0.299990	-0.303636	-0.217688	-0.288530	0.880891	-0.057250	-0.293739	-0.138511	5.662757	0.653779	0.469901	3.551548	-0.046311	-0.204665	-0.384376	-0.258839	-0.340620	-0.237482	-0.310408	-0.366144	-0.232794	-0.199977	-0.393231	-0.302073	-0.161951	-0.168202	-0.316138	-0.336453	-0.300511	-0.396877	-0.346350	-0.242691	-0.303636	-0.218729	-0.246337	-0.239044	-0.197372	-0.242691	-0.277070	-0.282800	-0.247900	-0.194247	-0.281237	-0.227585	-0.324993	-0.335411	-0.303115
7453	-0.365795	-0.398663	-0.412765	-0.406647	-0.481716	-0.540298	2.774119	-0.413387	0.924055	-0.023632	5.023269	0.094673	-0.435576	2.091452	-0.371913	0.512838	-0.509814	-0.449262	-0.508467	-0.461601	-0.531485	-0.533559	-0.328676	-0.065107	-0.519457	-0.495921	2.396081	0.260259	-0.499446	-0.464608	-0.453928	-0.585194	-0.337385	0.057035	-0.508570	-0.352938	2.507439	-0.152825	-0.413179	-0.487626	-0.571507	-0.537499	0.535648	-0.457557	-0.428214	-0.519043	-0.449469	0.088659	-0.376371
7450	-0.313746	-0.310373	-0.272974	-0.212991	0.591289	-0.300253	-0.315946	-0.313746	-0.315506	-0.320199	-0.320785	-0.294533	-0.312426	-0.319319	-0.320052	-0.299080	-0.299080	-0.290134	-0.202725	-0.300546	-0.261242	-0.303186	0.925233	-0.216364	-0.320932	-0.310519	7.314890	0.699524	-0.289987	-0.269308	-0.105196	0.171844	-0.249509	-0.081731	-0.306706	-0.286907	1.410382	0.376433	0.203815	-0.295267	-0.307293	-0.218710	-0.309053	-0.077331	-0.308466	-0.322545	-0.292627	-0.246136	0.079301
2740	-0.092066	0.623119	0.717442	-0.820384	1.191446	0.218365	-1.332595	-0.118333	-0.409661	0.178964	-1.906892	-1.174992	-1.029328	-0.562488	-0.983958	0.341343	-0.148182	-0.311755	0.255378	1.106675	0.322240	0.054792	-0.423988	-0.061023	0.557451	-0.364290	-0.887246	-0.173256	-0.284294	-0.500402	0.488201	-1.615565	-1.314686	0.383132	0.445218	2.667187	0.429697	0.207619	-0.389363	-0.130273	2.812850	1.158015	-0.425182	0.882209	-0.184001	1.877976	-0.062217	0.950265	-0.459807
624	-0.210619	0.276521	-0.321613	-0.167454	-0.222951	0.467678	-0.081126	-0.253783	-0.118124	-0.019462	-0.025629	0.159361	-0.013296	-0.007130	-0.074959	0.091532	0.116197	-0.124290	-0.062627	-0.148955	-0.278448	-0.352444	-0.148955	-0.050294	-0.031795	-0.204452	-0.235284	-0.247617	-0.204452	0.029868	-0.266116	-0.420274	-0.235284	-0.105791	-0.087292	-0.044128	-0.124290	0.036035	-0.031795	-0.266116	-0.284615	-0.333945	7.824108	-0.124290	-0.253783	-0.333945	-0.179787	-0.241450	-0.179787
26628	-0.200400	0.466162	-0.734160	0.167359	0.215882	-1.045733	0.588748	0.425300	-0.381725	-0.241262	0.067758	0.024342	-0.328093	-1.191304	-0.164645	0.154589	-0.598804	-0.828653	-1.232166	-0.563050	0.463608	-1.919159	-0.381725	0.287391	-0.683082	0.770074	4.373594	-0.374063	-0.394494	-1.513092	2.151721	-1.027856	-0.121229	0.417639	0.315484	0.026895	-0.187630	-0.517080	1.214448	-0.220831	-0.570712	-0.869515	-0.047167	0.016680	-1.610140	-0.764806	-0.570712	3.020039	2.172152
7458	-0.338441	-0.886937	-0.397006	0.405172	-1.170743	-1.293837	1.379836	-0.642583	1.601559	0.974007	0.726289	1.778632	0.529032	1.464550	0.373367	0.040629	-0.169014	0.380706	-1.026852	-0.118705	-0.974403	-0.588758	-0.921954	0.777973	-0.865530	-0.843357	0.511905	-0.197302	-0.204948	-0.056623	-0.263055	-0.849627	-0.734942	0.154090	-0.173448	-0.246081	2.416582	0.927827	1.049392	-0.460006	-1.069668	-0.748705	1.245732	0.759012	-0.137361	-1.346133	-0.357555	-0.906357	-0.848098
2658	-0.178313	1.287717	-0.896955	-0.437024	-0.293296	-0.609498	1.201480	-0.408279	0.022907	1.000260	3.903575	1.258972	0.856532	1.230226	0.770295	1.776394	-1.270649	0.051653	-0.925701	-0.523261	-1.615598	-0.983192	-0.207059	0.511584	-0.868210	2.552528	-0.092076	-0.695735	-0.408279	-0.781973	-0.983192	-1.701835	0.166635	0.051653	-0.149567	0.482838	0.195381	0.799041	0.367855	-0.552007	-0.609498	-0.494516	0.684058	1.718903	1.115243	-0.753227	-0.609498	-0.724481	-0.580753
23125	-0.381127	-0.608330	-0.456861	4.805284	-0.361492	-0.555036	0.272434	-0.361492	-0.434422	-0.005259	1.198078	0.036815	0.191089	0.179869	-0.010869	-0.100629	-0.367102	-0.066969	-0.543816	0.241579	-0.585891	-0.114654	-0.355882	-0.010869	-0.538206	-0.294172	-0.069774	-0.361492	0.165845	0.106940	-0.440032	-0.611135	-0.526986	-0.210023	-0.137093	-0.139898	-0.392347	4.984803	-0.083799	-0.529791	-0.479301	-0.479301	-0.072579	-0.271733	0.844650	-0.504546	0.014376	-0.353077	-0.414787
4591	-0.588618	-0.641744	-0.558189	2.761334	-0.594604	-0.656211	-0.465155	-0.626779	-0.384344	-0.031665	-0.565173	0.066357	-0.037651	-0.230951	-0.103497	-0.217981	0.005998	0.213265	-0.650474	1.128634	-0.613311	0.301809	-0.628276	1.940245	-0.635260	-0.638751	-0.625033	-0.538485	0.988710	1.388529	-0.587122	-0.648728	-0.638003	-0.438468	0.713601	-0.193039	-0.542725	5.371009	-0.494088	-0.586373	-0.650973	-0.642742	0.471913	-0.058602	1.180763	-0.607823	0.868989	-0.050620	0.754755
2033	-0.549171	-0.339047	-0.750503	0.747618	-0.320584	-0.427844	2.222000	-0.366302	0.024054	2.018031	1.711197	2.217604	2.722253	0.752014	1.791203	0.191098	-0.528070	-0.280142	-0.721490	-0.445428	-0.875346	-0.647639	-0.648518	-0.119252	-0.964143	-0.553567	-0.471803	-0.753140	-0.428723	-0.448944	-0.695114	-0.867433	-0.956230	-0.318826	-0.499937	0.149776	3.706933	0.063617	-0.276625	-0.696873	-0.602801	-0.807649	-0.623022	-0.520158	-0.453340	-0.617747	-0.782153	-0.671377	0.781027
89853	-0.462763	-0.403073	-0.494029	0.711848	-0.459210	-0.497582	-0.200554	-0.386019	-0.388861	-0.314249	-0.268060	0.002676	-0.054882	-0.248164	0.203774	-0.249585	-0.256691	-0.059856	-0.502556	0.416952	-0.585695	-0.160761	-0.183500	3.498084	-0.506109	-0.413021	0.403450	-0.411600	0.338786	0.101448	0.558360	-0.619804	-0.535243	-0.364701	1.497764	-0.216187	0.465272	1.184392	-0.193448	-0.481238	-0.435760	-0.544481	-0.408047	5.946078	0.065208	-0.519610	-0.259533	-0.435050	-0.399520
2744	-0.186465	-0.661369	-0.564638	1.939978	-0.627715	-0.727619	0.259689	-0.682619	-0.580407	-0.443773	-0.612330	0.185747	0.587189	0.845266	1.161420	-0.543580	0.058439	0.331997	-0.696273	0.980939	-0.715600	1.199401	-0.716657	1.515266	1.805940	-0.704254	-0.614253	-0.109542	1.213536	2.039690	-0.704157	-0.749157	-0.552907	-0.562042	1.479593	-0.603292	-0.672427	4.388729	-0.639253	-0.520888	-0.674350	-0.677907	-0.509542	-0.353196	1.285651	-0.707523	0.740555	-0.696369	-0.663965
55339	0.023142	-0.280667	-1.078164	-0.356619	0.478855	-0.964236	1.770041	-0.546499	-0.014834	0.782663	1.618136	1.124448	2.453610	2.377657	1.883969	3.137179	-1.419948	0.326950	-0.736379	-0.584475	-1.647805	-1.040188	-0.204714	0.592783	-1.571853	0.023142	-0.204714	0.516831	-0.470547	-0.698403	-1.116140	-1.457924	-1.268044	0.175046	-0.166738	0.782663	0.023142	1.048495	0.478855	-0.584475	-0.128762	-0.926260	0.782663	-0.052810	-0.242691	0.440878	-0.546499	-0.736379	-0.166738
55338	-0.336432	0.112164	-0.388193	-0.433244	0.214727	0.398767	-0.222366	-0.274127	-0.192651	-0.056539	0.204184	-0.108300	-0.248246	-0.110217	-0.123636	0.786975	-0.525264	0.378637	0.415062	-0.224283	-0.125554	-0.263583	-0.106383	-0.261666	-0.411198	-0.158144	-0.356561	-0.456249	-0.289464	-0.384359	-0.396820	-0.321095	-0.447622	-0.256873	-0.166771	-0.161978	7.502493	-0.092005	-0.257832	0.234857	0.835860	0.519543	-0.107341	-0.282754	-0.069000	0.624023	-0.216615	-0.374773	-0.307676
65082	0.865461	0.623294	-0.779607	-1.038475	0.731852	2.543932	-0.420531	-0.353726	-0.311973	0.088856	0.581541	-0.044754	-0.003001	-0.086507	-0.562491	1.992792	-1.238890	0.314322	3.095071	-0.286921	1.566912	-0.295272	-1.038475	-0.320324	-1.205487	-0.762906	-1.113631	-0.854762	-0.645997	-0.019702	-1.113631	-0.629296	-1.247240	-0.595894	-0.236818	0.164011	-0.495686	0.013700	-0.687750	-0.028053	0.639995	1.758975	0.422880	-0.362077	1.834131	0.915565	0.614943	-0.645997	-0.662698
55628	-0.491495	0.456918	-0.840911	-0.657883	2.977700	0.914485	-0.241913	-0.375023	-0.283510	0.365404	0.706500	0.398682	-0.183677	0.165738	-0.358385	4.408639	-1.265201	0.565070	1.105832	-0.375023	-0.666203	-0.358385	0.698181	-0.275191	-1.348395	0.515154	0.407001	-0.766036	-0.674522	-0.732758	-1.107132	-0.599648	-0.899146	0.024308	-0.183677	0.298849	-0.649564	0.065905	0.007669	-0.624606	1.613316	0.714820	0.506834	-0.350065	0.315488	1.338775	-0.466537	-0.682842	-0.508134
65084	1.477426	-0.869698	-0.886170	3.593090	-1.167048	-1.058921	0.466266	-0.904755	1.232450	-0.014816	0.922851	1.808144	1.059277	1.936967	0.886949	0.150754	-0.248388	0.222980	-1.002745	-0.174050	-1.099046	-0.652598	-0.862095	1.644263	-1.164092	-0.959663	-0.938967	-0.739607	-0.588398	0.447259	-0.419449	-1.007814	-0.952483	-0.483227	-0.288513	0.346735	-0.000033	1.194436	-0.259370	-0.652176	-0.887860	-0.821125	0.846401	0.125412	-0.170671	-1.020907	-0.132658	-0.367919	1.810255
2747	1.377974	-0.637044	-0.555267	2.677215	-0.748224	-0.807948	1.502936	-0.731684	2.137855	-0.764763	0.603391	0.431568	0.784403	1.440455	0.530803	-0.250212	-0.714226	-0.051742	-0.796922	0.005226	-0.828163	0.399409	-0.699525	1.607684	0.918554	0.555612	-0.641638	-0.741792	-0.150058	1.595739	-0.626937	-0.779464	-0.505650	-0.411928	0.094353	-0.530458	0.142133	1.385325	-0.343015	-0.812542	-0.670122	-0.787734	-0.404577	-0.068281	-0.164760	-0.757412	-0.053580	-0.792328	0.089759
55623	-0.363467	-0.460805	-0.545103	-0.101726	-0.405383	-0.525542	1.189282	-0.577238	-0.136190	1.061206	0.489753	2.807700	3.395454	3.354003	2.980487	-0.282430	-0.590279	-0.460339	-0.515762	-0.337386	-0.553952	-0.463600	-0.537651	-0.326674	-0.599127	-0.562800	-0.542774	-0.291279	-0.424478	-0.320620	-0.483160	-0.535322	-0.523213	-0.227008	-0.437053	0.028679	-0.519953	0.852093	0.899597	-0.520885	-0.459408	-0.492009	-0.300593	-0.533925	-0.440313	-0.502255	-0.487352	-0.556280	0.133003
55622	-0.208750	-0.483075	-0.287128	-0.479512	-0.394008	-0.536515	2.292239	-0.490200	0.033511	3.913250	0.065575	4.002317	0.453905	1.444326	1.127249	0.500220	-0.632706	-0.500888	-0.379757	-0.401133	-0.629144	-0.554328	-0.408259	-0.436760	-0.614893	-0.436760	-0.326318	-0.101870	-0.472387	-0.415384	-0.575704	-0.632706	-0.568579	-0.051993	-0.212312	-0.247939	0.022823	-0.361944	-0.312067	-0.500888	-0.383320	0.001447	0.229458	-0.351256	-0.451011	-0.443885	-0.483075	0.083389	0.703292
55621	-0.337864	-0.329371	-0.392363	-0.303891	-0.481543	-0.536750	2.179702	-0.436953	-0.147472	0.989219	2.028237	4.034080	3.946316	0.574461	3.683730	-0.309553	-0.424921	-0.291151	-0.485082	-0.370422	-0.574970	-0.395194	-0.401564	-0.079525	-0.500653	-0.385286	-0.069617	0.094588	-0.327956	-0.417136	-0.123408	-0.502777	-0.468096	-0.353436	-0.319462	-0.329371	-0.320170	0.304798	-0.231698	-0.461726	-0.373961	-0.463141	-0.264256	-0.334326	-0.349189	-0.417843	-0.344234	-0.206218	-0.285489
55620	-0.257618	-0.183170	-0.286865	-0.225711	-0.316112	-0.340042	-0.122016	-0.324089	1.343010	-0.129993	-0.145946	-0.066180	-0.106063	-0.100745	-0.127334	-0.052886	-0.401195	-0.241664	-0.446396	-0.297500	-0.475643	-0.401195	-0.329406	-0.196464	-0.188487	4.778242	0.287447	-0.305477	-0.294841	-0.398537	-0.366630	-0.480961	-0.028957	0.641073	-0.281547	-0.167217	-0.270912	-0.140628	5.642368	-0.114040	-0.355995	-0.076816	-0.135310	-0.233688	-0.302818	-0.371948	-0.337383	-0.308136	-0.324089
55335	-0.323055	0.100334	-0.487706	-0.017274	1.135286	0.076813	0.241464	-0.299533	-0.134882	0.100334	0.123856	0.312029	0.029769	0.335551	-0.087839	0.382594	-0.675879	-0.181925	-0.346577	-0.393620	1.205851	-0.299533	-0.276012	-0.017274	-0.722923	-0.228968	-0.228968	-0.370098	-0.323055	-0.370098	-0.558271	-0.487706	-0.652358	-0.087839	-0.228968	0.076813	-0.111360	0.241464	0.076813	-0.252490	-0.040795	0.006248	0.100334	-0.181925	-0.323055	7.392040	-0.393620	-0.417142	-0.370098
55334	-0.236026	0.019521	-0.960076	-0.406391	0.658389	-0.860696	1.126892	-0.676135	0.218280	0.984921	0.842951	1.126892	0.885542	1.311454	0.899739	3.370027	-1.059455	0.317659	-0.903288	-0.420588	-0.988470	-1.201426	-0.505770	0.473827	-0.874894	-0.023070	-0.335405	-0.903288	-0.363799	-0.633544	-1.229820	-1.215623	-1.215623	0.346054	-0.278617	0.757768	0.360251	1.155286	0.842951	-0.605149	0.331857	-0.775514	3.043495	-0.150843	-0.477376	0.459630	-0.079858	-0.221829	-0.292814
55625	0.107267	-0.395491	-0.454595	-0.382989	-0.372759	-0.630011	2.637730	-0.340934	0.641851	-0.113234	5.558806	0.117497	0.236082	0.391418	0.514172	-0.145059	-0.461414	-0.352679	-0.558405	-0.430726	-0.612583	-0.580379	-0.463309	-0.257962	-0.541356	-0.590230	2.918092	-0.003741	-0.515593	-0.525822	-0.348512	-0.595155	-0.317066	0.035282	-0.430726	-0.316687	0.637304	-0.239019	0.544481	-0.213256	-0.489451	-0.384504	0.855154	-0.401174	-0.498922	-0.568634	-0.572044	-0.466340	-0.392460
55624	-0.353286	-0.369678	-0.420491	0.544963	-0.333616	-0.390986	1.144889	-0.884368	0.582664	-0.468026	-0.187733	0.377771	0.107313	0.543324	0.384327	-0.059880	-0.515561	-0.245103	-0.445078	-0.348369	-0.261494	-0.656527	6.378667	0.461367	-0.500809	0.689208	-0.259855	-0.764711	0.553159	-0.222155	-0.295916	-0.779463	-0.702423	-0.546705	-0.463109	0.058138	0.138456	1.385843	0.854761	-0.464748	-0.240185	-0.095941	-0.309029	0.100756	-0.513922	-0.541787	-0.440161	0.779360	-0.330338
84900	-0.540267	-0.522052	-0.376333	1.221374	-0.516848	-0.532461	-0.376333	-0.576697	-0.490827	-0.402354	-0.407558	-0.358118	-0.410161	-0.360720	-0.443988	-0.303473	1.775628	1.577866	-0.644352	2.436569	-0.584503	0.232565	-0.555880	2.147732	-0.594912	-0.535063	-0.514246	-0.579299	0.987183	1.218772	-0.607922	-0.722416	-0.657363	-0.488224	0.846668	0.136287	-0.441386	3.865138	-0.441386	-0.592310	-0.555880	-0.576697	-0.423171	-0.389344	0.739980	-0.589708	0.513595	-0.553278	-0.535063
10885	-0.193622	-0.074488	-0.385773	-0.305070	-0.237817	-0.454947	-0.016843	-0.401145	1.141827	4.306553	-0.185936	2.736680	0.500043	0.050410	0.986185	0.109976	-0.439575	-0.293541	-0.399224	-0.376165	-0.435732	-0.428046	-0.437654	-0.159035	-0.476084	-0.351186	-0.362715	-0.193622	-0.291619	-0.406910	-0.428046	-0.464555	-0.360793	-0.251267	-0.289698	0.171465	-0.349264	-0.312756	-0.257032	-0.341578	0.159936	-0.393459	-0.086018	-0.162878	-0.347343	-0.351186	-0.372322	-0.249346	-0.070645
10880	-0.275471	-0.272557	-0.284211	-0.274500	-0.277413	-0.290038	-0.261389	-0.279841	-0.270615	-0.262846	-0.266245	-0.263817	-0.264302	-0.262846	-0.267701	-0.250220	-0.288096	-0.269644	-0.288582	-0.278384	-0.292952	-0.286154	-0.276928	-0.267701	-0.288582	-0.274985	-0.272557	-0.279355	-0.278384	-0.280812	-0.284211	-0.293437	-0.286639	-0.271586	-0.274500	-0.268187	-0.274014	-0.262846	-0.268187	-0.280812	-0.279355	-0.286154	-0.265273	-0.273043	-0.277413	-0.284211	-0.279841	2.851696	3.769937
653441	-0.409698	-0.376218	-0.554780	0.100877	0.215268	-0.351108	0.329660	-0.551990	-0.501769	-0.236717	-0.418069	0.985317	3.203391	0.843025	2.692815	0.067397	-0.155806	-0.306467	-0.644061	-0.418069	-0.362268	-0.697072	-0.420859	-0.116745	-0.632901	-0.367848	-0.320418	-0.035834	-0.387378	-0.524090	-0.281357	-0.669171	-0.861683	-0.370638	-0.454339	0.485901	-0.365058	0.209688	-0.141856	-0.462709	-0.498979	-0.479449	-0.415279	-0.423649	-0.521300	-0.217186	-0.476659	1.956247	5.513536
10882	0.154968	0.663993	-0.411268	3.348478	-0.194162	-0.423004	-1.115395	0.385276	-0.607837	-0.744262	-0.773600	-1.128598	-1.267956	-1.147668	-1.326633	-0.857215	0.256186	1.513346	-0.521288	1.322645	-1.210746	0.200442	1.837538	1.082068	-0.059204	0.429284	-0.528623	-0.223501	0.702133	0.332466	0.663993	-1.037648	-0.645977	0.204843	0.699199	1.048329	-0.775067	0.700666	-0.679717	-0.101745	0.765211	-0.874818	-0.484615	2.298155	2.637016	-0.456743	1.929955	-0.591701	-0.459677
84908	-0.155666	-0.347624	-0.457315	-0.295521	-0.503933	-0.638304	1.188041	-0.454572	-0.004842	3.425726	0.132271	2.035400	0.063715	2.197193	1.423876	-0.396985	-0.630077	-0.394243	-0.013069	-0.377789	-0.764448	-0.399727	-0.276326	0.595713	-0.451830	-0.372305	-0.580716	-0.114532	-0.471026	-0.487480	-0.819293	-0.986571	2.180739	1.234660	-0.501191	0.650558	-0.490222	-0.240676	0.250188	0.425693	-0.136470	-0.490222	-0.465541	-0.476511	-0.301006	-0.328428	-0.503933	-0.534098	-0.547809
84909	-0.287736	-0.268808	-0.349092	-0.128473	-0.302096	-0.422196	-0.417627	-0.482246	0.086924	-0.245310	-0.321025	-0.221812	-0.182649	-0.341259	-0.332121	-0.135000	-0.384991	-0.198314	-0.370632	-0.311234	-0.362146	-0.472456	1.644309	-0.029913	-0.293611	0.197886	1.661279	-0.354314	-0.302096	-0.413058	0.464195	-0.443083	-0.364104	1.208946	-0.370632	-0.225076	0.299710	-0.179385	2.234366	-0.232908	-0.293611	-0.400657	-0.099754	-0.172205	-0.389560	-0.387602	-0.384991	-0.317761	-0.318414
23122	-0.479519	-0.466209	-0.476192	3.525409	-0.442463	-0.504022	0.053483	-0.465150	-0.430666	-0.313296	-0.370468	-0.243873	-0.335379	-0.272156	-0.246293	-0.378031	-0.182012	0.023082	-0.477250	0.913789	-0.481032	0.085094	-0.485115	3.758333	-0.504324	-0.447606	-0.469688	-0.402685	1.271644	2.336893	-0.156148	-0.522625	-0.511281	-0.433237	0.962037	0.015822	-0.464394	3.918052	-0.395576	-0.463184	-0.474377	-0.507803	-0.467873	1.153065	0.459739	-0.479368	0.101127	-0.507803	-0.449572
4598	1.075310	1.302559	-0.441954	0.069697	-0.722274	-1.037974	-0.296351	0.988220	0.763692	0.182642	-0.263693	-0.576671	0.271092	0.550051	-0.210622	1.116133	-0.976739	0.457518	-1.027087	-0.697780	-1.522409	-1.329179	0.042482	0.360903	-1.005315	1.709431	0.747363	0.066976	-0.904618	-0.764458	-0.654235	-1.199906	-0.507271	0.785465	-0.610690	0.469765	0.363625	1.000467	1.908104	-1.330540	-0.650153	-0.433789	0.562298	-0.266414	-0.363029	-0.944080	-0.901896	0.886162	0.275174
2332	-0.690747	-0.759757	-0.805902	1.305132	-0.484550	-0.643771	0.689033	-0.798835	-0.563952	-0.046795	1.261481	0.130303	1.573273	1.717944	3.968245	-0.599704	-0.085041	0.133213	-0.652085	-0.188556	-0.701972	-0.507830	-0.796341	0.364354	-0.707792	-0.827936	-0.803408	0.123651	-0.128276	1.306379	-0.650007	-0.546908	-0.531942	-0.566031	-0.253824	0.123235	2.104565	2.333212	-0.283756	-0.461269	-0.747286	-0.708624	-0.540672	0.014316	-0.016447	-0.699478	-0.482887	-0.771813	-0.536099
50674	0.315738	-0.029684	-0.605388	0.027886	0.258168	-1.699226	1.179294	-0.605388	0.315738	1.409575	1.121723	2.100420	1.179294	1.697427	1.006583	2.100420	-1.296233	0.143027	-1.353803	0.143027	-1.353803	0.200597	0.488449	0.718731	-1.526515	0.488449	0.143027	-0.490248	-0.547818	-0.662959	-1.181092	-2.159789	-1.353803	0.949012	-0.259966	0.949012	0.603590	0.776301	0.661160	-0.259966	-0.778100	-1.353803	0.891442	0.027886	1.754998	-1.411374	0.833871	-0.720529	-0.259966
2318	-0.069257	-0.260207	-0.287881	-0.312788	-0.127372	-0.334005	-0.302641	-0.268510	-0.298951	-0.273122	-0.265742	-0.293416	-0.270355	-0.260207	-0.277734	0.002695	-0.347842	-0.265742	-0.245448	-0.316478	-0.380128	-0.232533	4.187000	-0.182720	-0.369058	-0.312788	-0.122760	-0.329392	-0.325702	-0.337695	-0.169806	-0.386585	-0.272199	-0.300796	-0.311865	-0.214084	-0.298028	-0.266665	0.854131	-0.339539	5.912933	-0.351531	0.851364	0.488835	-0.178108	-0.358911	-0.258362	-0.322013	-0.128295
728712	-0.213075	-0.129277	-0.321579	-0.253472	-0.261485	-0.353296	-0.367652	-0.261485	-0.217749	-0.500528	-0.401038	-0.419400	-0.514550	-0.447778	-0.478159	-0.043475	-0.291866	-0.100565	-0.355967	-0.171009	-0.375998	-0.339274	-0.260817	-0.236779	-0.319576	-0.052155	-0.244792	-0.272168	-0.235444	-0.292867	-0.392357	-0.385013	-0.204395	-0.197050	-0.258480	-0.187034	-0.231104	-0.231104	-0.228099	-0.290864	-0.166669	-0.335601	-0.182026	-0.240118	-0.269163	-0.318575	-0.231104	3.591249	2.774296
92086	-0.215534	-0.218480	-0.234686	-0.214060	-0.222900	-0.247945	-0.184595	-0.227320	-0.208167	-0.196381	-0.187542	-0.184595	-0.158076	-0.186068	-0.197854	-0.181649	-0.239106	-0.205221	-0.244999	-0.222900	-0.252365	-0.239106	-0.219953	-0.199328	1.013167	-0.068207	7.575074	-0.221427	-0.222900	-0.218480	-0.233213	-0.250892	-0.237632	-0.208167	-0.215534	-0.187542	-0.211114	-0.187542	0.129210	-0.211114	-0.209641	-0.242052	-0.197854	-0.208167	-0.224373	-0.206694	-0.225846	1.539121	-0.024010
2319	-0.415731	-0.478758	-0.428387	-0.127429	-0.430412	-0.503310	0.702546	0.470436	0.009761	0.264651	1.765137	0.193778	0.704318	1.079692	1.074883	-0.167675	-0.236523	-0.289931	-0.530141	-0.224120	-0.468886	-0.435981	0.198081	-0.271960	-0.157803	0.101390	0.592946	0.083925	-0.356248	-0.245382	-0.405100	-0.544568	-0.488629	-0.056050	-0.235005	-0.302081	0.255792	0.050007	0.400576	-0.309421	-0.461799	-0.490907	-0.241586	-0.253229	-0.184887	-0.487110	-0.259810	-0.363842	-0.513182
6534	0.101322	-0.219700	-1.054359	0.165527	-0.412314	-1.696405	1.385413	-0.283905	0.550754	1.321209	1.385413	1.770641	1.449618	1.834845	1.192800	2.284277	-1.311178	0.422345	-1.375382	-0.348109	-2.081632	-1.246973	-0.412314	0.871777	-1.439587	-0.155496	0.293936	-0.412314	-0.219700	-0.540723	-0.861746	-1.246973	-1.118564	0.486550	0.293936	0.935982	0.614959	1.513823	1.064391	-0.604928	-0.348109	-1.375382	1.128595	0.229732	-0.348109	-1.246973	-0.155496	-0.476518	0.037118
8292	-0.186157	-0.203105	-0.423421	-0.118367	-0.270894	-0.559001	0.169739	-0.270894	-0.033630	0.288371	0.152792	0.254476	1.186586	4.304915	6.152186	0.474793	-0.508158	-0.084472	-0.575948	-0.253947	-0.643738	-0.491211	-0.220052	0.135844	-0.559001	-0.135315	-0.033630	-0.270894	-0.220052	-0.321737	-0.406474	-0.694580	-0.491211	-0.050578	-0.186157	0.068054	-0.033630	0.203634	0.085002	-0.287842	-0.304789	-0.525106	0.118897	-0.118367	-0.220052	-0.474264	-0.270894	-0.287842	-0.203105
2039	-0.526880	-0.339685	-0.365684	2.810573	-0.574545	-0.403816	-0.739642	1.511904	-0.647344	1.270977	-0.698043	-0.610078	-0.415516	-0.744408	-0.515180	-0.604878	0.056806	0.451563	-0.546380	1.137080	-0.456248	1.067748	-0.058891	0.325899	-0.136889	-0.079691	-0.255187	-0.600978	1.016183	0.750989	-0.423749	-0.699776	-0.603145	0.269567	0.514828	0.467163	-0.598378	4.175540	-0.376084	-0.654710	-0.646910	-0.487014	-0.565446	-0.080557	1.820430	-0.795540	1.680467	-0.749175	-0.652544
2317	-0.351909	-0.251565	-0.339201	-0.500970	-0.460991	-0.249182	4.693117	-0.441663	5.119383	-0.333376	-0.319343	0.962101	-0.109653	-0.260302	0.238773	0.033319	-0.479259	-0.339995	-0.364882	-0.448282	-0.240445	-0.552333	-0.557629	-0.151220	-0.397183	-0.452783	-0.026782	-0.307959	-0.421012	-0.421012	0.951775	-0.531417	-0.274599	-0.129774	-0.452783	-0.109917	0.563371	-0.243092	1.171527	-0.403802	-0.495410	-0.468139	0.757441	-0.054317	-0.464697	-0.428425	-0.481377	-0.445370	0.460643
8295	-0.370069	-0.412236	-0.483594	-0.334390	-0.421966	-0.577657	3.973051	-0.412236	-0.272763	-0.172213	-0.204648	2.377222	3.282174	0.405140	3.771951	-0.165725	-0.519273	-0.344121	-0.567926	-0.405749	-0.600362	-0.512786	-0.431697	-0.168969	-0.541978	-0.386287	0.534882	-0.366826	-0.402505	-0.438184	-0.467376	-0.593875	-0.516029	-0.314929	-0.396018	-0.259789	0.006183	0.165117	0.385679	-0.444671	-0.470620	-0.538734	-0.165725	-0.350608	-0.402505	-0.506299	-0.425210	0.272155	0.661381
2038	-0.170262	-0.171080	-0.174625	-0.169717	-0.171080	-0.176806	-0.164537	3.507895	-0.168081	7.063365	-0.165082	-0.162083	-0.165082	-0.162901	-0.165900	-0.163174	-0.175988	-0.169172	-0.175715	-0.171898	-0.177896	-0.175715	-0.171626	-0.166445	-0.176533	-0.169444	-0.169172	-0.171898	-0.171353	-0.172716	-0.174079	-0.178987	-0.175715	-0.168354	-0.170808	-0.160447	-0.168354	-0.163992	-0.166173	-0.172989	-0.173261	-0.175715	-0.165900	-0.169444	-0.171626	-0.173534	-0.172171	-0.172171	-0.170535
2314	0.182768	-0.397519	-0.405150	-0.703084	-0.843306	-0.817233	2.677047	-0.215484	2.022675	-0.301970	3.776413	0.714406	1.382133	1.144772	1.477046	-0.040285	-0.748871	-0.615484	-0.901812	-0.704037	-0.874149	-0.764769	0.643341	-0.453640	-0.587821	-0.286390	2.969576	-0.140762	-0.805945	-0.784483	-0.567471	-0.710397	-0.600858	-0.205627	-0.787344	-0.345373	0.240638	-0.413576	0.843500	-0.457137	-0.168584	-0.823751	0.784041	-0.569220	-0.768107	-0.802289	-0.797837	0.128078	-0.045372
2315	-0.468569	0.140261	-0.907493	-0.369457	3.382634	-1.034922	0.338485	-0.298663	0.012831	0.550867	0.664138	0.607502	0.366802	0.834044	0.310167	2.802122	-1.332258	0.041149	-0.822540	-0.496887	-1.417211	-0.964128	0.267690	0.168578	-1.403052	0.225214	-0.185392	-0.666793	-0.525204	-0.765905	-1.063240	-1.233146	-1.134034	0.083625	-0.213710	0.494232	-0.142916	0.550867	0.310167	-0.652634	0.692455	0.366802	0.536708	-0.171234	-0.383616	3.396793	1.768527	-0.695110	-0.397775
65264	0.174964	-0.883443	-0.453893	-0.271829	-0.673486	-1.380444	1.935765	-0.388979	1.487451	-0.329136	0.543657	1.813037	0.968643	3.458716	1.687772	0.277914	0.057814	-0.437157	-1.214608	-0.458457	-1.186208	-1.107093	-1.022401	0.763250	-0.793172	-1.054351	0.268786	0.074550	-0.504607	-0.217564	-0.764265	-1.276986	-0.415857	0.519822	-0.455922	0.090779	1.100501	0.875329	-0.103964	-0.602993	-1.248079	-0.938215	1.713637	-0.461500	-0.859100	-0.734343	-0.346379	0.257122	0.117657
65265	0.163611	0.110641	2.304937	-0.004314	-0.776319	-0.934101	1.043809	-0.940863	1.245544	-0.206050	-0.034744	0.024988	-0.117016	0.670767	-0.005441	-0.592616	1.290625	2.888730	-0.885639	-0.226336	-0.586981	-0.733492	-0.431453	2.788426	-0.740254	-0.473152	0.039639	-0.683904	-0.159842	0.723737	0.097117	-0.787589	-0.324386	-0.319878	0.472413	-0.278179	-0.060665	2.291413	0.199675	-0.804494	-0.762795	-0.961149	-0.479914	2.032200	-0.298465	-1.037786	-0.266909	-0.750398	-0.592616
65260	0.439631	-0.392721	0.158353	2.425794	-0.369760	-0.685479	-0.740013	-0.415683	-0.266433	1.599183	0.057897	3.080195	-0.151626	-0.137275	-0.694090	0.852936	-0.085612	-0.071261	-0.857690	0.149743	-0.734272	-0.519009	0.841456	0.215757	0.296122	-0.059780	-0.223381	-0.286525	-0.157367	-0.412812	-0.585023	-0.820378	-0.742883	-0.211900	-0.010987	0.201406	-0.211900	-0.077002	0.029195	-0.246342	0.075118	-0.576413	-0.071261	-0.200419	-0.455865	-0.366890	-0.369760	0.505645	-0.444384
65263	-0.085307	-0.341228	-0.810416	0.000000	-0.298574	-1.322258	1.706140	0.938377	0.298574	2.601863	0.810416	1.279605	0.938377	1.151644	0.853070	1.194298	-1.023684	0.085307	-1.236951	-0.341228	-1.450219	-0.981030	-0.383881	0.511842	-1.108991	-0.042653	0.170614	-0.298574	-0.213267	-0.554495	-0.725109	-1.492872	-0.938377	0.213267	-0.127960	0.554495	0.341228	1.023684	0.725109	-0.554495	-0.341228	-1.108991	0.639802	0.042653	-0.341228	-0.767763	-0.255921	-0.426535	-0.085307
393	-0.348789	-0.323204	-0.345284	-0.330915	-0.331616	-0.361757	2.887206	-0.163735	-0.344233	-0.302175	2.083902	0.957105	4.101975	1.976305	4.796979	-0.291661	-0.352294	-0.305330	-0.361407	-0.354747	-0.365963	-0.358603	-0.256262	-0.329513	-0.346686	-0.331616	-0.321802	-0.100298	-0.333719	-0.355448	-0.345985	-0.367014	-0.355098	-0.326008	-0.330214	-0.308133	-0.267478	-0.309886	-0.318648	-0.293063	-0.352995	-0.358953	-0.341780	-0.318998	-0.340378	-0.355098	-0.343883	-0.358953	-0.335121
392	1.470491	-0.822313	-0.280611	0.246228	-0.509758	-1.172577	2.121110	-0.366680	0.584292	-0.297248	2.110240	1.155275	0.469164	2.921240	1.133092	-0.332075	-0.935223	-0.802570	-0.945648	-0.523512	-1.215834	-0.796137	1.222267	0.883537	-0.606475	0.013975	1.458069	-0.109804	-0.544585	-0.079858	-0.540592	-0.885533	-0.510868	0.031943	-0.232697	-0.423911	1.383535	1.056118	2.102476	-0.965391	-1.298132	-0.987796	1.059668	0.099378	-0.737575	-1.221379	-0.942987	-0.571205	-0.292812
391	-0.297971	-0.444075	-0.391061	-0.329452	-0.441372	-0.583420	1.291210	0.486238	-0.246019	0.854443	4.447073	1.001223	0.000706	2.873728	0.361958	-0.305697	-0.320085	-0.421189	-0.582551	-0.424666	-0.593462	-0.562561	0.293880	-0.168091	-0.424859	-0.146750	0.480541	-0.123381	-0.236652	-0.384591	-0.245633	-0.551070	-0.490620	-0.344806	-0.211352	-0.378314	0.129428	-0.164035	-0.176009	-0.517369	-0.483184	-0.563237	-0.225161	-0.018607	-0.502208	-0.419548	-0.434612	-0.382853	-0.498345
390	0.725770	0.269616	-0.272408	-0.128464	-0.313606	-0.317080	-0.312613	-0.324029	6.072052	-0.287299	-0.322540	-0.309139	-0.322044	-0.303679	-0.324029	1.652968	-0.329986	-0.318073	-0.225750	-0.315095	-0.310628	-0.323533	-0.320555	-0.233692	-0.334453	-0.320555	-0.319066	-0.277372	-0.314102	-0.289284	0.055685	-0.331971	-0.240641	-0.044083	-0.317577	-0.284817	-0.266948	-0.182071	-0.219794	-0.206889	-0.325022	-0.190012	3.907430	-0.248086	-0.314598	-0.295737	-0.311124	-0.317577	-0.270423
397	-0.524071	-0.507306	-0.423055	-0.478300	-0.469358	-0.489876	1.252667	0.805309	-0.309533	-0.056089	2.225113	1.341920	2.193606	2.025557	1.927230	-0.302614	-0.521010	-0.517285	-0.511830	-0.525960	-0.489849	-0.529340	-0.371962	-0.464648	-0.489104	-0.419276	0.056608	0.726221	-0.523219	-0.504724	-0.439927	-0.474681	-0.504299	-0.418718	-0.519946	-0.468028	-0.161815	-0.460231	-0.406636	-0.136348	-0.522155	-0.466032	-0.066601	-0.434977	-0.529819	-0.529233	-0.512149	-0.494825	-0.511963
396	0.040773	-0.354077	-0.499063	1.005867	-0.948517	-0.861149	1.672047	-0.518645	0.446073	-0.311900	2.027543	0.590211	0.433363	2.029426	0.311444	1.381134	-0.905963	-0.805038	-0.926958	-0.437302	-0.764367	-0.864727	-0.351253	-0.122948	-0.677564	0.256839	2.069344	-0.284597	-0.538227	-0.528719	-0.166632	-0.540675	-0.616651	-0.419509	-0.468559	-0.265203	0.633142	1.351667	1.184745	-0.817371	-0.976949	-0.841379	1.863070	0.000196	-0.721624	-0.962827	-0.602529	-0.622394	-0.553291
395	-0.226599	-0.195223	-0.271286	0.553046	-0.166700	-0.231353	-0.211387	-0.242763	-0.225648	-0.188568	-0.067818	-0.060212	-0.199977	-0.177158	-0.217091	0.084308	-0.296957	-0.200928	-0.230402	-0.248467	-0.280794	-0.259877	-0.197125	-0.183814	-0.294105	-0.203780	-0.087784	-0.222796	-0.251320	-0.261778	-0.276991	-0.093489	-0.281745	-0.214239	-0.230402	-0.179060	-0.223747	-0.160995	6.787352	-0.250369	-0.138176	-0.233255	-0.183814	-0.209485	-0.220894	-0.167650	-0.245615	-0.255123	-0.175257
394	-0.631939	-0.492300	-0.637242	2.998679	-0.165297	-0.441040	-0.402153	-0.513511	-0.414526	-0.540025	-0.550630	-0.441040	-0.257211	-0.513511	-0.334985	-0.410991	-0.069847	0.101608	-0.386245	0.716728	-0.446343	-0.281957	-0.566538	3.079988	-0.741529	-0.624869	-0.646080	-0.605425	0.713193	0.985401	0.131657	-0.522349	-0.366801	-0.319077	-0.315541	0.098073	-0.580679	5.036704	-0.239535	0.904092	-0.244838	-0.091058	-0.476392	1.915150	0.064489	-0.267817	-0.038031	-0.670826	-0.073382
399	-0.333818	-0.339875	-0.338223	-0.348135	-0.277649	-0.365756	0.324232	-0.099783	-0.347034	-0.316747	-0.350888	0.901885	4.754919	0.900233	4.624410	-0.302429	-0.363003	-0.334919	-0.371263	-0.345932	-0.373466	-0.361902	-0.345382	-0.333267	-0.336020	-0.321703	-0.299125	0.458045	-0.343730	-0.351990	-0.354192	-0.380074	-0.367959	-0.330514	-0.341527	-0.314544	-0.318399	-0.320051	-0.262231	-0.285359	-0.351990	-0.363003	-0.319500	-0.338223	-0.343179	-0.347034	-0.350888	-0.349236	-0.369611
398	-0.371091	-0.264007	-0.396358	3.464690	-0.381920	-0.415609	-0.349434	-0.312135	-0.355450	-0.330183	-0.337402	-0.325370	-0.333792	-0.347027	-0.351840	-0.321760	-0.130453	0.337590	-0.410797	0.863385	-0.420422	0.080106	-0.330183	0.557774	-0.412000	-0.374701	-0.362669	-0.392749	0.321948	1.296535	-0.392749	-0.421625	-0.331386	-0.313338	0.976486	-0.347027	-0.374701	1.168997	-0.353043	-0.387936	-0.386733	-0.426438	-0.283258	-0.301306	0.295478	-0.401171	2.148396	-0.386733	-0.378310
2309	1.364841	-0.858391	-0.851559	-0.516786	-0.544425	-0.695042	-0.009967	2.721016	-0.289152	1.267018	1.153356	1.137208	-0.143814	1.306768	0.241269	-0.800008	0.396234	1.644337	-0.821125	0.047485	-0.979506	-0.695663	-0.964289	-0.901868	-0.729202	-0.844106	2.705178	-1.004040	-0.108411	-0.435111	0.722312	-0.079530	-0.167727	0.381638	0.251206	-0.442564	0.313317	3.331249	2.878466	-0.313685	0.167668	-0.827957	-0.631068	-1.145030	-0.164310	-0.765847	-0.503432	-0.435732	0.285988
2308	1.184243	-0.250413	-0.422372	-0.544649	-0.303952	0.109839	-0.230677	-0.489749	-0.492925	-0.184397	-0.165795	0.004576	5.046742	0.025220	4.914257	-0.256085	-0.580039	-0.392200	-0.161031	-0.390612	0.076037	-0.480448	-0.574595	-0.390385	-0.438026	-0.444151	0.203758	-0.313707	-0.424641	-0.488615	1.025441	1.695809	-0.370875	0.002534	-0.439840	-0.358625	0.015012	-0.306447	-0.243607	-0.396057	-0.053500	-0.227500	-0.443924	-0.411256	-0.426002	-0.350231	-0.548279	-0.380403	0.259339
201134	-0.222648	-0.193052	-0.241364	-0.237011	-0.120366	-0.222213	-0.209591	-0.217425	-0.211332	-0.184782	-0.181735	-0.209156	-0.236576	-0.204368	-0.226130	-0.070748	-0.257033	-0.207415	-0.194793	-0.225260	-0.219166	-0.237882	-0.205674	-0.199145	-0.255727	-0.182606	-0.230048	-0.243105	-0.226566	-0.212638	-0.197404	-0.202192	-0.257033	-0.191311	-0.214814	-0.184347	-0.225695	-0.200886	-0.212203	-0.224825	-0.143869	-0.233094	-0.170419	-0.138211	-0.214379	-0.059431	-0.223084	0.279189	2.469344
4729	0.345223	-0.536071	-0.286441	-0.152577	-0.877898	-0.899764	2.215316	-0.699332	1.176106	2.524468	0.616718	1.666982	0.405960	0.471314	0.381787	-0.112977	-0.805621	-0.517971	-0.786429	-0.242711	-0.846437	-0.573728	-0.111033	0.355913	-0.315960	0.891128	-0.164482	-0.578222	-0.404757	-0.322641	-0.411317	-0.887859	-0.562916	0.661663	-0.492097	-0.397104	-0.170555	-0.081029	0.365631	-0.507646	0.177711	-0.774889	0.970936	-0.393096	-0.182703	-0.948596	-0.330051	-0.008387	0.352998
4728	-0.105709	0.077805	0.481934	-0.148898	-0.723514	-0.668290	0.104851	-0.503041	0.303375	0.841742	0.376158	0.407594	-0.133180	0.182731	-0.165465	-0.249859	-0.413267	-0.216866	-0.687406	-0.316978	-0.726204	-0.494262	6.526450	-0.039015	0.003748	1.828133	0.877708	-0.518193	-0.253682	-0.359175	-0.609667	-0.647050	-0.402363	-0.392310	-0.465800	-0.254532	-0.158951	-0.052751	1.708905	-0.564213	-0.213185	-0.715868	0.026829	-0.441162	-0.445976	-0.721673	-0.222955	0.078088	-0.211060
4725	0.383923	-0.380344	-0.515980	0.261922	-0.792065	-1.017174	1.037774	-0.711681	2.464003	3.090049	1.347099	2.734562	1.188828	0.594328	0.759729	-0.261017	-0.739308	-0.336053	-0.930998	0.053477	-0.817374	-0.441300	-0.126896	1.136872	-0.716939	-0.734050	-0.451460	-0.483453	-0.126539	-0.092407	-0.458500	-0.558044	-0.768360	0.301757	-0.196674	-0.193288	-0.725940	2.380500	-0.190793	-0.531576	-0.400217	-0.982151	1.637888	-0.256828	-0.077792	-1.113866	0.413599	-0.695908	-0.487730
4724	0.540382	-0.786120	-0.763039	0.078762	-0.680296	-1.086608	1.507604	-0.821830	2.918156	2.591539	1.103034	2.154742	0.308266	1.097373	0.247732	0.590463	-0.822266	-0.267016	-0.878444	-0.092385	-0.819218	-0.363260	-0.950300	0.857418	-0.471697	-1.028253	-0.936800	-0.545294	-0.406373	0.098795	-0.198645	0.182844	-0.645022	0.118827	-0.220419	0.768143	-0.380244	-0.178612	-0.542246	0.056988	-0.842734	-0.592327	2.572377	-0.111111	-0.050143	-1.019978	-0.173822	-0.867992	0.112295
81501	-0.087313	-0.200203	-1.216207	0.251355	0.307800	-1.159762	0.985136	-0.538871	0.477134	1.098025	1.154470	1.606027	0.985136	1.436693	0.702912	2.734921	-1.554875	0.307800	-1.611320	-0.425981	-1.893543	-1.329096	-0.143758	0.759357	-1.780654	0.194910	0.251355	0.025576	-0.313092	-0.708205	-1.159762	-2.288656	-0.313092	0.590023	0.364244	0.985136	0.364244	1.549583	1.041581	-0.821094	-0.595315	-1.385541	1.210915	0.138466	-0.369537	0.477134	-0.595315	-0.425981	-0.087313
4726	-0.433400	-0.430556	-0.739877	-0.281146	-0.713188	-0.948788	1.824817	-0.662437	0.367247	3.613802	2.256641	1.983852	0.192023	1.675844	0.223743	0.093802	-0.813597	-0.544528	-0.963226	-0.604248	-0.833285	-0.731783	1.692469	0.213680	-0.722814	0.682692	1.703188	-0.637718	-0.626124	-0.572310	-0.572528	-0.919475	-0.425087	-0.159736	-0.687156	-0.528121	-0.365367	-0.403649	2.264078	-0.542340	-0.256426	-0.752346	0.605253	-0.398399	-0.593748	-0.993415	-0.637280	0.235556	-0.027170
2305	-0.283039	-0.290210	-0.303118	-0.280171	-0.293079	-0.316027	-0.178339	0.019586	-0.141049	4.913226	-0.257223	1.772232	-0.255788	-0.218498	-0.261525	-0.032046	-0.307421	-0.281605	-0.316027	-0.291645	-0.318895	-0.307421	-0.291645	-0.265828	-0.310290	-0.287342	-0.278736	-0.290210	-0.288776	-0.294513	-0.300250	-0.321764	-0.305987	-0.275868	-0.287342	-0.270131	-0.274434	-0.255788	-0.265828	-0.275868	-0.298816	-0.310290	-0.262960	-0.278736	-0.291645	-0.304553	-0.293079	0.732406	0.132892
4720	0.129520	-0.471303	0.272269	-0.068781	-1.112651	-1.222161	2.669641	-0.737223	0.570062	1.437032	1.350745	1.300885	0.895404	1.827032	0.712812	-0.119324	-0.555997	0.201008	-1.008378	-0.039867	-1.132914	-0.502949	0.914983	1.905123	-0.091549	-0.102704	-0.241583	-0.630445	-0.103615	-0.085401	-0.666645	-0.425997	-0.696014	-0.320813	0.355597	-0.183983	-0.061951	0.267260	-0.059447	-0.724473	0.145457	-0.980602	0.304371	0.134301	-0.151198	-1.227625	-0.548939	-0.771373	-0.324456
4723	-0.282673	-0.648941	-0.680970	0.245006	-0.933552	-1.119857	0.943769	-0.617547	0.030953	1.509185	0.275766	1.856743	0.826753	1.463520	1.162102	-0.609143	-0.400640	0.275290	-1.047555	-0.204346	-0.951152	-0.563161	2.020374	0.858148	-0.179928	0.538337	1.461300	-0.515911	-0.315336	-0.229557	-0.665748	-0.915635	-0.569028	-0.276172	-0.336583	-0.331033	-0.471991	0.514712	0.763013	-0.648148	-0.507349	-0.980802	-0.333887	-0.312958	-0.439011	-1.062300	-0.175964	-0.109211	-0.282198
4722	-0.318973	-0.675003	-0.130370	0.378885	-1.036015	-1.101042	2.160030	-0.752985	0.367673	1.252640	0.490004	2.067347	0.047272	0.996020	0.043534	-0.338406	-0.226540	-0.122397	-1.060432	0.010647	-0.967251	-0.590293	2.870843	0.892873	-0.039431	0.496482	0.924016	-0.714866	0.213950	0.014633	-0.706644	-0.999640	-0.738037	-0.409662	-0.370546	-0.212588	-0.657562	0.589912	0.007906	-0.645603	-0.317478	-0.982698	-0.260424	-0.262666	-0.075308	-1.094814	-0.212089	0.077418	-0.271884
11281	0.334061	0.519369	-0.476662	-0.441916	0.206662	-0.893604	-0.082882	0.148753	0.276152	-0.071300	0.079262	-0.094464	-0.082882	0.114008	-0.465080	2.569339	-0.824114	0.310897	-0.974677	-0.476662	-0.708296	-0.580897	3.021027	-0.210281	-0.882023	0.218243	-0.418753	-0.754623	0.137171	-0.592479	-0.777787	-0.766205	-0.766205	-0.175536	1.828107	0.924730	-0.534570	-0.013392	-0.071300	-0.615642	5.209978	-0.187118	0.044517	0.229825	0.299316	0.612023	-0.441916	-0.604061	-0.106046
11280	-0.535997	0.657564	-1.154881	-0.182350	1.431168	-0.757027	1.055417	-0.690718	0.016577	1.431168	1.055417	1.541683	1.055417	1.298550	0.790182	3.420437	-1.751661	0.414431	0.768079	-0.602306	-1.199087	-1.132778	-0.182350	0.547049	-1.795867	-0.005526	0.082886	-0.668615	-0.447585	-0.823336	-1.265396	-2.127412	-1.486426	0.127092	-0.116041	0.790182	-0.071835	1.364859	0.922800	-0.823336	0.104989	-0.337071	1.011212	-0.049732	-0.027629	0.856491	-0.535997	-0.712821	-0.270762
11283	-0.161992	-0.013018	-0.255791	-0.211651	-0.068194	-0.316484	0.014570	-0.195098	-0.084746	0.003535	-0.013018	0.031123	0.009052	0.020087	-0.018536	0.753924	-0.305449	-0.046123	-0.299932	-0.184063	-0.299932	-0.244756	-0.051641	-0.073711	-0.322002	-0.062676	-0.139922	-0.217168	-0.173028	-0.217168	-0.255791	-0.360625	-0.294414	-0.090264	-0.134405	-0.035088	-0.106817	-0.035088	7.843999	-0.178545	-0.079229	-0.272344	-0.007500	-0.134405	-0.161992	-0.035088	-0.123369	-0.167510	-0.156475
11282	0.409033	0.018453	-0.389672	-0.265018	0.090475	-0.509708	0.561388	-0.489395	1.449659	2.556766	0.182811	1.669418	0.280687	-0.445073	0.301924	3.097854	-0.366588	0.072931	-0.503245	-0.572497	-0.520789	-0.521712	0.792227	-0.561417	-0.048952	3.560457	2.209583	-0.502322	-0.651906	-0.665756	-0.540179	-0.979698	-0.569727	0.208665	-0.493088	-0.544796	-0.101584	-0.374898	0.703585	-0.640825	-0.586347	-0.877205	2.066462	-0.522635	-0.629745	-0.417373	-0.642672	-0.602044	-0.580807
11285	0.027858	-0.222600	-0.770210	-1.135284	-1.220185	-1.203205	2.048499	-1.126794	2.133400	0.940543	1.653710	1.339577	1.950863	1.764081	1.335332	2.035764	-1.241410	-0.180149	-0.812661	0.138229	-1.317821	-0.214110	-0.061288	0.274071	-0.617389	0.791966	0.189170	0.252845	-0.948502	-0.655594	-1.024913	-1.288106	-1.581014	-0.341461	0.019368	0.248600	0.651880	-0.018837	0.821681	-0.167414	0.027858	-0.748985	2.218301	0.927807	0.278316	-0.872091	0.223130	0.694330	0.579714
11284	-0.350175	0.147675	0.772366	0.298299	-0.542022	-0.995477	1.289243	-0.370786	0.926161	-0.074296	1.978940	0.889694	1.460478	1.373275	1.322538	0.261832	-0.627639	-0.461160	-0.854367	-0.397740	-0.938399	-0.868637	1.458892	-0.207479	-0.469088	0.312568	1.403399	-0.608613	-0.633981	-0.580074	-0.499213	-0.681546	-0.605442	-0.516653	-0.486529	-0.305780	-0.232847	-0.345418	0.585276	-0.632396	-0.651422	-0.939985	0.054130	-0.312123	-0.802045	-0.827413	-0.270899	-0.063197	-0.086980
3748	0.036487	-0.230385	-0.897565	0.370077	-0.230385	-1.764899	1.437565	-0.497257	1.370847	1.437565	1.304129	1.771155	1.437565	1.771155	1.103975	1.571001	-0.096949	0.436795	-1.764899	-0.363821	-1.831617	-1.297873	-0.297103	0.903821	-1.431309	-0.030231	0.370077	-0.297103	-0.230385	-0.563975	-0.830847	-1.898335	-1.231155	0.503513	-0.163667	1.170693	0.503513	1.170693	1.037257	-0.630693	-0.830847	-1.431309	1.170693	0.236641	-0.297103	-0.964283	-0.497257	0.169923	-0.030231
3749	-0.185306	-0.268531	-0.851108	4.808207	-0.518207	-0.643045	0.105982	-0.601432	-0.351756	0.813397	1.104685	1.437586	0.979847	0.480496	0.355658	1.645649	-1.225621	0.896622	-0.975945	-0.476594	-0.851108	-1.100783	-0.559819	0.397271	0.938234	-0.226919	0.064370	-0.601432	0.522108	-0.643045	-0.934333	-1.475297	-1.267234	0.105982	-0.102081	1.645649	0.272433	0.771784	0.230820	-0.684657	1.063072	-0.310144	0.813397	0.979847	-0.351756	-1.225621	-0.559819	-0.559819	-0.185306
3746	-0.486218	0.484319	-0.275909	1.112130	0.420447	-0.660696	-0.691853	-0.204248	-0.392747	-0.638886	-0.766629	-0.716778	-0.992517	-0.908393	-0.789997	-0.349127	4.008161	3.138884	-0.707431	0.890916	-0.303950	0.068375	0.434468	0.682165	-0.341338	-0.333549	-0.451945	-0.494007	2.096687	0.532612	-0.726125	-0.785323	-0.649791	-0.553205	1.788234	0.107321	-0.635770	0.889358	-0.479986	-0.668485	0.397080	-0.621750	-0.550089	-0.316413	1.982964	-0.601498	2.194831	0.230390	-0.124798
3747	0.155961	1.026620	-0.839079	-0.590319	-0.807984	-0.932364	0.902240	-0.901269	0.342531	1.119905	1.244285	2.052755	1.026620	2.146040	1.368665	1.493045	-1.803024	0.373626	1.244285	-0.434844	-1.087839	-0.217179	-0.807984	0.373626	-1.896309	0.560196	-0.061704	-0.807984	-0.030609	-0.839079	-0.590319	-0.839079	-0.807984	0.311436	1.026620	0.840050	-0.403749	0.871145	0.902240	-0.154989	0.560196	1.648520	1.182095	0.062676	1.679615	-1.865214	0.871145	-0.932364	-0.310464
3744	-0.036234	0.285847	-1.131310	-0.036234	-0.036234	-1.388975	1.316507	-0.487148	0.479096	1.316507	1.380923	1.703004	1.252090	1.831836	1.316507	2.733663	-1.453391	0.350263	-1.388975	-0.422731	-1.839888	-0.938061	-0.165067	0.930009	-1.517807	-0.036234	0.157015	-0.551564	-0.293899	-0.615980	-0.938061	-1.968721	-1.388975	0.414679	-0.100650	0.865593	0.414679	1.509755	0.930009	-0.744813	0.930009	-1.260142	1.123258	0.221431	-0.100650	-0.873645	-0.487148	-0.551564	-0.036234
3745	-0.278833	-0.290197	-0.369252	0.218723	0.015155	-0.328736	-0.305514	-0.339607	-0.291679	-0.286244	-0.252646	-0.279327	-0.301067	-0.348994	-0.333677	-0.161732	-0.372711	-0.268457	-0.157779	2.290470	-0.277844	0.262203	-0.322313	-0.139991	-0.386546	-0.317866	-0.311937	-0.342571	1.347734	1.094756	-0.246716	-0.411251	-0.385063	-0.306008	0.702443	-0.125169	-0.293656	6.862346	-0.301067	-0.350477	-0.244246	-0.189401	-0.260551	-0.300079	1.050781	-0.330219	0.773099	-0.336148	-0.336148
3742	0.342318	0.610371	-0.484178	-0.203716	0.029590	0.610371	-1.184094	0.434151	-0.749749	-1.293301	-0.821726	-1.660632	-0.404755	-1.055032	-0.958235	-0.849028	-0.764641	-0.208679	1.833983	3.444782	1.161369	1.121657	-1.055032	1.094355	-0.233499	-1.017802	-1.052550	-0.029978	-0.017568	-0.451913	1.173778	-1.084815	-0.844064	0.109013	1.747114	1.377300	-0.930933	-0.508998	0.205810	-0.439503	1.883622	0.615335	-0.543746	0.662492	2.283219	-0.590903	1.206044	-0.332778	-0.302994
56829	-0.137716	-0.333727	-0.260442	-0.358974	-0.338987	-0.343896	1.259608	-0.326714	-0.246767	0.598290	0.208021	1.477710	5.587981	1.959848	4.282877	-0.275169	-0.382818	-0.348454	-0.346701	-0.358974	-0.346351	-0.377558	-0.358623	-0.330571	-0.358974	-0.354415	-0.306026	-0.260442	-0.357221	-0.363532	-0.197677	-0.375103	-0.347052	-0.278676	-0.362831	-0.252728	-0.314091	-0.277273	-0.236598	-0.160859	-0.362480	-0.371597	0.072671	-0.341792	-0.365987	-0.372298	-0.350558	-0.359324	-0.127898
3741	-0.267744	-0.257870	-0.346733	0.339482	0.008716	-0.391164	7.339852	-0.144324	-0.203566	0.043274	-0.119640	-0.055462	-0.090019	-0.119640	-0.139387	-0.040651	-0.386227	-0.208502	-0.396100	-0.169008	-0.410911	-0.371416	1.020759	0.235809	-0.405974	2.146347	0.151883	-0.312175	-0.277617	-0.307238	-0.346733	-0.326985	-0.351669	0.191378	-0.257870	-0.030778	-0.223313	-0.114703	-0.075209	-0.287491	-0.243060	-0.090019	-0.164071	-0.188755	-0.262807	-0.228250	-0.282554	-0.243060	-0.267744
4620	-0.202994	-0.201967	-0.203222	-0.203260	-0.199305	-0.201777	-0.202347	-0.202157	-0.202651	-0.201549	-0.201510	-0.201701	-0.201891	-0.202195	-0.203070	-0.194664	-0.202994	-0.201663	-0.201092	-0.202918	-0.201663	-0.201396	-0.200293	-0.202195	-0.204325	-0.201739	-0.202918	-0.203374	-0.203146	-0.203602	-0.202842	-0.202195	-0.203412	-0.202423	-0.202728	-0.201929	-0.202651	-0.201358	-0.201777	-0.202728	4.799493	-0.199951	-0.201739	-0.202690	-0.201967	-0.202499	-0.202690	-0.133963	-0.201739
4621	-0.525249	0.450615	-0.987501	-0.679333	0.656061	-0.319804	0.784464	-0.576611	-0.140040	0.604699	0.707422	0.553338	0.938548	0.579019	0.450615	5.073133	-1.475434	0.296531	0.784464	-0.576611	-0.653653	-0.473888	0.681741	0.065406	-1.475434	0.168128	-0.345485	-0.782056	-0.550930	-0.807737	-1.218627	-0.936140	-1.192946	0.039725	-0.140040	0.450615	-0.217082	0.579019	0.296531	-0.576611	1.837371	-0.294124	0.656061	-0.165720	0.014044	0.656061	-0.525249	-0.602291	-0.371166
4622	-0.350877	0.873626	-0.606847	-0.897407	1.828323	1.101923	-0.641437	-0.337041	-0.565338	-0.018809	0.375523	-0.337041	-0.676028	-0.371631	-0.655273	3.481747	-0.959669	0.493130	2.153473	-0.337041	0.043454	-0.101826	3.689290	-0.696782	-0.904325	0.970479	-0.593010	-0.842062	-0.738290	-0.682946	-0.973506	0.721427	-0.793635	-0.378550	-0.205597	-0.101826	-0.440812	0.181816	-0.260942	-0.447730	1.676124	-0.011891	0.161062	-0.558420	-0.011891	0.839035	-0.364713	-0.572256	-0.662191
920	-0.278475	-0.243859	-0.280434	-0.249084	-0.268351	-0.320275	6.058228	-0.208916	-0.263126	-0.270964	4.364326	-0.248431	0.555577	-0.206303	-0.255615	-0.221652	-0.305253	-0.260840	-0.316356	-0.257901	-0.328766	-0.308845	0.049398	-0.250063	-0.276515	0.063441	0.055603	0.230316	-0.284680	-0.292517	-0.272270	-0.316030	-0.310478	-0.213815	-0.267371	-0.219366	-0.113559	-0.229490	-0.176259	-0.237654	-0.294150	-0.283047	-0.251696	-0.173647	-0.284680	-0.273903	-0.293497	-0.271290	-0.284026
4624	-0.198956	-0.197750	-0.199767	-0.199164	-0.197042	-0.198103	-0.197750	-0.199060	-0.198436	-0.197438	-0.197334	-0.197188	-0.197521	-0.196980	-0.198103	-0.192778	-0.200225	-0.198207	-0.198249	-0.199122	-0.199247	-0.199476	4.762227	-0.198020	-0.200329	-0.198311	-0.198665	-0.199518	-0.199289	-0.199455	-0.199934	-0.200329	-0.200100	-0.198332	-0.198727	-0.197895	-0.198374	-0.197583	-0.135408	-0.199185	6.211569	-0.196647	-0.197666	-0.198644	-0.198706	-0.198706	-0.199164	-0.190116	-0.199081
4625	-0.197257	-0.197153	-0.198168	-0.197381	-0.197009	-0.196740	-0.196015	-0.197505	-0.196884	-0.196015	-0.196015	-0.195539	-0.195850	-0.195829	-0.196346	-0.192559	-0.198457	-0.196802	-0.197940	-0.197443	-0.198271	-0.197961	4.394696	-0.196367	-0.198561	-0.196947	-0.197153	-0.197816	-0.197547	-0.197795	-0.198147	-0.198747	-0.198395	-0.196781	-0.197257	-0.196429	-0.196740	-0.195995	-0.132815	-0.197754	6.478555	-0.196098	-0.196264	-0.197050	-0.197298	-0.197588	-0.197609	-0.188483	-0.197464
4626	-0.534534	2.273817	-0.876846	-0.639324	2.783791	0.597189	-0.869860	-0.436731	-0.171265	0.205976	0.471442	0.708965	-0.625352	-0.129349	-0.618366	3.056243	-1.247101	0.618147	0.897585	-0.492619	-0.387829	-0.248110	1.372630	-0.052504	-0.639324	0.960459	-0.303998	-0.716169	-0.632338	-0.841916	-1.093410	-0.911776	-0.925747	-0.045518	-0.129349	0.143103	-0.625352	0.233920	0.045299	-0.450703	2.210944	0.275836	0.506372	-0.366872	-0.185237	1.784801	-0.387829	-0.625352	-0.478647
4627	-0.071128	-0.599651	-0.397617	-0.616474	-0.588872	-0.659755	1.359117	0.366912	0.713816	-0.262873	2.280929	0.065902	2.617544	1.909689	1.764166	0.103794	-0.685397	-0.641136	-0.661062	-0.640319	-0.702710	-0.654366	-0.566659	-0.652242	-0.358746	-0.481730	2.233891	0.373608	-0.673148	-0.684907	-0.325754	-0.605531	-0.576459	-0.408070	-0.617944	-0.550000	1.087833	-0.451841	0.059042	-0.336370	-0.659265	-0.616637	0.911277	-0.546570	-0.593935	-0.715939	-0.672821	-0.612391	-0.527788
4628	-0.288255	-0.575673	-0.377761	1.502016	-0.517721	-0.703293	-0.754685	-0.627221	-0.241394	3.210123	-0.753748	0.591494	-0.756559	-0.766244	-0.762808	1.788497	-0.260763	-0.101746	-0.590044	0.466061	-0.584733	-0.240925	-0.614881	0.837674	-0.297159	-0.516940	2.103407	-0.423373	0.482931	0.596805	-0.262481	-0.552711	-0.742501	0.108194	0.321259	0.192233	0.302983	2.282419	0.278146	-0.638624	-0.757184	-0.756872	4.373073	-0.037077	0.133343	-0.477420	0.247061	-0.592231	-0.473827
4629	-0.391087	-0.335086	-0.284844	-0.336479	2.473871	-0.342072	-0.393282	-0.372137	-0.389718	-0.391040	-0.390662	-0.390733	-0.383111	-0.389742	-0.388019	-0.378934	-0.378816	-0.354862	-0.130317	-0.393211	-0.361258	-0.395005	-0.274012	-0.293811	-0.350284	-0.379854	0.292108	-0.079437	-0.376715	-0.362721	-0.211262	0.409089	-0.310779	-0.363122	-0.371594	-0.251073	0.043302	-0.350426	3.947165	-0.223415	-0.379948	-0.298342	-0.389553	-0.312148	-0.354414	-0.351157	-0.373317	-0.035000	3.274236
440387	-0.179275	-0.179192	-0.179843	-0.179372	-0.179566	-0.180453	-0.179719	-0.164710	-0.179136	-0.179691	-0.179767	-0.179712	-0.178713	-0.178665	-0.178831	-0.174346	-0.179552	-0.179129	-0.180155	-0.179407	-0.180745	-0.180176	-0.176606	-0.178089	-0.176849	-0.178006	-0.179282	-0.178325	-0.179511	-0.179788	-0.179878	-0.180530	6.067851	5.019768	-0.178318	-0.177736	-0.178519	-0.178623	-0.178076	-0.179829	-0.176190	-0.180128	-0.178609	-0.178873	-0.179559	-0.180072	-0.179594	-0.178464	-0.179566
1311	7.900739	-0.124076	-0.184215	-0.169015	-0.168354	0.072860	-0.153154	-0.169676	-0.132007	-0.149850	-0.149850	-0.141920	-0.145885	-0.151832	-0.155137	-0.137954	-0.178267	-0.163067	0.196440	-0.167693	-0.188841	-0.173641	-0.008426	-0.154476	-0.179589	-0.166371	0.136302	-0.179589	-0.170997	-0.179589	-0.180249	-0.196110	-0.120772	-0.164389	-0.168354	-0.154476	-0.060634	-0.145224	-0.153154	-0.176284	0.055677	-0.182893	-0.155798	-0.163728	-0.168354	-0.169015	-0.174963	-0.118129	-0.037504
94306	-0.182331	-0.191553	-0.210591	-0.195718	-0.177571	-0.199585	7.658901	-0.000274	-0.193040	-0.124620	-0.035079	0.227297	-0.176976	-0.124918	-0.191255	-0.106474	-0.217731	-0.190065	-0.169837	-0.202262	-0.212971	-0.208509	-0.177274	-0.185603	-0.220111	-0.187686	-0.183223	0.121394	-0.201965	-0.208212	-0.210889	-0.216838	-0.202262	-0.182926	-0.197800	-0.184711	-0.191850	-0.177571	-0.174894	-0.121645	-0.183223	-0.196907	-0.182331	-0.190065	-0.194230	-0.179356	-0.201965	0.044050	-0.070182
57663	-0.039399	-0.175701	-0.993512	0.165053	-0.175701	-1.402417	1.391770	-0.448305	0.573959	2.550335	1.187317	1.732524	1.323619	1.800675	1.119166	2.073279	-1.334267	0.369506	-1.197965	-0.312003	-1.675021	-1.197965	-0.243852	0.778411	-1.470568	0.028752	0.233204	-0.380154	-0.312003	-0.516456	-0.925361	-1.947625	-1.197965	0.437657	-0.039399	0.846562	0.437657	1.459920	0.982864	-0.584607	-0.516456	-1.129814	1.119166	0.165053	-0.243852	-1.129814	-0.448305	-0.448305	0.982864
57665	-0.344246	-0.414984	-0.632801	0.619472	-0.205571	-0.627198	4.361582	-0.620194	0.081583	1.515253	0.998375	2.076955	2.068550	2.221933	1.526459	0.085785	-0.835210	-0.447902	-0.572569	-0.513037	-0.632101	-0.622996	-0.234987	-0.118725	-0.809296	-0.684629	-0.151642	-0.369459	-0.671322	-0.620194	-0.542452	-0.503231	-0.638404	-0.195066	-0.548055	-0.145339	-0.231485	-0.151642	0.893319	-0.525643	0.030455	-0.477317	-0.139736	-0.569067	-0.671322	-0.546655	-0.583074	-0.691633	-0.371561
57664	-0.048278	-0.191172	-0.216940	-0.181802	-0.195857	0.895759	-0.043593	-0.193514	-0.158376	-0.127924	-0.104498	-0.113869	-0.127924	-0.109184	-0.137294	-0.111526	-0.230995	-0.027195	0.263278	-0.191172	0.518612	-0.216940	-0.193514	-0.139636	-0.223967	-0.179459	-0.170089	-0.191172	-0.188829	-0.200542	7.817912	-0.254420	-0.219282	-0.160719	-0.181802	-0.113869	-0.160719	-0.127924	-0.144321	-0.198199	-0.198199	-0.151349	-0.134951	-0.020168	0.000915	-0.226310	-0.195857	-0.195857	-0.179459
51309	-0.293859	-0.243656	1.039478	0.823899	0.915446	-0.417891	-0.292383	-0.649711	-0.355875	-0.531586	-0.645281	1.011423	-0.671860	-0.735352	-0.779649	0.375024	0.112196	-0.119625	-0.147679	-0.333726	-0.032507	-0.631992	-0.264328	1.384994	-0.565547	-0.465141	-0.512391	-0.736828	0.137297	0.150586	-0.314531	-0.410508	-0.559641	-0.174258	-0.398695	2.197104	-0.481383	1.238814	1.110353	-0.546352	-0.358828	-0.462188	-0.304195	0.159446	-0.177211	-0.270234	-0.279094	-0.386883	-0.290906
57669	0.007827	-0.206851	-0.922443	0.150946	0.222505	-1.566476	1.439012	-0.421528	0.437182	1.224334	1.152775	2.941755	2.369281	1.653689	1.152775	1.653689	-1.208680	0.150946	-1.280239	-0.349969	-1.709594	-1.137120	-0.349969	0.794979	-1.351798	-0.135291	0.294064	-0.349969	-0.206851	-0.493087	-0.779324	-1.852713	-1.137120	0.437182	-0.063732	0.723419	0.508742	1.439012	0.938097	-0.564647	-0.564647	-1.208680	0.938097	0.222505	-0.278410	-0.850883	-0.349969	-0.421528	-0.063732
51106	-0.335901	-0.112729	-0.151207	-0.366684	-0.189685	-0.439792	0.318225	-0.432096	0.587572	0.410573	0.048879	0.110444	0.095053	0.729940	0.437507	0.449051	-0.535987	-0.228163	-0.489813	-0.262793	-0.605247	-0.455183	-0.243554	-0.216619	-0.551378	-0.212772	-0.389770	-0.316662	-0.162750	-0.505205	-0.497509	-0.632182	-0.308967	-0.201228	-0.270489	-0.004990	-0.366684	0.056575	-0.043468	-0.358988	-0.031925	-0.489813	-0.143511	-0.251250	-0.535987	-0.062707	-0.332053	0.783810	1.595696
51107	-0.461351	-0.491582	-0.213628	-0.478098	-0.636432	-0.648176	2.252728	-0.489625	1.115464	-0.272351	0.797708	0.868611	0.581739	2.116795	0.905149	-0.153165	-0.561614	-0.506372	-0.666445	-0.632952	-0.739305	-0.713641	1.399725	-0.228417	-0.238857	1.128296	4.252129	-0.221458	-0.554002	-0.642304	-0.587278	-0.681452	-0.359130	-0.458306	-0.618380	-0.164257	0.287691	-0.147293	2.021099	-0.584669	-0.565094	-0.682540	-0.355432	-0.431554	-0.653178	-0.663836	-0.649046	-0.553567	-0.462656
51104	-0.274472	-0.343292	-0.790621	1.273972	-0.429317	1.033103	5.265518	-0.480932	-0.033603	0.086831	-0.068013	2.753597	0.585775	1.566456	0.327700	0.551365	-0.859440	-0.240063	-1.014285	-0.463727	-1.065900	-0.790621	-0.480932	1.359997	-0.928260	-0.291677	-0.188448	-0.480932	-0.377702	0.069626	-0.721801	-1.048695	-0.876645	-0.136833	0.757824	0.138446	-0.068013	0.430930	0.190061	-0.584161	-0.549752	-0.928260	0.190061	-0.171243	-0.446522	1.136333	-0.515342	-0.429317	0.379315
51105	0.076906	0.402789	-1.091779	-0.889506	1.695084	0.638773	2.268189	-0.698471	-0.215265	0.312890	0.863520	0.458976	0.481450	0.694960	2.695208	3.582959	-1.417662	0.200517	0.571349	-0.664759	-1.080541	-0.990642	0.178042	-0.102892	-1.541273	0.616298	-0.597335	-0.923218	0.166805	-0.979405	-0.653522	-0.350114	-1.125491	-0.237740	-0.372588	0.964656	-0.687234	0.953419	0.076906	-0.743421	1.256827	0.076906	0.335365	-0.563623	-0.372588	1.211878	-0.529911	-0.799608	-0.338876
51102	0.976648	-0.330763	-0.378227	0.450232	-0.153853	-1.029775	-0.283299	-0.430006	0.156819	1.067261	-0.240151	-0.106389	0.001483	-1.077239	-0.667325	-1.180797	-0.455895	0.156819	-0.982312	0.717755	-1.094499	-0.593972	4.346577	0.756589	-0.839920	0.786793	-0.227206	-0.637120	0.346674	1.028427	-0.637120	-1.029775	-1.008201	0.247432	-0.041666	0.066207	0.614198	1.136299	-0.158168	-0.291929	-0.507674	-0.041666	0.126615	0.096411	-0.278985	-0.581027	-0.054610	-0.598286	-0.067555
51103	0.017999	-0.535127	-0.570649	0.322472	-0.519903	-0.839600	2.235576	-0.560500	3.646300	-0.230654	0.170235	0.972014	-0.169759	0.317397	0.342770	-0.443785	-0.656916	-0.464083	-0.839600	1.124250	-0.941091	-0.651841	-0.768556	1.773792	-0.651841	-0.641692	-0.489456	-0.677214	-0.022598	1.220666	-0.570649	-0.788854	-0.824376	0.840075	-0.459009	-0.352443	-0.413338	0.454410	-0.499605	-0.616320	-0.697512	-0.885271	0.819777	-0.205281	-0.479307	-0.763481	-0.509754	3.626002	2.316769
51100	1.438210	-0.701565	-0.683966	-0.573873	-0.568517	-0.694105	1.847877	-0.605437	0.699413	0.222218	1.786948	0.592955	0.003850	2.180928	0.242687	0.239817	-0.756851	-0.729304	-0.656419	-0.696496	-0.711513	-0.722512	-0.623133	-0.419973	-0.724330	-0.790424	-0.305959	-0.371001	-0.692670	-0.651636	-0.583534	-0.656706	-0.452303	0.784254	-0.680618	-0.367366	-0.112364	-0.549196	-0.403617	-0.170519	-0.696113	-0.691331	2.328324	-0.399504	-0.719643	-0.747668	-0.699078	0.594486	2.577682
51101	-0.236877	-0.766300	-0.545897	0.478867	-0.107362	-0.357304	-0.632240	-1.188930	-0.609518	-1.352528	2.023964	-0.770845	-1.454777	-0.507269	-1.636554	0.283457	-0.393659	0.540216	-0.702678	1.735394	0.022154	0.176664	-0.541352	0.971934	-0.745850	-1.104858	-0.193705	-0.323221	0.415245	0.821969	1.537713	-1.045781	-0.868549	-0.218699	0.442511	1.742211	-0.100545	4.998277	0.899224	-0.500453	-0.223244	-0.330037	-0.575435	0.244830	0.060781	0.063054	1.424103	0.460689	-0.448192
63906	-0.302082	-0.378198	-0.492370	-0.225967	-0.416255	-0.644601	2.438066	-0.416255	-0.111794	1.010905	5.463646	2.647383	0.763531	2.400008	0.516156	0.002379	-0.549457	-0.283054	-0.625572	-0.378198	-0.701687	-0.549457	-0.378198	-0.092765	-0.568486	-0.340140	0.040436	-0.359169	-0.340140	-0.416255	-0.473342	-0.701687	-0.378198	-0.225967	-0.340140	-0.149852	-0.149852	0.135580	0.116551	-0.435284	-0.473342	-0.587514	-0.111794	-0.130823	-0.359169	-0.568486	-0.397226	-0.359169	-0.302082
63904	-0.065652	-0.272297	-0.961111	0.072111	-0.410059	-0.754467	1.518621	-0.478941	0.416518	1.243095	1.174214	1.656384	1.243095	2.000791	1.036451	1.794146	-1.236637	0.140992	-1.512162	-0.410059	-1.581044	-1.167755	-0.341178	0.760925	-1.443281	-0.065652	0.209873	-0.410059	-0.272297	-0.616704	-0.892229	-1.925451	-1.305518	0.347636	-0.203415	0.692044	0.347636	1.243095	0.829806	-0.616704	-0.754467	-1.305518	0.967569	0.072111	-0.341178	-1.167755	-0.478941	2.758487	-0.065652
51108	0.089449	-0.222068	0.551791	0.222675	-0.740496	-0.898393	1.661181	0.740774	1.425323	1.991614	4.425364	1.318085	0.899329	1.349335	0.562482	-0.232266	-0.875202	-0.736385	-0.783096	-0.451512	-1.084580	-0.700200	-0.852669	0.035830	0.396197	-1.021750	-0.011046	-0.025684	-0.293615	-0.167956	-0.304306	-0.874215	-0.482763	-0.009730	-0.672403	0.218398	0.341262	-0.102988	0.880414	-0.315326	-0.812866	-0.823063	0.426460	0.131062	-0.608093	-1.044283	-0.583915	-0.815004	-0.830300
51109	-0.029899	-0.136330	-0.194556	0.313545	-0.271222	-0.407919	0.049172	-0.382263	1.062970	-0.193353	0.101486	-0.045734	-0.131319	0.182561	0.004676	-0.011660	-0.344481	-0.195959	-0.377653	-0.171807	-0.314516	-0.233340	-0.465042	0.700283	-0.295876	-0.306900	-0.379256	-0.341875	-0.064675	-0.008453	-0.103759	-0.428864	-0.330751	-0.005647	-0.186338	-0.160683	-0.340673	0.234875	7.539407	-0.296677	-0.412929	-0.379858	0.158209	0.162819	-0.228730	-0.346986	-0.273327	-0.360917	0.009586
5209	0.797197	-0.555772	-0.555772	1.154803	-0.531877	-0.711503	0.687608	0.390153	0.011124	-0.328355	0.402512	-0.054382	-0.311875	-0.018539	-0.446183	-0.295807	-0.367493	-0.510865	-0.385209	-0.196106	-0.675248	-0.528169	-0.645997	3.255118	0.036667	-0.674013	1.832935	-0.483262	-0.254609	0.020599	0.775362	-0.732515	-0.415696	-0.107941	-0.310227	-0.464723	-0.577607	1.323718	-0.421052	-0.579255	3.346167	-0.319703	0.047791	4.650522	-0.199402	-0.554124	-0.230301	-0.261612	-0.441651
178	0.122546	-0.257713	-0.724189	0.804110	0.042683	-0.611654	-0.153346	-0.706946	0.785959	0.251417	-0.515455	0.410237	0.359415	1.723449	1.062759	-0.430146	-0.696056	-0.303998	-0.421071	-0.346652	-0.663384	-0.555387	-0.699686	0.420220	-0.725097	-0.652494	-0.716929	-0.081650	-0.415625	-0.108877	-0.655216	-0.644326	-0.629805	-0.560832	-0.331224	0.411144	-0.760491	1.711651	0.282274	0.320390	1.701668	-0.327594	-0.338484	0.113471	-0.337577	-0.421071	-0.514547	-0.743248	-0.276772
177	-0.128764	-0.126598	-0.139593	-0.130689	-0.130930	-0.136946	-0.104940	-0.134058	-0.124673	-0.114085	-0.112881	-0.092186	-0.101571	-0.110475	-0.088576	-0.091945	-0.143925	-0.124673	-0.136946	-0.133336	-0.144647	-0.081116	-0.127320	-0.122748	-0.142721	-0.125395	7.936458	-0.132614	-0.132374	-0.135983	-0.139112	-0.149700	-0.142721	-0.122988	-0.128523	-0.119138	-0.125636	-0.114085	-0.120101	-0.133336	-0.130208	-0.141759	-0.116250	-0.109753	-0.120823	-0.136465	-0.133336	-0.134299	-0.130689
176	1.424947	0.403402	-0.580573	0.185138	-0.319373	-0.315795	-0.424926	-0.349786	0.004445	0.326473	-0.068906	-0.415981	-0.272857	-0.773790	-0.602042	4.129985	-0.736220	0.458862	-0.408825	-0.217397	-0.766634	-0.793470	-0.414192	0.401613	-0.557316	-0.092164	-0.160148	-0.344419	0.204818	-0.451762	-0.616354	-1.122654	-0.621721	0.505378	0.521479	0.435605	0.127889	0.593041	0.238810	-0.178038	0.618087	-0.741588	0.437394	-0.025969	-0.254967	-0.367677	-0.301482	-0.033125	-0.220975
175	-0.331078	-0.318370	-0.507184	-0.173128	-0.174943	-0.532602	4.345719	-0.405515	-0.291137	-0.187652	0.903480	0.663830	2.426707	2.294174	3.940857	0.044736	-0.637902	-0.322001	-0.478136	-0.519893	-0.567097	-0.525340	-0.381913	-0.049672	-0.579806	-0.341972	-0.418224	-0.325632	-0.467243	-0.458165	-0.436379	-0.559835	-0.539864	-0.082351	-0.441826	-0.185836	-0.387360	-0.254826	-0.253011	-0.124108	-0.334709	-0.483583	0.965208	0.002979	-0.376467	-0.360127	-0.467243	-0.429117	-0.200360
174	-0.039851	-0.170642	-0.955388	0.156336	-0.170642	-1.543948	1.398851	-0.432224	0.483314	1.333456	1.268060	1.725829	1.333456	1.725829	1.202665	2.772158	-1.282366	0.352523	-1.413157	-0.301433	-1.805531	-1.086180	0.025545	0.941083	-1.413157	0.025545	0.352523	-0.366828	-0.170642	-0.563015	-0.889993	-1.936322	-1.216971	0.548709	-0.105246	0.941083	0.483314	1.464247	1.071874	-0.563015	-0.497620	-1.282366	1.202665	0.287127	-0.236037	-1.020784	-0.432224	-0.366828	-0.039851
173	-0.135859	-0.135859	-0.190441	-0.124943	-0.138588	-0.220462	-0.089464	-0.138588	-0.108568	-0.078547	-0.078547	-0.064902	-0.086735	-0.059444	-0.100380	0.011514	-0.184983	-0.105839	-0.212274	-0.157692	-0.225920	-0.184983	-0.149505	-0.089464	0.519130	7.901403	-0.135859	-0.160421	-0.149505	-0.171338	-0.187712	-0.236837	-0.184983	-0.111297	-0.141317	-0.086735	-0.119484	-0.059444	-0.094922	-0.165879	-0.154963	-0.201358	-0.078547	-0.127672	-0.138588	-0.160421	-0.160421	-0.149505	-0.146776
113146	0.995205	-0.258278	-0.261696	-0.192647	-0.257252	-0.263405	-0.246314	-0.260329	7.479338	-0.249048	-0.251441	-0.246656	-0.250416	-0.248023	-0.251783	-0.215549	-0.264431	-0.251783	0.259933	-0.244263	0.462296	-0.261696	-0.259303	-0.145474	-0.267507	-0.234008	-0.240844	-0.261012	-0.258278	-0.204269	-0.263405	-0.268533	-0.238452	-0.254176	-0.243579	-0.252808	-0.169061	-0.158464	-0.115394	-0.260329	-0.261012	1.472397	-0.151627	0.159094	-0.257936	-0.261696	-0.259645	-0.259303	-0.147184
80108	-0.527065	0.324757	-0.843456	-0.575740	2.709859	-0.575740	-0.113322	-0.454051	-0.210674	0.349095	0.349095	0.373433	0.008366	0.324757	-0.161998	3.220952	-1.208522	0.324757	-0.429713	-0.575740	-0.721767	-0.697429	0.178731	0.032704	-1.257198	0.032704	-0.356700	-0.721767	0.300420	-0.721767	-1.013820	-1.159847	-1.062495	0.032704	-0.137660	0.251744	-0.283687	0.227406	0.154393	1.931050	1.249593	-0.770442	0.738499	-0.283687	-0.161998	4.291814	0.543797	-0.648753	-0.381038
79370	-0.243256	-0.321099	-0.515704	-0.165414	-0.321099	-0.690848	0.165414	-0.398941	-0.107033	0.126493	0.282177	0.243256	0.145954	0.321099	0.048651	0.418401	-0.593546	-0.165414	-0.690848	-0.321099	0.145954	-0.593546	-0.379480	0.029191	-0.651927	-0.243256	-0.068112	-0.321099	-0.321099	-0.418401	-0.515704	-0.827072	-0.437862	-0.068112	-0.282177	0.087572	-0.087572	0.165414	0.982756	-0.418401	-0.457322	-0.651927	0.087572	-0.165414	-0.340559	-0.535164	-0.379480	7.093358	0.924374
3012	-0.295485	-0.208588	-0.458418	-0.284623	-0.230312	-0.534453	0.247624	-0.306348	-0.165139	0.106416	0.041242	0.519179	0.573490	0.171589	3.745248	0.377970	-0.534453	-0.143415	-0.480143	-0.306348	-0.588764	-0.458418	-0.219450	-0.121690	-0.534453	-0.186863	-0.219450	-0.306348	-0.262899	-0.371521	-0.404107	-0.643075	-0.501867	-0.154277	-0.252037	-0.067379	-0.186863	0.041242	5.787339	-0.317210	-0.273761	0.204175	-0.056517	-0.197726	-0.284623	-0.349796	-0.317210	-0.349796	-0.241174
59269	0.625077	-0.301280	-0.747304	0.144744	-0.129732	-0.987470	0.590767	-0.404209	0.384910	0.625077	0.933862	0.762315	0.453529	0.830934	0.625077	0.968172	-0.884542	0.076125	-1.159018	-0.129732	-1.090399	-0.815923	-0.404209	0.419220	-1.021780	-0.164042	0.453529	0.110434	-0.232661	-0.472828	-0.575756	-1.330565	-0.850232	0.213363	-0.164042	0.419220	0.281982	0.865243	0.453529	-0.438518	-0.610066	-1.021780	0.693696	0.041815	-0.301280	-0.850232	-0.369899	-0.369899	-0.061113
10390	0.306300	-0.575129	0.357946	-0.602674	-0.504546	-0.551027	1.134361	-0.390924	0.369997	1.492441	3.529023	0.072170	1.733457	0.691925	1.490720	-0.523483	-0.750726	-0.668092	-0.631940	-0.583737	-0.749005	-0.776549	-0.674978	-0.079325	-0.206719	-0.528647	-0.497660	1.965865	-0.203276	-0.564800	-0.285910	-0.754169	-0.482166	-0.402975	-0.402975	-0.001856	0.638557	-0.311733	-0.580294	-0.511432	-0.399532	-0.810980	-0.573407	-0.184339	-0.726625	-0.108592	-0.594066	-0.662928	-0.261809
57084	-0.225485	-0.223877	-0.237549	0.798296	-0.208596	-0.244787	-0.204575	-0.231115	-0.217443	-0.204575	-0.204575	-0.200554	-0.206184	-0.198142	-0.208596	-0.182861	-0.243178	-0.219051	-0.240766	0.978443	-0.247199	-0.238353	-0.224681	5.152383	-0.245591	-0.223073	-0.221464	-0.231115	-0.226289	-0.231919	-0.238353	-0.250416	-0.242374	-0.215030	-0.223073	0.056799	-0.218247	-0.135412	-0.211813	-0.229506	-0.226289	-0.231115	-0.207792	-0.101634	-0.121740	-0.233528	-0.182861	-0.230311	-0.225485
10392	-0.307576	0.296081	1.371345	-0.665998	-0.383033	-0.958394	0.503588	3.323799	-0.024612	-0.166094	-0.713159	0.296081	1.126109	0.126302	4.436792	-0.713159	0.145167	-0.317008	1.663742	-0.166094	0.267784	-1.062148	-0.411330	-0.364169	-0.967826	-0.732023	1.852385	1.352481	-0.637701	-1.062148	0.513020	1.201567	-0.496219	0.248920	-0.335873	-0.250983	-0.326441	0.022549	-0.260416	-0.034044	-0.590541	1.588284	-1.033851	-0.552812	-0.920666	-0.335873	0.088574	-0.760319	-0.628269
10393	-0.620374	-0.291087	-0.769230	-0.412878	0.565963	-0.485051	0.132927	-0.633907	5.757880	0.723841	0.723841	-0.286576	-0.390324	0.642646	0.349445	1.815451	-0.936130	-0.336195	-0.250490	-0.534669	-0.611353	-0.494072	-0.268533	-0.381303	-1.021835	-0.358749	-0.543691	-0.516626	-0.629396	-0.525648	-0.309130	-0.453475	-0.904554	0.421618	-0.448964	-0.101634	-0.561734	-0.300108	-0.385813	-0.448964	0.435150	0.069776	-0.065547	-0.304619	-0.300108	0.209611	-0.435432	-0.367770	1.256114
10394	-0.125831	-0.126237	-0.131916	-0.124614	-0.127454	-0.135161	-0.117718	7.937108	-0.122181	-0.117718	-0.118124	-0.115285	-0.118124	-0.115285	-0.119747	-0.111634	-0.133944	-0.124209	-0.135161	-0.125426	-0.137189	-0.133133	-0.127860	-0.120558	-0.135161	-0.126237	-0.124209	-0.128265	-0.127454	-0.129482	-0.131510	-0.138001	-0.127860	-0.122992	-0.127048	-0.120558	-0.122586	-0.117313	-0.119747	-0.129888	-0.129888	-0.133539	-0.118935	-0.124614	-0.127860	-0.132727	-0.129076	-0.128671	-0.126237
10395	-0.174387	0.018052	-0.144002	-0.320911	0.112583	-0.406664	-0.484990	-0.342518	-0.395861	0.625078	-0.245961	1.130145	-0.301329	-0.349945	-0.383031	0.626428	-0.507948	-0.295252	-0.190592	-0.168310	-0.299304	-0.363450	-0.241234	-0.258115	-0.329013	-0.223678	5.533955	-0.432998	-0.140626	-0.157507	1.108538	-0.438400	-0.476887	-0.263517	-0.241909	-0.140626	0.436015	0.357014	-0.212200	-0.358048	-0.277021	-0.178438	4.947861	-0.304030	-0.298628	-0.145352	-0.166284	-0.310107	-0.318885
83864	-0.364759	0.410673	-1.017754	-0.119886	0.737170	-1.140191	0.451485	-0.487196	0.124987	0.900419	0.859607	1.349353	0.614734	0.941231	0.451485	2.165597	-1.466688	0.165800	-0.528008	-0.568820	-1.425876	-1.303439	0.165800	0.533109	-0.650444	0.288236	0.002551	-0.609632	-0.405571	-0.732069	-1.017754	-1.507500	-1.425876	0.206612	-0.201510	0.696358	0.084175	0.941231	1.920724	-0.609632	1.757475	-0.813693	0.777982	-0.038261	-0.323947	4.328643	-0.609632	-0.609632	-0.283135
10397	-0.549796	-0.188570	-0.566059	-0.121760	-0.400828	0.327889	1.070475	-0.714886	3.399399	-0.754592	-0.121127	-0.539940	-0.541348	-0.434480	-0.539870	-0.466935	-0.648991	-0.417936	0.124783	0.044526	0.562675	-0.578097	-0.692287	1.142073	0.198844	-0.796621	0.081346	-0.567115	0.011156	-0.032140	5.150193	-0.506922	0.267626	-0.225038	0.097186	-0.204481	0.405963	0.769231	2.794798	-0.495940	-0.802183	0.129641	-0.429763	1.463592	-0.325781	-0.441872	-0.438774	-0.552190	-0.157453
10398	0.703195	0.244708	0.766505	-0.428997	0.492011	-0.347542	-0.437004	-0.429688	-0.433951	-0.437696	-0.419780	-0.432223	-0.437523	-0.437004	-0.437753	0.229672	-0.431474	-0.420298	-0.363672	-0.428248	-0.309867	-0.432050	3.255669	-0.403189	-0.325536	-0.365112	0.658666	-0.222652	-0.437062	-0.422199	0.566957	0.024479	-0.418570	-0.420356	-0.430380	-0.396277	-0.061700	-0.381069	2.621885	-0.416208	-0.422603	-0.419204	0.938978	-0.291261	-0.434470	-0.403305	-0.432569	-0.185726	0.918355
10399	0.365604	-0.364887	-0.308209	-0.886110	-0.558484	-0.965195	2.031379	-0.240572	1.517144	1.836753	1.304264	2.938314	1.720870	1.853943	1.408357	0.519026	-0.869643	-0.467499	-0.914476	-0.982854	-0.940260	-1.058436	0.063834	-0.704105	-0.478478	0.420747	1.150408	0.375644	-0.977094	-0.977166	-0.560181	-0.146067	-0.116509	0.228812	-1.005857	-0.355137	-0.103924	-0.676787	0.885726	-0.110117	-0.863684	-0.486946	1.163210	-0.727145	-0.995367	-1.052550	-0.867675	-0.623937	-0.304057
57089	0.587441	0.160750	0.255570	-0.265942	0.113340	-0.218531	1.488235	2.768309	0.113340	1.156363	0.871902	0.540031	0.492621	1.014133	0.018519	3.289821	-1.546016	0.113340	-1.308965	-0.313352	-0.265942	-1.214145	-0.313352	0.492621	-1.688247	-0.028891	-0.171121	-0.740043	-0.550403	-0.882274	-1.166735	-2.020118	-1.546016	0.208160	0.113340	0.587441	0.113340	1.061543	0.540031	-0.787454	0.065930	2.009747	1.393414	-0.123711	0.255570	1.346004	0.350391	-0.740043	-0.360762
57088	0.684168	0.200266	0.881549	0.857672	0.725554	0.060189	-0.656113	-0.695907	-0.683173	-0.181762	-0.657704	-0.582891	-0.644970	-0.651337	-0.665663	0.964321	-0.444406	-0.595625	-0.554238	-0.662480	0.504296	-0.605175	-0.692723	0.529765	-0.621093	-0.678397	-0.563789	0.006069	-0.637011	-0.517628	1.924166	-0.614726	-0.576523	-0.356858	-0.673622	-0.215189	0.295773	1.145784	-0.460323	0.077699	-0.644970	-0.474649	3.453868	2.815563	-0.646562	-0.248616	-0.533545	-0.360041	2.105629
271	-0.577314	-0.363827	-0.542753	0.722855	-0.689744	-0.718180	1.743041	-0.467945	-0.529629	0.400438	3.817974	3.230011	0.965215	1.636298	1.227699	-0.319642	-0.495069	-0.323579	-0.704618	0.177327	-0.730429	-0.355952	-0.543628	1.543991	-0.684494	-0.414136	-0.327079	-0.183151	-0.002912	-0.103968	-0.635497	-0.744428	-0.657371	0.146704	-0.165214	1.289382	-0.513005	0.683920	-0.393138	-0.628935	-0.719492	-0.694119	0.018087	-0.261458	-0.383076	-0.676620	-0.186213	-0.589125	-0.596562
7216	-0.882754	0.024919	-1.050272	0.059107	1.753089	0.277906	-0.525497	-0.682758	-0.593871	-0.072514	-0.021233	0.438586	-0.369944	-0.306698	-0.817798	2.067612	-1.157962	0.059107	0.424911	0.864218	-0.494728	-0.298151	0.036885	4.253892	-1.098134	0.103550	-0.788739	-1.125484	-0.477634	-0.494728	-0.834892	-0.520368	-0.674211	0.187309	0.792425	0.281324	-0.940873	1.905222	-0.431481	-0.629768	2.498373	-0.052002	-0.081061	0.370211	0.664222	1.606083	-0.279348	-0.657118	-0.588743
6217	0.030648	-0.407523	-0.595883	-0.885937	-0.151106	-1.023846	1.891742	-0.333241	1.289630	1.326118	0.874780	1.767750	2.721215	1.570782	2.676043	0.152627	-0.953765	-0.642796	-1.085592	-1.123603	-1.020506	-1.206395	0.929756	-0.676563	-0.659511	0.679869	1.349395	0.813437	-0.980154	-1.007806	-0.385769	0.398292	-0.269472	0.008002	-1.099750	-0.365224	0.115812	-0.629247	0.902290	0.140918	-0.654157	-0.575130	0.777634	-0.623197	-1.135498	-1.228290	-0.977336	-0.336691	-0.358749
273	-0.458246	-0.528860	-0.535459	2.091765	-0.472105	-0.416010	-0.514341	-0.532160	-0.522261	-0.514341	-0.514341	-0.508402	-0.511702	-0.510382	-0.514341	-0.505762	2.242231	1.839008	-0.532820	1.028600	-0.501143	0.607558	-0.530180	1.880584	-0.536119	-0.527540	-0.524900	-0.529520	1.544014	0.784422	-0.534140	-0.545359	-0.538759	-0.519621	0.732947	1.088655	-0.522261	2.430975	-0.516321	-0.518301	-0.532820	-0.533480	-0.516321	-0.234526	2.850697	-0.534800	0.828638	-0.530180	-0.509722
6210	-0.201828	-0.422983	-0.370082	-0.822243	0.044488	-0.776107	1.894063	-0.304642	1.275259	2.130782	1.252179	2.331592	3.341547	1.443996	3.350116	0.027786	-0.848215	-0.637433	-0.811979	-0.869661	-0.783889	-0.942641	-0.777075	-0.557953	-0.667932	-0.703768	0.045384	1.001566	-0.863816	-0.836947	-0.304412	0.049378	-0.297900	0.239440	-0.916003	-0.272400	-0.277447	-0.706467	0.296311	0.464310	-0.630703	-0.303165	0.674814	-0.445688	-0.912421	-0.931458	-0.846206	-0.386735	-0.216630
274	-0.475535	-0.323900	-0.110980	2.062866	-0.601072	-0.651102	0.711015	-0.613441	-0.652957	-0.697916	-0.546652	-0.495447	2.227178	1.140317	1.854893	-0.555248	-0.325384	-0.012343	-0.664645	0.036202	-0.625438	-0.330888	-0.558464	2.017103	-0.336886	-0.399779	-0.098488	-0.455683	0.357592	0.342935	-0.178634	-0.652895	-0.634343	-0.611153	0.312509	-0.466753	-0.559453	3.628317	0.348501	-0.699709	3.710009	-0.716592	-0.483450	0.563832	-0.194095	-0.696741	-0.267562	-0.562422	-0.630385
204	-0.086463	-0.411799	-0.204911	-0.437180	-0.386152	-0.503146	1.831445	0.339210	1.591112	0.185333	0.428575	1.966550	0.275888	0.394865	0.218118	-0.126386	-0.399636	-0.361167	-0.491645	-0.452515	-0.497065	-0.457671	0.132190	-0.279338	0.616691	-0.076284	-0.241926	-0.310007	-0.384169	-0.352971	-0.413385	-0.415632	-0.253559	-0.042177	-0.356276	-0.270613	0.022599	-0.358655	-0.254485	-0.364737	-0.372140	-0.446434	0.292280	-0.185875	-0.463884	-0.460050	-0.383905	-0.182041	-0.137358
54413	-0.414696	-0.338308	0.009681	-0.083682	0.518933	-1.204037	0.654734	-0.660835	-0.847561	1.274325	-0.482596	0.773560	0.476496	0.773560	-0.575959	0.391620	0.349183	0.468008	-0.533522	2.555943	-1.373788	1.240374	-0.355283	0.578346	-0.312845	-0.448646	-0.720247	-0.448646	0.527421	0.637759	-0.194020	-1.373788	-0.915461	-0.049732	1.393150	0.221870	-0.151582	1.223399	-1.254962	-0.771173	1.197937	-0.499571	-0.516546	2.343755	0.714147	0.145482	2.725694	-0.830585	-0.253433
3750	-0.086600	-0.314368	-0.693983	-0.137215	-0.339676	-0.947059	0.571399	-0.466214	0.039938	0.444861	0.444861	0.875091	1.204090	0.824475	0.647322	0.773860	-0.668675	-0.061292	-0.896444	-0.390291	-0.921752	-0.820521	-0.238446	0.242400	-0.871137	0.039938	0.166477	-0.339676	-0.339676	-0.491522	-0.668675	-1.149521	-0.820521	0.014631	-0.238446	0.166477	0.014631	0.495476	1.533089	-0.390291	0.090554	-0.795214	0.318323	-0.111907	-0.010677	-0.466214	-0.440907	-0.440907	-0.289061
6218	0.213930	0.278773	-0.202558	-0.898206	0.063179	-0.925160	1.713841	0.014675	1.694337	2.033790	0.559017	2.293751	2.754402	1.339826	2.165282	0.832259	-1.052759	-0.706639	-1.053914	-1.035168	-0.911858	-1.131376	-0.788595	-0.368626	-0.525860	-0.866647	-0.043573	0.752975	-0.978609	-0.948124	-0.365486	0.194024	-0.000494	0.768047	-1.046841	0.106757	-0.328966	-0.498255	0.316265	0.387876	-1.013847	-0.308709	1.361915	-0.291103	-0.975251	-1.228190	-0.837393	-0.608035	-0.419353
6819	-0.236304	-0.119181	-0.312434	-0.215808	-0.079653	-0.255337	-0.144070	-0.215808	-0.152854	-0.043052	-0.050372	-0.056228	-0.138214	-0.056228	-0.149926	0.315636	-0.354891	-0.133822	-0.227520	-0.255337	-0.252409	-0.202631	0.002333	-0.119181	3.532117	-0.152854	-0.198239	-0.207023	-0.242160	-0.275833	-0.310970	-0.327074	-0.332930	-0.160174	-0.189455	-0.129430	-0.173351	-0.151390	-0.125038	-0.217272	-0.094293	-0.214344	-0.066476	-0.187991	-0.173351	0.050646	-0.245088	-0.249480	-0.204095
6818	-0.446939	-0.337410	-0.337877	-0.329353	-0.364617	-0.451960	0.622662	-0.232902	-0.447173	2.033110	6.102615	2.577603	1.840208	0.481488	1.616830	-0.473329	-0.390540	-0.066507	-0.444020	-0.373375	-0.508944	-0.345117	-0.270735	-0.112864	-0.449041	0.295242	0.257059	0.461988	-0.280310	-0.392292	-0.367420	-0.542106	-0.232319	-0.354342	-0.361114	-0.353174	-0.188647	0.231954	-0.355276	-0.437364	-0.404436	-0.500536	-0.362983	-0.347102	-0.248549	-0.527977	-0.336009	-0.452895	-0.339629
2303	0.111307	-0.157511	-0.963965	0.111307	-0.426329	-1.501601	1.522601	-0.426329	0.581738	1.522601	1.320987	2.060237	1.455396	1.925828	1.119374	1.791419	-1.299987	0.312920	-1.367192	-0.291920	-1.770419	-0.963965	-0.291920	0.917761	-1.434396	-0.023102	0.245716	-0.359125	-0.224716	-0.560738	-0.829556	-1.972032	-1.299987	0.514534	-0.090307	0.984965	0.514534	1.455396	0.984965	-0.560738	-0.560738	-1.098374	1.186578	0.312920	-0.023102	-1.098374	-0.426329	-0.426329	-0.023102
276	-0.217044	-0.214300	-0.217266	-0.214134	-0.211999	-0.211556	-0.210918	-0.214466	-0.215935	-0.211667	-0.210475	-0.204127	-0.148636	-0.214577	-0.117592	-0.205125	-0.218097	-0.215603	-0.214300	-0.212526	-0.216240	-0.214965	-0.214577	-0.200247	-0.218180	-0.215353	-0.214882	-0.194066	-0.216850	-0.216656	-0.217127	-0.216795	4.438313	1.909306	-0.215547	-0.215298	-0.216462	-0.204155	-0.173776	6.165082	-0.211223	-0.213219	-0.214716	-0.216074	-0.213662	-0.211833	-0.216684	-0.216878	-0.216240
55010	-0.502714	0.070908	-0.484210	-0.641494	0.403978	0.269825	0.616774	-0.322301	-0.128010	6.658307	0.024648	1.148762	-0.313049	1.176517	-0.391691	2.504174	-0.678502	0.038526	0.302207	-0.387065	-0.178895	-0.331553	0.232817	-0.400943	-0.646120	-0.123384	-0.451828	-0.484210	-0.424073	-0.474958	-0.636868	-0.377813	-0.535096	-0.229781	-0.239033	-0.141888	-0.539722	-0.248285	-0.289919	-0.354683	0.621400	0.325337	0.015396	-0.359309	-0.123384	0.607522	-0.294545	-0.461080	-0.016986
6811	-0.346326	0.309119	-0.905558	-0.640975	-0.418485	-0.436524	0.615794	0.074602	0.351211	-0.598882	3.574314	-0.274167	0.633834	-0.544763	0.417357	0.321145	-0.496657	-0.057690	-0.580843	-0.003570	-1.188181	-0.544763	-0.286193	-0.646988	-0.887518	1.481703	1.277252	-0.773267	-0.532736	-1.140075	-0.761240	-0.773267	-0.905558	1.824458	-0.779280	-1.362565	0.772139	0.886391	0.603768	1.589941	-0.274167	-0.628949	1.463663	-0.562803	-0.821373	1.036722	-0.424498	-0.183968	-0.358352
6810	-0.410255	0.166360	-0.400080	-0.379728	-0.498443	-0.566280	2.391415	-0.454349	0.166360	0.061212	1.397602	0.854906	3.242770	4.090733	3.507335	-0.162650	-0.545929	-0.437390	-0.576456	-0.454349	-0.600199	-0.525578	-0.437390	0.084955	-0.545929	-0.440782	1.855502	0.030686	-0.427214	-0.427214	-0.298324	-0.579848	-0.505227	-0.366161	-0.433998	-0.410255	0.091739	-0.294932	-0.196568	-0.518794	-0.484876	-0.542537	0.051037	-0.098205	-0.471309	-0.552713	-0.427214	-0.464525	-0.420431
6813	-0.408190	-0.429984	-0.401095	-0.393999	-0.410724	-0.452284	1.421440	-0.010334	0.002336	0.015007	5.104013	0.345962	0.314032	1.330212	0.248652	-0.230802	-0.429984	-0.399574	-0.449750	-0.458366	-0.469516	-0.430997	-0.365617	-0.401095	-0.358015	-0.234857	0.744831	-0.249048	-0.436065	-0.418833	-0.448736	-0.439106	-0.361056	-0.321524	-0.408190	-0.378288	0.077346	-0.411231	0.216215	-0.412752	-0.412752	-0.426943	0.021089	-0.390451	-0.452284	-0.429984	-0.434038	0.034266	-0.025539
6812	-0.460306	-0.504140	-0.467754	2.247601	-0.502973	-0.512575	-0.526393	-0.529893	-0.487136	-0.514863	-0.530745	-0.521144	-0.525945	-0.528008	-0.525541	-0.515715	1.858347	1.724513	-0.476278	1.553396	-0.448731	1.100254	-0.500281	1.300040	-0.528592	-0.521907	-0.304937	-0.517869	1.526925	1.405295	-0.396373	-0.523612	-0.500775	-0.240734	1.072571	0.128779	-0.498487	4.577695	-0.494494	-0.512799	-0.529399	-0.525855	-0.473631	-0.271871	1.623655	-0.458018	0.993070	-0.501358	-0.515670
6814	-0.661668	-0.554546	-0.661668	2.720057	0.362383	-0.494596	0.004653	-0.702944	-0.100504	-0.128022	0.466557	1.101428	0.036102	0.938288	1.946614	0.024308	-0.804170	-0.340301	-0.799256	-0.198781	-0.602701	-0.464130	-0.555528	1.247862	-0.883775	-0.645943	-0.718669	0.130448	-0.086745	0.022343	-0.477889	-0.570270	-0.514252	0.049860	-0.198781	-0.137849	-0.793360	0.587438	-0.357008	-0.370767	-0.317697	-0.369784	-0.286248	2.267981	-0.396319	-0.425802	-0.396319	-0.875913	-0.379612
6817	-0.452132	-0.179704	-0.071744	-0.118583	-0.376291	-0.467287	0.183719	-0.234527	-0.293777	0.510158	6.844409	1.215987	0.450284	-0.079665	0.557247	-0.336749	-0.317664	-0.057524	-0.416207	-0.252364	-0.422257	-0.323465	-0.054093	-0.023221	-0.324962	1.394924	0.592548	-0.080288	-0.250805	-0.330201	-0.236086	-0.505644	-0.305004	-0.344234	-0.286917	-0.175463	-0.321531	0.058545	-0.306812	-0.368745	-0.346479	-0.476518	-0.211824	-0.234963	-0.272260	-0.461051	-0.266522	-0.278247	-0.231595
9757	-0.437968	-0.006684	-0.691458	-0.304182	-0.172156	-1.069931	2.375061	-0.066536	-1.166750	0.283773	1.593469	1.736056	2.371541	0.614717	3.756931	-0.552390	-0.723144	0.561907	-0.670333	-0.186239	-1.149147	-0.622804	-0.483737	0.121821	-0.923823	-0.432687	0.216880	0.290814	-0.244330	-0.501340	-0.610482	-0.811161	-0.827004	-0.624564	-0.415084	-0.723144	0.065490	1.111134	0.025002	-0.656251	-0.666813	-0.793557	-0.728425	-0.166875	0.174632	-1.208999	-0.562952	-0.177437	1.832875
9755	0.400169	1.249495	-1.013869	0.262379	-0.851232	-1.461120	0.009388	-0.623088	-0.008682	0.418239	0.513111	0.418239	0.883562	1.796135	1.518297	0.452122	-0.989021	1.741923	-1.228459	0.770619	-1.571804	3.420245	-0.390427	0.219461	-0.365580	-0.318144	-0.245861	-0.555323	-0.428828	0.165249	-0.787984	-1.781876	-1.223941	-0.015459	0.553770	1.244977	-0.026753	2.426353	-0.071930	-0.573394	-0.313627	1.161400	0.027459	-0.148731	0.723184	-1.162953	-0.029012	-0.609535	-0.263932
9754	-0.366333	0.130509	-0.194469	-0.356958	-0.044479	-0.841301	0.511733	-0.135098	-0.194469	0.467986	0.917956	1.849143	0.289873	0.455487	-0.078852	1.227310	-1.235024	-0.103850	-1.303770	0.399241	-0.272589	0.146133	1.608534	0.086762	1.196062	0.389866	1.621034	-0.613191	-0.200719	-0.472576	0.283623	-1.566252	-1.163154	0.018016	-0.397581	0.330495	5.758255	0.489860	0.058639	-0.285088	0.552355	-1.041287	0.068013	-0.178845	-0.500699	-0.400705	-0.031980	-0.681937	-0.503824
9753	-0.657482	0.894903	-0.664060	-1.098202	2.309153	1.440870	-0.289119	-0.243074	-0.157561	0.335782	0.329204	0.526541	-0.223340	0.710722	-0.052315	3.105080	-1.367896	0.270002	0.368671	-0.354899	-0.604859	-0.525924	-0.131250	0.039776	-1.420519	-0.091782	-0.479879	-0.835086	-0.729839	-0.828508	-1.098202	-1.032423	-0.828508	0.368671	0.098977	0.316048	-0.493035	-0.039159	0.513385	-0.558814	2.618315	1.296156	0.210801	-0.243074	-0.236496	2.078926	-0.670638	-0.795618	-0.446989
10579	-0.382875	-0.371008	-0.405672	-0.117121	-0.289502	-0.418788	-0.426907	-0.423784	-0.204248	-0.371633	-0.386310	-0.412854	-0.449704	-0.374756	-0.452827	-0.310737	-0.165525	-0.202687	-0.426283	-0.106816	-0.422223	-0.328225	1.606687	-0.086205	-0.346025	-0.309176	4.782305	-0.441897	-0.104630	-0.311362	-0.351334	-0.435963	-0.242035	-0.256088	-0.301681	0.397835	4.793860	0.133955	2.618800	-0.151785	0.565844	0.276669	-0.360391	-0.373194	-0.342903	-0.362889	-0.224859	-0.369447	-0.364450
9751	-0.757548	-0.348153	-0.480703	2.098149	0.036074	0.056208	-0.499160	-0.713924	-0.730703	0.430368	-0.353187	-0.526005	0.005872	0.240771	0.088087	0.227348	-0.287751	0.192114	0.250838	2.442108	-0.373321	2.232377	-0.609898	0.009228	-0.665267	-0.678689	-0.747481	-0.792783	0.619965	0.497482	-0.712246	-0.500838	-0.833052	-0.656877	0.109899	-0.086409	-0.806206	3.843111	-0.603186	-0.532717	0.032718	-0.203859	-0.468959	-0.635065	3.529353	-0.165268	1.128353	-0.776005	-0.646810
9750	-0.315693	-0.314826	-0.320897	-0.076173	-0.311212	-0.320319	1.241402	-0.197162	-0.314537	-0.295167	0.987427	-0.194416	4.306300	1.855162	3.785486	-0.300226	-0.324366	-0.311501	-0.318584	-0.316560	-0.323643	-0.318873	-0.316850	-0.297624	-0.324366	-0.315404	-0.315404	0.179536	-0.316127	-0.301961	-0.321909	-0.319307	-0.322776	-0.314392	-0.315260	-0.289674	-0.202077	-0.288807	-0.309767	-0.304418	-0.314826	-0.319162	-0.307598	-0.314970	-0.314103	-0.310778	-0.316127	-0.318873	-0.316127
10574	-0.354069	-0.607682	-0.300594	-0.092789	-0.828856	-1.048261	0.965112	-0.638548	2.189728	1.253719	-0.035185	1.154830	0.292546	0.343072	0.359979	0.122487	-0.348368	0.444910	-0.969818	-0.628718	-0.953893	-0.735668	-0.421896	0.168688	-0.603750	-0.321040	0.571127	-0.431333	-0.457284	-0.394568	-0.449420	-0.877023	-0.336572	-0.043442	-0.514101	-0.065265	-0.333623	-0.116577	1.838012	-0.710503	-0.745498	-0.965886	0.818252	-0.478910	-0.723086	-0.908675	-0.524717	1.373055	0.851674
10575	-0.195803	-0.734610	-0.615380	0.085610	-0.829821	-0.823221	0.771237	-0.686897	2.436996	1.909874	0.213821	2.314628	1.206070	0.692905	1.163009	0.196618	-0.646215	-0.370320	-0.847565	-0.508268	-0.814025	-0.488901	-0.855463	0.171625	-0.729525	-0.758521	-0.062183	-0.303348	-0.397693	-0.281384	-0.454062	-0.706696	-0.056881	0.218473	-0.355606	-0.085012	-0.078520	-0.121906	0.371784	-0.433181	-0.830362	-0.750407	0.771237	-0.310597	-0.542457	-0.957382	-0.586709	0.409219	0.351985
10576	-0.329412	-0.565425	-0.569394	-0.147783	-0.692344	-0.663396	0.616269	-0.574338	1.693292	2.816372	-0.112654	2.253336	0.559997	0.355665	0.763614	0.239219	-0.652011	-0.442800	-0.687661	-0.451972	-0.676406	-0.559245	-0.714332	0.052777	-0.580843	-0.701712	-0.588064	-0.402922	-0.469602	-0.238662	-0.487231	-0.606279	-0.270994	-0.251738	-0.482677	-0.373713	-0.422373	-0.241850	-0.371371	-0.572516	-0.695597	-0.649669	0.678980	-0.380284	-0.464202	-0.717780	-0.496729	0.467231	2.421694
10577	0.942559	-0.446734	-0.273950	-0.546667	-0.596055	-0.656015	3.847871	-0.294878	1.087897	-0.153016	2.054283	0.128101	-0.510242	0.368738	-0.658839	-0.340283	-0.718944	-0.696278	-0.670064	-0.642039	-0.548695	-0.755731	-0.512560	-0.167934	-0.119778	-0.606265	1.551429	0.565129	-0.692440	-0.660794	0.940097	-0.427471	-0.342528	0.108766	-0.670498	-0.068507	0.127449	-0.483521	-0.243753	-0.105874	-0.769128	-0.558254	0.079945	0.296757	-0.720247	-0.747331	-0.712354	0.242228	1.724647
10570	-0.391630	-0.418904	-0.633196	3.789008	-0.426696	-0.274744	-0.009801	-0.169546	-0.274744	-0.091622	-0.095518	0.523980	0.204490	-0.009801	-0.130584	0.165528	-0.683847	-0.317602	-0.664365	0.485018	-0.777356	-0.278640	1.611024	1.809731	-0.738394	-0.399423	-0.321499	-0.317602	0.453848	-0.387734	-0.613715	-0.831903	-0.504621	-0.282536	-0.048764	0.130462	-0.321499	3.247434	-0.200716	-0.524102	-0.512413	-0.348772	0.087604	-0.247470	0.188906	-0.605922	-0.107207	-0.368253	-0.438385
10572	-0.536334	-0.495262	-0.592895	-0.421334	-0.630446	-0.691936	2.009389	-0.470854	0.231819	3.359582	0.959604	2.593542	0.562502	0.642768	0.217268	-0.202599	-0.630446	-0.497844	-0.661660	-0.584681	-0.685130	-0.603926	1.527328	-0.525069	-0.550885	2.874940	1.711563	-0.463344	-0.575762	-0.581395	-0.544313	-0.606977	-0.607446	-0.344120	-0.598762	-0.357497	-0.365712	-0.490334	0.870420	-0.573181	-0.524599	-0.625752	-0.248599	-0.544548	-0.618946	-0.670344	-0.550885	0.067064	-0.098865
79400	-0.007762	-0.237610	-0.000348	-1.208902	-0.311754	-1.409092	0.110869	-0.460043	-1.802058	0.466762	-0.037420	1.460298	1.104405	-0.222781	-0.230195	-0.111564	0.251744	2.594708	-1.149587	0.948701	-1.008712	1.578929	-0.504530	1.037675	0.837485	-0.118979	-0.882667	-0.319169	2.980259	0.088626	-0.786279	-1.483237	-0.734378	0.348131	2.120184	0.666952	-0.838180	0.970945	-0.415557	-0.030005	0.021896	-0.941982	-1.268218	0.081211	0.689196	0.563150	1.030260	-0.422971	-0.608332
24146	0.495571	-0.334211	-0.571831	0.785995	-0.688755	-0.718929	0.276810	-0.066418	-0.032472	0.299441	0.461625	0.476712	1.804364	-0.145624	1.770418	-0.258777	-0.062646	-0.224831	-0.873570	-0.500168	-0.688755	-0.496396	0.035419	-0.107907	-0.002298	6.398341	1.408331	0.914234	-0.296494	-0.496396	-0.138081	-0.783048	0.276810	-0.058874	-0.149396	-0.126766	-0.232374	-0.266320	-0.073961	-0.662353	-0.304037	-0.726472	-0.062646	-0.058874	-0.666124	-0.737787	-0.492624	-0.481309	-0.485081
24147	-0.230450	-0.113263	-0.314155	1.823111	-0.224870	-0.369958	-0.012817	-0.247191	7.442503	-0.035139	-0.079781	0.031825	-0.130004	-0.046299	-0.124424	-0.001657	-0.286254	-0.040719	-0.325316	0.176914	-0.436922	-0.302994	-0.263932	-0.079781	-0.392280	-0.202549	-0.202549	-0.269513	-0.236031	-0.213709	-0.213709	-0.319735	-0.364378	-0.146745	-0.202549	-0.130004	-0.146745	0.082048	-0.124424	-0.230450	-0.191388	-0.342057	1.058606	-0.085362	-0.241611	-0.275093	-0.202549	-0.291834	-0.241611
24144	-0.324401	-0.438953	-0.577524	-0.350268	-0.512858	-0.884229	3.121403	-0.477753	-0.159963	3.997173	1.048378	2.367576	0.828511	3.067822	0.414645	0.386931	-0.771524	-0.261582	-0.886076	-0.091601	-0.640343	-0.701315	-0.459277	-0.019544	-0.684686	-0.363201	-0.115620	-0.381677	-0.525791	-0.522096	-0.590458	-1.006171	-0.767829	0.085770	-0.435258	-0.004763	-0.073125	0.154132	-0.084211	-0.540572	-0.344725	-0.797391	0.087617	-0.344725	-0.453734	-0.762286	-0.597848	1.874262	0.822969
24145	-0.142353	-0.307167	-0.508606	-0.270541	-0.380417	-0.481137	1.807948	-0.453668	4.527381	-0.041633	0.773282	0.104869	0.223901	1.762166	0.187276	0.434497	-0.581857	-0.279698	-0.453668	-0.362105	-0.526919	-0.545231	-0.407886	0.434497	-0.591013	-0.334636	-0.298010	-0.407886	-0.407886	-0.426199	-0.288854	-0.655108	-0.499450	-0.206447	-0.151509	-0.133196	-0.142353	-0.014164	-0.169822	-0.426199	-0.352948	-0.389574	4.939416	-0.298010	-0.389574	-0.545231	-0.398730	-0.398730	0.590155
24142	-0.173047	-0.300713	-0.843293	0.114201	-0.109214	-1.322040	1.135527	-0.460295	0.369533	0.592948	1.167444	1.295110	1.135527	1.263193	0.944029	1.231277	-1.002875	0.082284	-1.290123	0.018452	-1.481622	-0.970959	-0.141131	0.497198	-1.162457	0.018452	0.209950	-0.332629	-0.236880	-0.524128	-0.811376	-1.481622	-0.970959	0.273783	-0.204964	0.465282	-0.013465	0.848279	0.624864	-0.651794	-0.396462	-1.098624	0.433365	0.082284	-0.396462	-0.970959	-0.460295	4.997419	1.486608
24140	-0.054217	-0.510067	0.004465	-0.209427	-0.566198	-0.702698	1.432824	-0.167755	6.169923	0.348053	-0.367614	1.094763	1.116450	2.486127	1.474922	-0.175409	-0.149470	-0.092488	-0.553016	-0.409287	-0.556418	-0.462866	-0.327217	-0.178811	-0.426296	-0.405460	0.133736	-0.092913	-0.377395	-0.454787	-0.513044	-0.608722	-0.530904	-0.229413	-0.341675	-0.200498	-0.479451	-0.070801	-0.166479	-0.379096	-0.347628	-0.588310	0.337423	-0.257479	-0.439479	-0.338698	-0.420768	-0.220058	-0.471796
8913	-0.332835	0.479798	-0.824860	0.186171	-0.089998	-0.431240	-0.039208	-0.369341	-0.348707	0.017930	0.352824	-0.007465	-0.204274	-0.163008	-0.369341	1.898732	4.849290	2.993883	-0.512186	1.197201	-0.881998	0.087766	-0.101108	0.671846	-1.048651	0.214740	-0.364579	-0.691537	-0.597894	-0.261413	-0.842319	-0.589958	-0.905806	-0.297918	-0.410607	-0.082062	-0.477268	1.046419	-0.201100	-0.701060	0.224263	-0.440763	0.044912	-0.266174	0.262355	0.413137	-0.397910	-0.485204	-0.535994
24148	-0.453291	-0.749177	-0.611936	-0.090674	-0.775618	-0.856199	1.354129	-0.659782	-0.440700	0.187584	1.335243	4.366497	0.865603	2.912251	2.188905	-0.315421	-0.563462	0.620081	-0.850534	-0.489175	-0.939299	-1.056394	-0.193919	0.381484	-0.714552	0.188214	1.203039	-0.358230	-0.550241	-0.519393	-0.710145	-1.137606	-0.623268	0.094412	-0.331160	-0.134113	0.187584	0.242355	1.194855	-0.858088	-0.603752	-0.775618	-0.232321	-0.014499	-0.647191	-0.812131	-0.433146	0.741583	0.130925
24149	-0.220991	-0.266083	-0.330032	-0.274282	-0.250506	-0.188196	0.046284	-0.306256	-0.261984	0.110233	0.241410	0.460313	0.185660	0.630024	0.521803	0.155325	-0.273462	-0.235748	-0.307896	-0.289039	-0.386602	-0.339870	-0.242307	-0.223450	-0.334951	-0.242307	-0.289859	-0.120968	-0.285760	-0.284940	-0.331672	-0.373485	-0.291499	-0.231649	-0.265263	-0.217711	-0.266083	-0.197215	-0.248866	-0.321834	-0.241487	-0.340690	-0.213612	-0.272642	-0.171799	-0.265263	-0.256245	0.332415	0.633303
8848	-0.804560	-0.594285	-0.640058	2.263023	-0.228584	-0.526668	-0.935958	-0.890184	-0.454441	-0.306879	-0.924988	-0.250961	-0.940278	-0.852129	-0.936200	-0.904213	-0.225575	-0.276881	-0.375369	0.417920	-0.531231	0.181773	-0.629913	1.206453	-0.516960	-0.799609	0.869343	-0.670881	0.803377	1.475899	0.654650	-0.618846	0.251428	0.898467	0.745857	0.135320	0.705714	4.058567	2.126578	-0.379980	-0.828199	-0.705878	-0.636369	0.290454	0.794591	-0.424928	0.697754	-0.026803	-0.019862
8840	0.078450	0.191914	-1.254753	-0.176844	2.262634	-0.602334	1.298189	-0.715799	0.390477	0.844333	0.986163	1.269823	0.787601	1.326555	0.503941	1.440019	-1.623511	0.248646	-1.680243	0.050084	-1.822074	-1.396583	-0.375406	0.503941	-1.027825	-0.176844	0.021718	-0.687432	2.007340	-0.857629	-1.198021	-1.822074	-1.538413	0.220280	0.815967	0.617405	0.078450	1.156359	0.560673	-0.885995	-0.205210	-0.999459	0.872699	-0.035014	-0.290308	0.844333	1.638582	-0.659066	0.135182
8841	-0.373209	-0.245281	-0.370780	-0.522999	-0.310459	-0.449318	1.055056	0.070087	0.515813	1.164362	0.031628	1.655834	0.342543	0.022317	2.231917	-0.285764	-0.336774	-0.244066	-0.527452	-0.444865	-0.563483	-0.276048	-0.537978	-0.103993	-0.431101	-0.216537	-0.097515	0.269267	-0.265927	-0.408025	-0.328272	-0.512068	-0.440007	-0.107636	-0.414502	-0.010475	0.144982	0.030413	-0.009665	-0.318151	-0.347300	-0.382925	-0.126663	-0.193461	-0.467536	-0.289003	-0.278072	-0.243661	-0.302767
8842	-0.246832	-0.214002	-0.245968	-0.236465	-0.183764	-0.138839	-0.223506	-0.241649	-0.230417	-0.210547	-0.209683	6.847036	-0.214002	-0.213138	-0.223506	-0.145751	-0.265839	-0.220050	-0.249424	-0.248560	-0.264975	-0.243377	-0.203635	-0.220050	-0.063676	-0.225234	-0.235601	-0.252016	-0.241649	-0.249424	-0.261519	-0.270159	0.084059	0.349291	-0.234737	-0.218322	0.014944	-0.204499	-0.219186	1.643483	-0.212274	-0.181172	-0.213138	-0.197587	-0.210547	-0.142295	-0.239921	-0.221778	-0.207091
8843	-0.171488	-0.175902	-0.180316	-0.173494	-0.176303	-0.183927	1.383792	0.103776	-0.102873	-0.161858	0.338111	-0.161858	-0.167074	0.521888	-0.168679	-0.164265	-0.181921	-0.173494	-0.183125	-0.176704	-0.185131	-0.181520	-0.177507	-0.169883	-0.183125	-0.175501	-0.161457	-0.177106	-0.175902	-0.178310	-0.179513	-0.185933	-0.181520	-0.172291	-0.175501	-0.170284	-0.171488	-0.166673	-0.169081	-0.178310	-0.179112	-0.160654	-0.168679	-0.173494	-0.176704	-0.180316	-0.177507	-0.177106	-0.174698
8844	-0.354453	-0.150573	-1.074826	-0.082614	0.393105	-0.789395	1.113478	-0.449596	0.433881	0.923191	1.154254	1.439685	1.235806	1.616380	0.556208	2.880432	-1.550544	0.814455	-1.727239	-0.694251	-2.026262	-0.775803	0.474656	0.610576	-1.727239	0.447473	0.080490	-0.259309	-0.245717	-0.884539	-1.074826	-2.067038	-1.591320	0.841639	-0.109797	1.099886	0.243593	1.195030	0.909599	-0.218533	0.230001	-0.898131	1.195030	0.039714	-0.313677	-0.843763	-0.571924	-0.503964	-0.232125
8846	-0.613093	-0.680175	-0.046371	-0.245302	0.261278	-0.347081	0.212701	-0.000108	-0.044058	1.186538	1.510379	0.522663	0.807181	0.393127	0.557361	-0.425728	-0.085695	-0.111140	-0.615406	-0.471991	-0.273060	-0.539072	0.335298	0.131741	-0.157403	-0.608467	-0.478930	-0.108826	-0.409536	-0.629285	-0.330889	-0.941560	-0.821277	-0.115766	-0.349394	0.069286	0.212701	0.053094	-0.608467	-0.372526	-0.418789	-0.626972	-0.585335	-0.307757	-0.476617	0.173378	-0.726438	0.434764	-0.062563
8847	-0.623380	0.059025	-1.037697	-0.599008	1.411649	0.424599	0.692687	-0.391850	-0.209063	2.581486	1.046075	3.093290	0.278370	0.448971	0.156512	3.227333	-1.305785	0.132140	0.607386	-0.611194	-0.623380	-0.733052	-0.050647	-0.135948	-1.378899	0.010282	-0.416221	-0.867096	-0.599008	-0.806167	-1.098626	-1.074254	-1.001140	-0.123762	-0.416221	0.400228	-0.355292	1.716294	0.180883	-0.538079	0.753616	0.010282	0.388042	-0.355292	-0.075019	0.948589	-0.513708	-0.720866	-0.538079
8531	-0.094434	-0.252176	-0.460407	-0.728764	-0.366190	-0.553552	-0.432263	0.201550	0.995580	2.046740	-0.011223	0.663992	-0.549490	-0.653309	-0.518503	-0.050705	-0.767323	-0.739992	-0.498633	-0.730906	-0.644778	-0.747083	0.220940	-0.710519	-0.651130	-0.722855	0.666947	-0.532353	-0.752512	-0.751848	-0.463804	-0.259563	-0.186841	0.112836	-0.758643	-0.551817	-0.077482	-0.684592	0.474155	-0.308647	4.152458	-0.171957	0.088497	-0.626016	-0.720897	-0.646994	-0.672589	3.039176	1.912524
26330	-0.269738	-0.271972	-0.275601	-0.270576	-0.272251	-0.278393	-0.261921	-0.273088	-0.267505	-0.264155	-0.262479	-0.261921	-0.260804	-0.258571	-0.264155	-0.246845	-0.276997	-0.267505	-0.278951	-0.265550	-0.281185	-0.275880	-0.268901	-0.265550	-0.278114	-0.269459	-0.268901	-0.271972	-0.271972	-0.273368	-0.275601	-0.279510	-0.277276	-0.267505	-0.270855	-0.265271	-0.267505	-0.262200	-0.264713	-0.273647	-0.271972	-0.278114	-0.263875	-0.268621	-0.271972	-0.276159	-0.272530	2.720585	3.089106
8915	-0.254121	-0.227678	-0.152315	-0.330805	-0.083564	-0.320228	-0.156282	-0.147027	4.052108	-0.098107	0.211275	-0.108685	-0.162892	0.118725	-0.193302	-0.028034	-0.299074	-0.211812	-0.322872	-0.271308	-0.370469	-0.377080	-0.304362	-0.288496	-0.254121	-0.231644	0.003698	-0.247510	-0.280563	-0.307006	-0.324194	-0.371792	-0.217100	-0.201235	-0.238255	-0.147027	0.322335	-0.115295	0.319691	-0.279241	-0.256765	-0.297751	0.110792	-0.238255	-0.320228	-0.157604	-0.255443	-0.188013	-0.190658
54905	-0.510690	1.234581	-0.732815	-0.605886	0.060490	-0.478957	0.726866	-0.574154	-0.129903	4.852051	0.758598	0.758598	0.726866	0.822062	0.377812	2.948119	-1.272262	1.774028	-0.796279	-0.129903	-0.828012	-0.478957	-0.034707	0.187419	-1.462655	-0.098171	-0.193368	-0.637618	-0.478957	-0.732815	-1.050137	-1.399191	-0.859744	0.028758	-0.288564	1.424974	-0.098171	0.441276	0.282615	-0.320296	0.726866	0.568205	0.473008	-0.161636	-0.256832	-0.161636	0.409544	-0.605886	-0.415493
477	-0.501537	-0.522258	-0.523180	3.091896	-0.487512	-0.283210	-0.529343	-0.528906	-0.529586	-0.526043	-0.520657	-0.523957	-0.529877	-0.528858	-0.530459	-0.514397	0.833850	0.534580	-0.316937	1.392987	-0.180768	0.403409	-0.364252	2.654321	-0.524636	-0.520463	-0.513669	-0.529634	0.539481	1.500379	1.318594	-0.522258	-0.529052	-0.527839	0.573693	-0.301699	-0.532109	4.666428	-0.486493	-0.526334	0.102343	-0.526917	-0.528664	1.826923	0.375942	-0.341007	0.335664	-0.519007	-0.511873
1117	7.223094	-0.212587	-0.227713	-0.203829	-0.207810	-0.173577	-0.176762	-0.155267	-0.198257	-0.179946	-0.207014	-0.202237	0.371759	-0.109092	-0.174373	-0.132179	-0.236470	-0.198257	-0.187907	-0.214975	-0.202237	-0.231693	-0.156063	-0.195072	-0.105908	-0.092374	-0.059733	-0.075655	-0.226121	-0.234082	-0.226121	-0.252392	-0.237266	-0.199849	-0.220548	-0.188703	-0.195868	-0.179150	-0.202237	0.392458	-0.221344	-0.233286	-0.173577	0.163178	-0.214179	-0.220548	-0.227713	-0.227713	-0.230101
257407	-0.402554	-0.184720	-0.361941	0.863836	-0.184720	-0.325020	-0.251178	-0.491164	-0.336096	-0.096110	-0.140415	-0.169952	-0.195797	-0.011192	-0.166260	0.121724	-0.568698	0.324789	-0.409938	1.838549	-0.347173	0.088495	-0.457935	1.506261	-0.387786	1.428727	-0.483780	-0.472704	0.118032	0.225103	-0.528085	-0.686846	-0.576083	-0.099802	-0.000115	0.158645	6.697350	1.029980	-0.265946	-0.472704	-0.439475	-0.406246	-0.206873	0.520470	0.321097	-0.576083	0.262024	-0.579775	-0.435783
54906	-0.338259	-0.349643	-0.715175	-0.244663	-0.350908	-0.501421	2.059833	-0.640551	-0.096679	0.760866	-0.053676	3.281646	1.900466	1.725922	3.644649	-0.280078	-0.729088	-0.650669	-0.478654	-0.622843	-0.713910	-0.705056	-0.607665	-0.358497	-0.731617	-0.588693	-0.663317	-0.006877	-0.546954	-0.438180	-0.421737	-0.660788	-0.607665	-0.229485	-0.620314	-0.201659	-0.663317	-0.249722	-0.506480	0.153754	-0.619049	-0.562132	0.512962	-0.534306	-0.699997	-0.583634	-0.619049	-0.667112	2.448132
169611	3.815429	-0.369697	0.066538	-0.376513	0.736226	-0.126019	-0.357769	-0.407186	-0.350953	-0.391850	-0.390146	-0.357769	-0.383329	-0.357769	-0.390146	-0.378217	-0.412298	-0.369697	0.562414	-0.396962	1.083850	-0.420818	-0.035705	-0.321984	0.068242	-0.281087	2.820269	-0.332208	-0.390146	-0.424226	0.381785	-0.371401	-0.376513	-0.250414	-0.379921	-0.088530	-0.281087	-0.328800	-0.173732	-0.275975	-0.349249	-0.385034	-0.395258	-0.149876	-0.408890	-0.066378	-0.395258	-0.410594	-0.381625
1768	0.249663	0.286670	1.496510	0.326523	0.044702	-0.886164	-2.298119	-0.111866	0.448931	-1.674695	-2.437606	-2.639721	-0.140333	-2.110238	-1.056965	2.045920	1.553444	0.454624	-0.889010	1.365563	-1.113898	-0.573029	0.036162	0.838927	0.941407	0.229736	0.414771	0.078862	0.067475	-0.180186	-0.425001	-1.162292	-0.706823	0.309443	2.100007	0.924327	0.651045	1.405417	0.582725	-0.197266	-0.128946	-0.647042	0.132949	1.388336	0.110176	-0.490475	-0.632809	0.559952	0.642505
1116	-0.184470	-0.324567	-0.375412	-0.206292	-0.316711	-0.231387	-0.358827	1.905413	-0.350971	-0.339187	-0.324348	-0.339624	-0.370174	-0.336787	-0.353153	-0.294016	-0.373666	-0.327403	-0.309291	-0.270012	-0.345952	-0.262811	-0.340933	-0.072742	-0.294671	-0.084308	0.624468	-0.252336	-0.307327	-0.329804	-0.365592	-0.313874	-0.362755	-0.002694	-0.315838	-0.224404	-0.344425	0.223818	-0.368429	0.241275	-0.098274	-0.031935	-0.331550	0.097251	0.407776	-0.226586	0.838540	-0.382613	-0.348352
1762	-0.125653	1.409937	-0.706507	0.887502	0.732274	1.034385	-3.036598	0.505274	-0.953537	-0.539595	-2.295509	-2.662715	-1.003610	-1.297375	-0.960213	1.239687	-1.108765	0.964282	0.004538	1.234679	1.121179	-0.381029	-0.758250	0.809054	-1.218927	0.301641	-0.010484	-0.155698	0.276604	-0.123984	0.784017	-1.359133	-0.980243	-0.002139	0.623781	1.727069	-0.008815	1.263054	1.506746	-0.549610	-0.297573	1.661974	-0.025506	0.415141	-0.282551	-0.324279	0.229869	0.707237	1.042730
1763	-0.250108	-0.172919	-0.472023	-0.375538	0.348100	-0.443078	0.608610	-0.163271	-0.124677	1.264709	0.048996	3.445273	0.097239	0.203373	-0.076434	0.463882	-0.587806	0.010402	0.791932	-0.288702	-0.491320	-0.327296	-0.269405	-0.076434	-0.549211	-0.230811	-0.269405	-0.385187	-0.250108	-0.375538	-0.481672	-0.703588	-0.510617	-0.115028	-0.201865	0.020051	-0.192217	0.000754	-0.076434	-0.172919	0.010402	-0.414132	0.058645	0.106887	-0.182568	-0.153622	-0.211514	-0.375538	-0.307999
1760	0.694219	-0.031447	-0.399949	0.053592	-0.649397	-0.856325	0.206662	0.067765	-0.467980	0.271859	0.223670	0.277528	0.538315	0.668708	0.507134	1.156265	-0.876168	0.617684	-1.023568	0.198159	-1.148292	-0.672074	5.975142	0.286032	-0.587035	1.465240	0.033750	-0.102313	-0.088139	-0.365933	-0.374437	-1.168135	-0.808136	-0.082470	-0.431130	0.291701	-0.008770	0.532645	1.255477	-0.759948	0.113120	-1.284355	0.382410	0.064931	-0.261052	-0.813806	-0.405618	-0.618216	-0.587035
1761	-0.220743	-0.179934	-0.249739	-0.228261	-0.211078	-0.228261	-0.201412	-0.219669	-0.220743	-0.179934	-0.178860	-0.174564	-0.204634	-0.172416	-0.212152	-0.104759	-0.262626	-0.199264	-0.254035	-0.230408	-0.233630	-0.246517	-0.186377	-0.202486	-0.264774	-0.213226	-0.218595	-0.234704	-0.228261	-0.244369	-0.250813	-0.275513	-0.259405	-0.201412	-0.219669	-0.191747	-0.206782	-0.188525	-0.208930	-0.232556	-0.144494	-0.233630	-0.181008	-0.212152	-0.220743	-0.232556	-0.231482	2.718604	6.998216
65981	-0.454836	-0.521257	-0.717375	0.500599	-0.558201	-0.370337	-0.492567	-0.700868	-0.010329	3.683681	-0.735454	0.744665	2.907463	0.439288	3.102795	-0.490601	-0.513790	-0.479597	-0.350293	0.251816	0.181858	-0.203696	-0.819954	2.346228	-0.794014	-0.777114	-0.683968	0.333172	0.150024	-0.008364	0.912486	-0.724842	-0.538550	-0.244963	-0.420251	0.117796	-0.812486	3.000609	-0.577066	-0.468592	-0.664317	-0.456409	-0.326711	0.624008	-0.011115	-0.717375	-0.372302	-0.303130	1.475292
2273	0.824837	-0.473579	-0.435119	0.298350	-0.028211	-0.444102	-0.411832	-0.504682	-0.201376	-0.448618	-0.552093	-0.297999	-0.498240	-0.539700	-0.543868	-0.139249	-0.211212	-0.213201	0.061339	-0.331707	-0.438750	-0.331138	0.445748	0.087121	-0.495445	-0.502598	0.432928	-0.298394	-0.326402	-0.234531	-0.445350	-0.360394	-0.520549	-0.464911	-0.343137	-0.106236	0.412956	0.087942	0.216789	-0.467832	3.697252	-0.416678	-0.287042	-0.244162	-0.290216	-0.295441	-0.369456	-0.083817	0.016264
1939	-0.326114	-0.361921	-0.179900	-0.382063	-0.537229	-0.549910	1.920059	-0.425330	0.444493	0.918942	0.719763	1.717150	2.375112	0.497458	2.425093	-0.455916	-0.489485	-0.317162	-0.494707	-0.436520	-0.643905	-0.478295	-0.206009	-0.367143	-0.266435	-0.176916	-0.206009	-0.161996	-0.409664	-0.479787	-0.296274	-0.426076	-0.279862	0.209506	-0.379079	-0.329098	-0.359683	-0.304480	0.123718	-0.179900	-0.201534	-0.526785	-0.289560	-0.247039	-0.662555	-0.438012	-0.425330	-0.164234	-0.117983
728013	-0.539882	-0.162114	-0.845150	-0.571172	-0.443723	-0.374275	2.370080	-0.848203	0.304946	1.532121	3.005037	3.948313	1.767177	1.854941	2.876061	0.523975	-0.901624	-0.265905	-0.197220	-0.497908	-0.536830	-0.314748	-0.506303	-0.092665	-0.862703	-0.848203	-0.843623	0.159943	-0.581093	-0.419302	-0.424644	-0.434565	-0.220878	-0.191877	-0.533014	0.185128	-0.797070	-0.047638	-0.577278	0.082100	-0.378854	-0.172798	0.394999	-0.590251	-0.062139	-0.491040	-0.551330	-0.692516	0.212602
11119	-0.289286	-0.166316	-0.302336	-0.299576	-0.297568	-0.431079	0.143620	-0.206219	-0.338475	-0.227299	0.190800	-0.037072	3.934120	2.712698	5.948576	-0.247125	-0.379883	-0.197937	-0.351524	-0.336467	-0.337471	-0.392933	-0.163304	-0.159540	-0.352779	-0.239345	-0.076974	0.612664	-0.311622	-0.367586	-0.290290	-0.373107	-0.349517	0.011113	-0.332953	-0.042844	-0.258167	-0.243863	-0.159791	-0.060662	-0.155274	-0.333706	-0.248380	-0.212242	-0.310116	-0.336467	-0.366080	-0.390674	-0.285773
63932	-0.654499	0.033977	-0.521167	-0.210868	-0.462986	-0.681165	0.816997	-0.312685	-0.007235	3.221814	2.826667	0.673968	-0.016932	3.961198	0.433972	0.574576	-0.896920	-0.118748	-0.972071	-0.210868	-1.170856	-0.809648	-0.387836	0.210944	-0.979343	-0.329655	-0.145415	-0.424199	-0.324806	-0.516319	-0.892072	-0.826618	-0.909041	0.012159	-0.319958	0.283670	0.041249	1.292142	-0.278746	-0.462986	0.499425	-0.235111	0.320034	-0.113900	-0.387836	0.203672	-0.121173	-0.426623	-0.446017
1544	-0.131969	-0.130197	-0.134859	-0.130197	-0.117425	-0.103253	-0.128333	-0.131969	-0.133087	-0.127214	-0.127494	-0.126002	-0.127027	-0.125349	-0.124790	-0.124230	-0.134113	-0.130104	-0.134299	-0.126748	-0.096821	-0.135511	-0.132528	-0.128706	-0.136257	7.934949	0.058130	-0.132248	-0.128612	-0.133554	-0.134672	-0.134113	-0.136164	-0.130197	-0.131689	-0.128426	-0.129918	-0.127214	-0.128426	-0.119662	-0.128519	-0.133460	-0.129451	-0.130943	-0.131969	-0.116119	-0.128426	-0.133181	-0.130477
1545	-0.116902	-0.379637	-0.432767	-0.408902	0.107173	-0.103728	-0.401558	-0.446049	-0.456308	0.435240	5.563481	-0.474342	-0.469159	-0.453177	-0.480822	0.336000	-0.481901	-0.444106	0.439452	-0.451773	0.036549	-0.479742	-0.442378	-0.411061	-0.408254	-0.432659	0.726916	0.264835	-0.449937	-0.454041	2.283239	-0.327587	-0.453825	-0.397347	-0.447669	-0.275968	-0.466243	-0.330502	3.501127	-0.258150	-0.381257	-0.440758	1.040729	-0.184934	-0.451017	-0.174676	-0.444430	-0.464083	-0.189686
696	-0.037274	-0.355341	-1.070991	0.360309	-0.434858	-1.627608	1.553059	-0.514374	0.519342	1.234992	1.234992	1.712092	1.394026	1.791609	1.234992	2.586776	-1.309541	0.201276	-1.627608	-0.434858	-1.866158	-1.230024	-0.196308	0.837409	-1.468574	-0.196308	0.201276	-0.355341	-0.275824	-0.593891	-0.911958	-1.627608	-1.309541	0.439826	-0.196308	0.757892	0.519342	1.394026	0.916926	-0.593891	0.598859	-1.389058	0.996442	0.201276	-0.355341	0.280792	-0.593891	0.439826	-0.037274
1543	-0.127430	-0.127680	-0.130930	-0.126930	-0.127680	-0.133430	-0.121429	-0.128680	-0.125179	-0.121679	-0.122179	-0.119179	-0.121679	-0.120179	-0.122429	-0.114178	-0.132180	-0.126179	-0.132930	-0.128430	-0.134180	-0.131430	-0.127680	-0.124179	-0.132930	-0.126429	7.937055	-0.127430	-0.127930	-0.129430	-0.130430	-0.134681	-0.131930	-0.124929	-0.127430	-0.123429	-0.125429	-0.122179	-0.123179	-0.128930	-0.129180	-0.132180	-0.122929	-0.126179	-0.128180	-0.130930	-0.128930	-0.128680	-0.127180
1540	-0.331147	-0.282870	-0.298530	-0.019023	-0.254682	-0.346699	1.018004	-0.316351	-0.284706	-0.298530	0.053445	-0.017943	6.389767	0.921343	4.091177	-0.234270	-0.318727	-0.255762	-0.308575	-0.134585	-0.340759	-0.262674	-0.339571	0.067270	-0.358363	-0.332551	-0.335467	0.227975	-0.123785	-0.218826	-0.264510	-0.374131	-0.375535	-0.271422	-0.220446	-0.025179	-0.328015	0.223871	-0.290538	-0.265050	-0.301230	-0.319807	-0.276822	-0.150893	-0.145385	-0.310303	-0.243450	-0.276282	-0.266670
695	-0.242640	-0.240752	-0.198290	-0.238865	-0.242640	-0.270948	3.003367	-0.196403	-0.251132	-0.135068	5.253869	0.725501	-0.224711	-0.085057	-0.247358	-0.199234	-0.268117	-0.229429	-0.271891	-0.159602	-0.278497	-0.261512	-0.244527	-0.215275	-0.236034	-0.241696	-0.238865	-0.181305	-0.239809	-0.243583	-0.258681	-0.282271	-0.270004	-0.221880	-0.238865	-0.207726	-0.229429	-0.227542	-0.219993	-0.211501	-0.254906	-0.270948	-0.240752	-0.216219	-0.243583	-0.253963	-0.247358	-0.245470	-0.241696
11113	-0.419452	-0.385951	-0.099967	2.514743	-0.423537	-0.477465	-0.389219	-0.389219	-0.463575	1.023541	-0.408829	0.513673	-0.436611	-0.434976	-0.400658	-0.253581	-0.343462	-0.300155	-0.475014	2.208332	-0.435793	0.293874	-0.478282	1.161631	-0.439062	-0.441513	-0.052575	-0.445599	0.859305	0.288971	-0.327120	-0.523223	-0.472563	-0.428440	0.088783	-0.324668	-0.421086	5.874645	-0.368792	-0.493807	-0.492990	-0.387585	-0.357352	-0.321400	1.127313	-0.447233	0.038940	-0.211092	-0.364706
699	-0.221192	-0.174522	-0.280355	-0.210902	-0.040394	-0.270433	-0.019080	-0.236993	-0.182239	1.892528	-0.128588	0.872416	-0.141449	-0.132263	-0.166805	0.540585	-0.304609	-0.095882	-0.211270	-0.241035	-0.298362	-0.284030	-0.207228	-0.169745	-0.302771	-0.104702	-0.197306	-0.244343	-0.206493	-0.262349	-0.263451	-0.290645	-0.296524	-0.180402	-0.211270	-0.158353	-0.218619	-0.146594	-0.153209	-0.246915	-0.186649	-0.234421	-0.135570	-0.207228	-0.204288	-0.096617	-0.239565	-0.177095	0.241460
58530	-0.147737	-0.168457	-0.368750	-0.196084	-0.182271	-0.417097	0.225221	-0.216804	0.045649	0.149248	0.128528	0.529114	0.218315	0.142342	0.100902	0.460047	-0.472350	0.018022	-0.465443	0.135435	-0.575950	-0.403283	-0.189177	0.052555	-0.479257	0.059462	-0.237524	-0.237524	-0.244431	-0.327310	-0.375657	-0.541416	7.705120	-0.016511	-0.147737	-0.009605	-0.051044	0.163062	-0.002698	-0.278964	0.370261	-0.368750	0.107808	-0.133924	-0.216804	-0.099391	-0.251337	-0.078671	-0.285870
11117	0.118283	-0.124718	-0.199844	-0.280536	-0.217466	-0.186859	-0.212829	-0.238799	-0.277753	-0.199844	-0.202627	-0.182222	-0.210047	-0.205409	-0.247146	0.826883	-0.283318	-0.122863	-0.223959	-0.249929	-0.242509	-0.269406	-0.215612	-0.211902	-0.254566	-0.219321	0.240712	-0.131210	-0.256421	-0.259203	-0.212829	-0.163672	-0.268478	-0.224886	-0.197062	-0.175730	-0.177585	-0.225814	0.918704	-0.251783	-0.249001	-0.217466	6.538342	-0.204482	-0.236016	-0.283318	-0.252711	-0.253638	-0.202627
58533	-0.195888	-0.345252	-0.362925	-0.344112	-0.376607	-0.414803	2.349566	-0.434186	0.603949	0.245932	1.703653	0.165549	1.603318	6.514648	1.811401	-0.257458	-0.413093	-0.346392	-0.414803	-0.315608	-0.411383	-0.421644	-0.420504	0.187212	-0.421644	-0.419364	-0.326439	-0.302495	-0.346963	-0.358934	-0.268290	-0.442738	-0.377177	-0.313897	-0.370336	-0.290524	0.066923	-0.073319	-0.244916	-0.300785	-0.393140	-0.385159	0.624472	0.090297	-0.388579	-0.414803	-0.379458	-0.264869	-0.117786
8710	-0.005165	-0.232229	-0.272299	-0.202176	-0.238907	-0.248925	-0.165446	-0.225551	6.810085	-0.125375	-0.102001	-0.102001	-0.155428	-0.085305	-0.182141	0.248612	-0.312369	-0.142071	-0.295673	-0.235568	-0.335743	-0.309030	-0.145411	-0.135393	-0.322387	-0.142071	-0.061931	-0.255603	-0.218872	-0.258942	-0.295673	-0.355778	-0.292334	3.728029	-0.195498	-0.071949	-0.152089	-0.108680	-0.148750	-0.255603	-0.272299	0.829628	-0.088645	-0.188820	-0.155428	-0.158767	-0.222211	-0.245586	-0.215533
8711	-0.035324	0.187423	-0.363044	-1.179782	0.018442	-2.055407	-2.104053	0.709725	1.334441	-0.388647	-1.123455	-1.090171	-0.032764	-1.259152	-0.647238	0.105493	2.033405	2.504501	-1.159299	-0.539705	-1.415330	-0.150538	0.794216	-0.181262	0.358963	1.068169	-0.301596	1.754331	0.335920	-0.939113	-0.301596	-1.405089	-0.798296	0.684122	0.827500	2.084611	-0.209425	0.097812	0.817258	-0.083970	2.471217	-0.555067	0.220707	-0.063488	0.965756	0.617554	-0.191503	2.076930	-0.424491
8712	-0.131108	-0.118540	-0.140819	-0.131108	-0.132822	-0.141391	-0.115683	-0.134535	-0.125966	-0.094546	-0.114541	-0.109399	-0.111113	-0.109399	-0.116255	-0.074551	-0.146532	-0.124252	-0.142533	-0.135107	-0.141391	-0.125395	-0.128823	-0.122539	-0.146532	-0.127680	-0.105972	-0.136249	-0.134535	-0.137963	-0.141391	-0.147104	-0.139106	-0.125395	-0.113970	-0.121396	-0.126538	-0.116826	-0.116255	-0.134535	-0.077979	-0.131108	-0.116826	-0.127680	-0.130537	-0.133964	-0.132250	-0.134535	-0.121396
63931	0.004908	-0.381815	-0.299444	-0.326668	-0.509559	-0.680582	2.104659	-0.401360	1.907808	1.987386	2.154221	2.051607	0.141727	3.299730	0.711340	0.460738	-0.753180	-0.453016	-0.729446	-0.558423	-0.686167	-0.633813	-0.369948	0.016077	-0.656150	-0.285483	0.463531	-0.412529	-0.601004	-0.511653	-0.592627	-0.724560	-0.623342	-0.217772	-0.455808	-0.163323	-0.188453	-0.248486	-0.070482	-0.501182	-0.414623	-0.804138	0.286923	-0.151456	-0.601004	-0.853002	-0.582855	0.254812	-0.264541
8714	-0.294322	5.615687	3.245399	-0.357166	-0.100327	-0.488317	-0.174100	-0.388587	-0.294322	-0.217817	0.028092	-0.093497	-0.256070	-0.139946	-0.306618	0.396955	-0.488317	-0.268365	-0.482852	-0.394052	-0.474655	-0.448698	-0.354433	-0.299787	-0.247873	3.377916	0.700242	0.555429	-0.348969	-0.409080	-0.429572	-0.465092	1.347802	1.364196	-0.351701	-0.209620	-0.297054	-0.294322	-0.176832	-0.332575	-0.111257	-0.445966	-0.219183	-0.310716	-0.335307	-0.060709	-0.372193	-0.392686	-0.366729
8715	-0.395967	-0.395967	-0.497763	-0.037002	-0.395967	-0.529909	-0.283455	-0.444186	-0.326317	-0.235236	-0.262025	-0.229879	-0.267382	-0.197732	-0.304886	-0.004855	-0.535267	-0.128082	-0.545982	2.020352	-0.594202	2.095360	-0.363821	0.263029	-0.556698	-0.358463	-0.379894	-0.438828	0.911310	2.229302	-0.497763	-0.615632	-0.524552	1.409575	-0.379894	-0.283455	-0.363821	-0.031644	-0.288813	-0.454902	-0.363821	-0.503121	-0.262025	-0.363821	1.639956	-0.497763	-0.058432	-0.438828	0.171948
8717	-0.353370	-0.109069	-0.431434	-0.477544	-0.183087	-0.337596	4.148011	-0.348921	-0.268836	-0.127270	2.060121	0.023598	4.592932	1.028714	2.892527	-0.461365	-0.572190	-0.268836	-0.102597	-0.407974	-0.272071	-0.043949	-0.334765	-0.389773	-0.338001	-0.319395	0.559930	-0.075497	-0.412828	-0.376830	-0.467027	-0.614660	-0.551562	-0.416873	-0.185110	-0.144258	-0.130910	-0.311305	0.265069	-0.154370	-0.214636	-0.208974	-0.357011	-0.318990	-0.326675	-0.282588	-0.395436	-0.488869	-0.457320
8718	-0.260348	-0.100613	-0.289346	-0.014603	-0.031805	-0.181218	-0.340952	-0.241180	-0.105528	-0.005264	-0.138950	0.039461	6.791061	-0.134772	3.368815	0.163071	-0.019518	1.658675	-0.356434	-0.235773	-0.308514	-0.396490	-0.087097	-0.252730	-0.424260	0.015870	-0.226435	0.481802	-0.227172	-0.336529	-0.020501	-0.375111	-0.392067	-0.199649	-0.262559	-0.120027	-0.265263	-0.015831	-0.137967	-0.303353	-0.034754	-0.386415	-0.098893	-0.237739	-0.272143	-0.323013	-0.187853	-0.231841	-0.251747
79707	-0.418307	-0.205944	-0.320435	-0.152391	-0.661141	-0.834725	1.253826	-0.170858	-0.138541	2.085737	0.204934	3.807729	3.419011	0.776469	3.068150	-0.366601	0.049816	0.028580	-0.915054	-0.195787	-0.598355	-0.586352	-0.617744	-0.218870	-0.105302	-0.642674	-0.238260	0.040583	-0.292736	-0.470937	-0.339825	-0.765476	-0.722080	-0.603895	-0.289966	-0.224410	-0.012046	-0.050826	-0.152391	-0.069292	-0.351828	-0.626978	-0.197634	-0.129308	-0.760859	-0.113612	-0.492173	-0.268729	-0.375835
79705	-0.280433	-0.112436	-1.008423	-0.308433	-0.476430	-1.064422	4.479498	-0.588429	-0.532430	0.251559	0.755552	1.035548	0.559555	1.007548	0.419557	1.091547	-1.260419	0.503555	-0.784426	0.867550	-1.456416	-1.120421	-0.644428	0.251559	-1.316418	-0.364432	-0.056437	-0.140435	-0.280433	0.699553	-1.008423	-0.616428	-0.840425	0.055562	-0.280433	0.419557	0.307558	0.475556	0.951549	-0.336433	-0.504430	-0.196435	0.307558	-0.168435	-0.364432	-0.924424	-0.532430	-0.336433	-0.168435
79703	-0.424458	-0.266635	-0.759832	0.700032	-0.562553	-0.897928	4.211600	-0.424458	-0.010172	0.285746	0.364658	0.463298	0.640849	0.581665	0.561937	0.542209	-0.897928	0.088467	-1.154391	-0.444186	-1.233302	-0.700649	0.009556	0.206835	-0.996567	-0.187723	-0.148267	-0.325819	0.127923	-0.562553	-0.838744	-1.450309	-0.937384	-0.029900	-0.207451	0.305474	-0.207451	0.956495	3.383028	-0.542826	-0.128540	-0.759832	0.305474	-0.108812	-0.444186	-0.878200	-0.523098	3.343572	-0.266635
79701	-0.431263	-0.431263	-0.122042	-0.219390	-0.400723	-0.393088	0.429593	-0.433172	-0.360639	1.237959	0.444864	0.415278	0.108919	0.977411	-0.148765	-0.111544	-0.578239	-0.449397	-0.463713	-0.526702	-0.484709	-0.520021	2.064458	-0.410267	-0.482800	2.787883	4.534410	-0.406449	-0.512386	-0.549607	-0.548653	-0.562969	-0.465621	-0.204119	-0.491390	-0.305284	-0.149719	-0.360639	1.691293	-0.449397	-0.440807	-0.329144	-0.282379	-0.479937	-0.455123	-0.366365	-0.501888	0.053565	-0.438899
63935	-0.437994	-0.324410	-0.640315	-0.549211	-0.556310	-0.700657	2.292755	-0.508984	-0.583523	-0.057014	0.577164	0.197367	1.023217	5.829241	0.148857	0.062486	-0.441543	1.072910	-0.609553	-0.517266	-0.983433	-0.821340	1.193593	-0.129187	-0.789394	0.037639	1.071727	-0.518449	-0.387117	-0.578790	-0.478221	-0.558677	-0.622568	-0.207276	-0.232123	0.403238	1.626632	0.044738	0.062486	-0.750350	0.732158	-0.856835	-0.286548	-0.264068	-0.614285	-0.385934	-0.446276	-0.098425	-0.015603
51030	-0.462730	-0.185348	-0.459956	-0.423896	-0.300461	-0.365646	0.086487	-0.598647	4.960090	-0.129871	-0.075782	-0.143740	0.094808	0.363869	1.202950	0.309779	-0.762302	-0.475212	-0.397545	-0.576456	-0.580617	-0.537623	-0.408640	-0.146514	-0.729016	-0.443313	-0.584778	-0.509885	-0.536236	-0.575069	-0.669379	-0.379515	-0.457182	2.652271	-0.545944	3.087761	0.078165	0.399929	1.863119	-0.502950	-0.353164	-0.306009	0.774394	-0.519593	-0.437765	-0.279657	-0.487694	-0.471051	-0.157609
51031	-0.539930	-0.808128	-0.461115	0.412653	-0.607405	-1.077460	0.872502	-0.376630	1.554053	0.814667	1.335186	2.301945	2.509472	1.495084	3.611748	-0.444672	-0.628952	-0.574518	-0.994676	-0.330135	-0.841015	-0.613642	-0.932304	1.617559	-0.127711	-0.813231	-0.397610	-0.430497	-0.337506	-0.340908	-0.310857	-0.783180	-0.545601	0.511314	-0.469054	0.224405	0.953585	0.858327	-0.365290	-0.390806	-0.834778	-0.461682	0.057703	-0.092556	-0.293279	-0.889778	-0.417455	-0.698694	-0.053999
55102	-0.497223	-0.280548	-0.901682	2.218430	0.875048	0.239470	0.326140	-0.742787	-0.656117	0.051686	-0.034984	0.687264	1.900641	1.582852	2.521774	0.903938	-1.291695	-0.222768	-0.685007	0.427255	-1.017241	-0.786122	-0.511668	-0.251658	-1.277250	-0.439443	-0.583892	1.438402	0.557259	0.152801	-0.973906	-1.132801	-1.248361	0.788379	-0.526113	2.420659	-0.482778	2.319544	0.181690	0.109466	-0.150544	-0.973906	-0.078319	-0.396108	-0.323883	0.239470	-0.641672	-0.713897	-0.092764
55103	-0.785689	0.709098	-0.906888	-1.014621	1.651757	2.378951	-0.408626	0.035770	-0.610624	0.264702	0.224302	0.130036	-0.287427	0.197369	-0.233561	2.244285	-1.310885	0.062704	2.378951	-0.691424	0.089637	-0.085429	0.372434	-0.381693	-1.270485	-0.058495	-0.381693	-0.772223	-0.597158	-0.893422	-1.176220	-0.260494	-0.933822	-0.179694	-0.368226	0.035770	-0.839556	-0.408626	1.395892	0.143503	1.126561	0.534033	0.291635	-0.651024	0.358968	2.607882	-0.408626	-0.758756	-0.583691
5618	-0.675501	0.478344	-1.026378	-0.803706	2.286709	0.903445	0.006010	-0.513558	-0.203167	0.997911	0.552568	0.417615	-0.189672	0.066738	-0.311129	2.893996	-1.093854	0.404120	0.262420	-0.662006	-1.066864	-0.715987	-0.047971	0.113972	-0.844192	0.255672	-0.270643	-0.769968	-0.419091	-0.979144	-1.316526	-0.594529	-1.296283	0.431110	-0.311129	0.316401	1.308303	0.559315	0.363634	-0.722734	3.305601	-0.351615	0.498587	-0.230157	0.215186	2.738800	0.269167	-0.783463	-0.405596
5619	-0.285213	-0.285335	-0.285274	-0.285126	-0.285753	-0.285953	-0.285031	-0.285422	-0.284970	-0.285187	-0.285500	-0.284517	-0.284430	-0.284509	-0.284648	-0.282647	-0.285761	-0.285039	-0.285927	-0.285361	-0.286057	-0.285692	-0.284604	-0.284813	-0.285761	-0.284848	-0.284987	-0.285361	-0.285300	-0.285448	-0.285587	-0.286048	-0.285744	-0.285013	-0.285231	-0.284787	-0.284970	-0.284691	-0.284822	-0.285465	-0.285205	-0.285831	-0.284744	-0.285118	-0.285352	-0.285718	-0.284691	4.244290	2.271997
55106	-0.445211	-0.208388	-0.694498	-0.420282	0.439757	-0.345496	1.038046	-0.482604	-0.195924	0.938331	2.608553	0.664116	1.972872	5.275922	0.689044	2.994948	-0.906392	-0.008959	-0.021423	-0.470140	-0.694498	-0.819141	0.153078	-0.146067	-0.931320	-0.108674	-0.233317	-0.482604	0.439757	-0.669569	-0.744355	-0.769284	-0.819141	-0.170995	-0.370425	-0.021423	-0.245781	0.040898	0.028434	-0.519997	0.477150	-0.220853	0.128149	-0.258246	-0.420282	1.150225	-0.507533	-0.507533	-0.445211
55107	-0.413855	-0.289160	-0.560555	-0.501875	0.246296	-0.252485	-0.237815	-0.472535	-0.281825	-0.149795	-0.105784	-0.201140	-0.296495	-0.039769	-0.215810	0.605711	-0.663245	-0.230480	-0.303830	-0.457865	-0.648575	-0.538550	-0.245150	-0.362510	-0.663245	4.463921	0.407666	-0.487205	-0.450530	-0.516545	-0.619235	-0.641240	-0.538550	-0.303830	-0.362510	-0.208475	0.341651	-0.208475	3.583721	2.894231	-0.098449	-0.267155	-0.142460	-0.340505	-0.362510	-0.303830	-0.428525	-0.465200	-0.391850
55105	-0.207438	-0.407078	-0.357168	-0.057708	-0.407078	-1.405277	3.386080	-0.556808	0.241752	0.641032	0.790761	2.637430	1.888781	1.289861	0.790761	1.090221	-1.105817	-0.007798	-1.305457	-0.456988	-1.505097	-1.055907	-0.407078	0.491302	-0.956087	-0.207438	-0.007798	-0.456988	-0.357168	-0.556808	-0.856267	-1.555007	-1.105817	0.141932	-0.307258	0.391482	0.092022	0.840671	0.491302	-0.656627	-0.556808	-1.155727	0.591122	-0.057708	-0.456988	-1.005997	-0.307258	-0.107618	2.038511
5612	-0.377396	-0.489485	-0.529516	-0.112388	-0.356580	-0.531918	1.589749	-0.624791	1.265494	1.416813	1.201444	2.335935	1.264694	5.240617	2.689013	0.038130	-0.551133	-0.503095	-0.534320	-0.464665	-0.425434	-0.586361	-0.562342	-0.200457	-0.635199	-0.590364	-0.503095	0.207063	-0.502295	-0.432640	-0.454257	-0.574351	-0.234084	-0.269312	-0.558339	-0.400615	-0.194052	0.174237	-0.297334	-0.035528	-0.543127	-0.442247	-0.262106	-0.324555	-0.489485	-0.497491	-0.519108	-0.484681	0.037329
5613	-0.379078	-0.381041	-0.414423	-0.321150	-0.371223	-0.417369	1.144719	-0.392823	-0.329986	-0.114966	1.088755	0.751006	3.590453	3.807437	3.593399	-0.275986	-0.430133	-0.354532	-0.418351	-0.386932	-0.431115	-0.423260	-0.383987	-0.287768	-0.432096	-0.376132	-0.355514	0.085327	-0.382023	-0.399696	0.425039	-0.443878	-0.416387	-0.361405	-0.386932	-0.346677	-0.319186	-0.273040	-0.235731	-0.383987	-0.391841	-0.416387	-0.325077	-0.200385	-0.388896	-0.251440	-0.390860	-0.380060	-0.085511
5610	-0.374947	-0.091507	-0.360711	1.238978	1.053901	-0.662270	0.185461	-0.833110	-0.596263	0.441722	0.312298	2.111300	0.031446	0.193227	0.731633	-0.237757	-0.813697	-0.428011	-0.185987	0.251468	-0.618266	-0.601440	-1.251152	2.046588	-1.090665	-0.750279	-0.857701	-0.251994	0.022386	-0.187281	0.119455	-0.466839	-0.679095	-0.602735	-0.554847	1.446057	-0.748984	1.936577	0.065097	-0.637679	-0.523786	-0.394361	0.228172	0.244997	-0.519903	0.624211	-0.474604	-1.108785	-0.724394
51035	-0.396852	-0.581245	-0.637156	-0.665296	-0.589021	-0.734906	2.689330	-0.741571	0.539926	1.076073	2.917786	1.392652	2.187247	3.289905	2.722654	-0.238377	-0.549772	-0.306136	-0.746385	-0.480903	-0.767120	-0.729352	-0.278736	-0.162472	-0.691955	-0.312431	0.752459	0.154847	-0.740460	-0.661593	-0.423881	-0.567545	-0.675293	0.101899	-0.637526	-0.342052	-0.019549	-0.220234	0.267038	-0.487938	-0.778228	-0.745644	-0.208756	-0.414625	-0.563843	-0.727501	-0.601610	0.110415	0.074869
170680	-0.080748	-0.340999	-0.973037	0.179503	-0.526892	-1.828147	1.517936	-0.564071	0.439754	1.332043	1.108971	1.815366	1.406400	1.778187	1.183328	1.369222	-1.233287	0.179503	-1.642253	-0.303820	-1.828147	-1.121751	-0.340999	0.848720	0.514112	-0.155105	0.253861	-0.340999	-0.192284	-0.601250	-0.861500	-2.014040	-1.270466	0.439754	1.741009	0.848720	0.439754	1.480758	0.848720	-0.638428	-0.564071	-1.382002	0.997435	0.179503	-0.378177	-0.898679	-0.489713	-0.452535	-0.080748
5617	-0.128164	-0.128253	-0.128291	-0.128101	-0.127381	-0.128480	-0.127849	-0.128278	-0.128063	-0.127899	-0.127950	-0.127823	-0.127937	-0.127823	-0.127924	-0.127647	-0.128404	-0.128126	-0.128467	-0.128253	-0.128531	-0.128417	-0.128215	-0.127912	-0.128467	-0.128164	-0.128101	-0.128253	-0.128215	-0.128316	-0.128366	-0.128568	-0.128430	-0.127912	-0.128126	7.936721	-0.066797	-0.127887	-0.127988	-0.128303	-0.128063	-0.128329	-0.127937	-0.128114	-0.128227	-0.128126	-0.128265	-0.128265	-0.128190
7884	-0.374597	-0.577839	-0.491194	0.487791	-0.594098	-0.641807	1.329640	-0.204088	0.639473	4.085601	0.615512	2.526414	0.024185	1.682853	0.205391	-0.434072	-0.508951	-0.541469	-0.627901	-0.544892	-0.641165	-0.514085	-0.621910	-0.082998	-0.542325	-0.528633	0.112542	-0.265916	-0.566286	-0.363044	-0.590461	-0.632179	-0.583615	-0.321540	-0.578695	-0.308062	0.071038	-0.116159	-0.007478	-0.556231	-0.607790	-0.597521	-0.005552	-0.533554	-0.577625	-0.641593	-0.505314	0.916524	0.351939
55069	-0.057788	-0.763902	-0.512700	-0.659755	-0.864299	-1.036349	3.018701	-0.469792	1.706871	0.194246	1.421926	0.415870	1.193637	2.031392	0.858285	0.332970	-0.821391	-0.783898	-0.993024	-0.964280	-0.774317	-0.979694	-0.618930	-0.584770	-0.745572	-0.548943	1.272372	0.129675	-1.021769	-0.806810	-0.516033	-0.321904	-0.312323	0.335053	-0.763902	0.139674	2.356329	-0.933036	0.493772	-0.408554	-0.821807	-0.787647	2.003480	-0.750988	-0.938035	-1.047597	-0.942201	1.711453	0.855785
283796	-0.602407	-0.426621	-0.621184	0.018591	-0.234810	-0.581446	0.553880	-0.507230	-0.553443	-0.163023	0.035263	2.623657	1.542232	2.570403	1.227889	-0.474695	-0.511196	-0.423950	-0.524307	-0.449606	-0.496952	-0.433662	-0.639960	0.390072	-0.658737	-0.569225	-0.621588	0.338518	-0.394086	-0.370696	-0.324160	-0.411891	-0.383969	-0.137934	-0.423141	0.000057	-0.633971	0.383517	-0.413348	-0.387450	-0.439408	-0.524631	-0.597794	0.048131	-0.437223	-0.448473	-0.497356	-0.040652	2.014637
339448	-0.358684	-0.410471	-0.455052	-0.296540	-0.208278	-0.428033	0.495116	-0.402365	-0.112361	4.573183	0.695057	3.018240	0.528439	4.408367	1.358373	-0.120467	-0.494229	-0.366340	-0.378048	-0.432086	-0.469012	-0.476217	-0.385703	-0.152890	-0.465409	-0.297441	0.010125	-0.149737	-0.373995	-0.418126	-0.434337	-0.487925	-0.455953	-0.303746	-0.562678	-0.428934	0.417662	-0.111911	-0.208278	-0.405967	-0.444244	-0.416775	-0.260965	-0.366790	-0.377597	-0.396060	-0.401014	-0.319957	-0.468561
51412	-0.382339	-0.345068	-0.387663	1.590356	-0.358379	-0.458211	-0.354385	-0.394319	-0.339743	-0.311790	-0.297148	-0.337081	-0.346399	-0.329094	-0.371690	-0.045569	2.703159	2.535440	-0.424934	0.426972	-0.480840	0.088872	-0.068198	0.572062	-0.474185	-0.342405	-0.306466	-0.418278	0.046277	0.279220	-0.451556	-0.506131	-0.353054	-0.349061	0.090203	0.183380	-0.379676	1.462570	-0.307797	-0.416947	-0.210626	-0.442238	-0.106800	-0.357048	0.631962	-0.371690	0.071568	-0.164038	-0.434252
23266	-0.215717	-0.215717	-0.253805	0.072661	-0.163120	-0.259246	-0.190325	-0.233854	-0.163120	-0.166747	-0.177630	-0.157679	-0.188512	-0.168561	-0.186698	1.204412	-0.262874	-0.201208	-0.259246	-0.224786	-0.273756	-0.251991	-0.222972	-0.175816	-0.266501	-0.212090	-0.204835	-0.212090	-0.221158	-0.232041	-0.242923	-0.251991	-0.261060	-0.197580	-0.213904	-0.144983	-0.108709	0.027319	0.208689	0.206876	-0.232041	-0.255619	6.823265	-0.208463	-0.221158	-0.183071	-0.228413	-0.235668	-0.213904
23264	-0.352357	1.607607	-0.943552	-0.583849	0.130808	-0.758358	0.551055	-0.587411	-1.017154	0.016843	0.516628	1.970871	3.300466	0.733874	2.465908	3.524835	-0.355919	0.593791	-0.520931	0.162860	-1.258143	-0.452077	0.046521	-0.167164	-1.433840	-0.244328	-0.702563	-0.753610	-0.417650	-0.054386	-0.856891	-1.093131	-0.842645	0.065515	-0.156480	0.107065	-0.630148	0.695885	1.674087	-0.747674	0.096381	-0.264509	-0.290626	-0.484130	-0.202778	0.259019	0.986734	-1.068201	-0.463948
23265	-0.260427	-0.695365	-0.422025	1.361566	-1.016411	-1.170703	1.578605	-0.899941	-0.361855	0.605581	1.490070	1.666280	2.202647	2.018701	3.013643	0.202017	-0.009005	0.028815	-1.215830	0.641683	-1.198209	-0.097970	-0.358417	0.932215	-0.504543	-0.832465	0.416908	-0.409131	0.127665	0.335249	-0.360136	-1.350351	-1.069275	-0.521734	-0.204985	-0.125046	-0.284495	2.503064	1.252831	-0.940770	-0.716854	-1.221847	0.031824	0.229953	-0.062728	-0.899941	-0.470160	-0.239798	-0.108285
23262	-0.430404	-0.241132	-0.475830	-0.082144	-0.327440	-0.186622	1.875685	-0.424348	-0.356210	5.583901	1.006548	4.251426	-0.050346	0.849074	0.088958	0.228262	-0.528826	-0.304728	-0.339554	-0.162395	-0.298671	-0.453117	-0.357724	0.010221	-0.542453	-0.418291	-0.444032	-0.219934	-0.288072	-0.453117	-0.498542	-0.283529	-0.466745	-0.300185	-0.371352	-0.262331	-0.474315	0.196464	-0.342582	-0.433433	-0.377408	-0.468259	0.341825	0.075330	-0.371352	-0.225991	-0.424348	-0.457660	-0.368323
23263	-0.533044	-0.408303	-0.503647	0.427545	-0.532250	-0.442468	-0.552908	-0.481400	-0.542579	-0.513181	-0.439290	-0.383672	-0.370960	-0.485372	-0.488551	-0.381289	2.231929	4.214287	-0.571976	1.141830	-0.615676	0.460121	-0.471865	1.612193	-0.518743	-0.533839	0.784290	-0.502852	0.987691	1.105282	-0.479016	-0.656197	-0.484578	-0.301835	0.731057	0.453765	-0.513181	4.179328	0.287708	-0.507619	-0.463920	-0.467893	-0.451208	0.024717	0.679412	-0.475043	0.278968	-0.563237	-0.543373
23261	-0.493607	-0.493607	-0.504469	1.411321	-0.487318	-0.511329	-0.474740	-0.498180	-0.489605	-0.477027	-0.478170	-0.470738	-0.477027	-0.470738	-0.479886	-0.463306	0.343944	1.074014	-0.500467	1.808086	-0.461019	0.761862	-0.495322	2.575889	-0.511329	-0.488461	-0.490176	-0.498180	2.712527	1.675450	-0.503897	-0.515903	-0.507899	-0.471310	0.722986	-0.434721	-0.488461	3.763896	-0.482172	-0.499324	-0.497608	-0.505041	-0.479886	0.030649	2.033910	-0.503326	1.643434	-0.498752	-0.493035
23268	0.171782	-0.069004	-0.295871	-0.728729	0.249724	-0.390515	-1.455261	-0.339018	0.102190	-1.083644	-1.021012	-1.125398	-1.505366	-1.029363	-1.576349	0.704850	-0.501861	-0.467066	-0.707851	-0.514388	-0.802495	-0.501861	-0.501861	-0.351544	1.217041	-0.106583	1.416072	-0.514388	-0.041168	-0.654962	-0.628517	-0.166432	0.404216	0.270601	-0.198444	0.344368	1.537161	-1.238136	0.262250	0.063219	1.801608	1.118222	0.398649	-0.525522	-0.543616	1.001309	-0.487943	1.374318	3.190648
23269	-0.441160	-0.174479	-0.504193	-0.208420	-0.475101	-0.732084	0.266757	-0.315092	-0.349034	0.043714	0.087353	1.997757	3.379649	0.814664	5.794322	0.208572	-0.295698	0.048563	-0.654504	-0.387824	-0.916337	-0.649656	-0.218118	0.455857	-0.513891	-0.363580	-0.790269	0.475252	-0.135689	-0.339336	-0.601168	-0.867849	-0.397521	-0.222966	-0.247210	0.897093	0.014622	0.421916	0.067958	-0.382975	-0.455706	-0.766026	-0.237513	0.024319	-0.673899	-0.533286	-0.319941	-0.290849	0.063109
5608	0.001760	-0.190677	-0.193024	-0.385462	0.536830	0.162516	7.642940	0.133181	-0.394849	-0.394849	0.584940	-0.247001	0.223533	-0.079204	-0.122620	-0.086245	-0.358474	-0.006454	-0.258735	-0.135528	-0.032268	-0.130834	-0.189504	-0.006454	-0.309191	-0.324445	-0.401889	-0.168383	0.263428	-0.432398	-0.343219	-0.496935	-0.061603	-0.209452	0.243480	-0.087418	-0.364341	-0.156649	-0.439438	-0.112060	0.949867	-0.112060	-0.365514	-0.019361	0.047523	0.530963	-0.338526	-0.127314	-0.335006
23654	-0.163512	-0.173551	-0.192876	-0.471455	-0.488019	-0.604219	4.534935	-0.612250	-0.079939	-0.402438	3.691920	0.617764	-0.740748	-0.059359	-0.723180	0.032748	-0.365294	0.064119	-0.637849	-0.539719	-0.589412	-0.650649	-0.233282	-0.434060	0.104024	0.299531	1.883667	-0.252607	-0.586902	-0.658429	-0.154477	-0.490780	-0.454138	0.255862	-0.600705	-0.065382	1.919556	-0.224247	2.210934	-0.491282	-0.576612	-0.495799	0.894586	-0.337938	-0.578871	-0.609239	-0.545241	-0.336432	0.154971
9256	-0.571661	-0.373868	-0.392014	1.273804	-0.381126	-0.357536	-0.284951	-0.382941	-0.800303	-0.188777	-0.711386	2.651098	-0.123451	5.024616	0.126966	-0.167001	0.384642	0.261248	-0.656948	0.647761	-0.731347	1.917993	-0.675094	0.611469	-0.444638	-0.653319	-0.328502	-0.422862	1.095972	0.088860	-0.607953	-0.745864	-0.894663	-0.589807	-0.007315	0.361052	-0.813005	2.126674	-0.099861	-0.170631	-0.431935	-0.007315	-0.700499	-0.326688	0.540699	0.544328	1.388125	-0.707757	-0.667836
366	-0.149196	-0.150037	-0.139104	-0.148635	-0.150317	-0.155364	-0.135459	-0.103780	-0.147234	-0.144991	1.060772	-0.143309	-0.144150	-0.142468	-0.145271	-0.141627	-0.153681	-0.148355	-0.154803	-0.143309	-0.149757	-0.153401	-0.150878	-0.145832	-0.154242	0.068071	-0.140225	-0.147234	-0.146112	-0.151158	-0.152280	-0.155924	-0.153681	-0.147514	-0.149476	-0.140225	-0.146393	-0.143309	-0.145271	-0.148075	-0.150037	-0.153681	-0.144991	-0.148355	-0.150317	-0.153962	-0.151158	-0.150598	-0.148075
57476	-0.457617	6.071758	1.483573	1.457410	-0.541820	-0.425439	2.290423	-0.563773	-0.541820	-0.597454	-0.476863	-0.349355	-0.319884	-0.550240	-0.467841	-0.203803	0.661387	2.220053	-0.359580	0.361262	-0.277481	0.192554	-0.360181	0.046100	-0.337025	-0.493704	-0.410703	-0.376721	-0.029983	0.226837	0.674619	-0.459120	-0.593545	-0.193879	-0.029683	-0.102458	-0.258235	1.553041	-0.545128	-0.632339	-0.611288	-0.686770	-0.283797	0.032868	0.298711	-0.488291	0.050912	-0.208314	-0.116593
9527	-0.767333	-0.652040	-0.017624	-0.297011	-0.711212	-0.973518	0.816268	-0.555658	-0.357402	0.583852	0.438668	2.019219	0.931561	1.303060	1.373212	-0.218319	-0.279320	-0.220149	-0.891776	-0.116446	-1.018049	-0.458665	-0.788684	-0.512346	-0.365333	-0.422064	0.829078	-0.559928	-0.487946	-0.447075	-0.214049	-0.912517	-0.487336	0.782717	-0.573958	1.526936	0.702805	3.123957	3.909047	-0.738662	-0.720362	-0.837485	-0.367773	-0.721582	0.082419	-0.683151	-0.488556	0.298364	0.236143
9520	0.279061	-0.540171	-0.698647	0.679199	-1.077199	-1.008228	2.460343	-0.885027	0.690782	0.390152	0.835043	1.516332	1.183585	2.103904	1.378915	0.095839	-0.237961	-0.028941	-0.899769	0.390152	-0.986115	-0.361161	-1.122478	0.839781	-0.750770	-0.754456	-0.696541	-0.401702	-0.424341	0.617072	-0.313777	-0.855017	-0.405387	-0.609669	-0.212162	-0.183205	1.012999	1.097765	-0.184258	-0.652841	-0.783413	-0.813950	0.517564	-0.140559	-0.363267	-0.962422	-0.344840	-0.655474	-0.160566
57472	-0.613992	-0.320115	-0.634983	-0.627986	-0.288629	-0.477549	0.974341	-0.211661	0.299124	1.502619	0.593001	5.337007	0.477549	0.481048	0.236151	0.568511	-0.372593	0.393585	-0.243148	-0.624488	-0.781921	-0.613992	-0.456558	-0.498540	-0.718948	-0.404080	-0.771426	-0.337608	-0.330611	-0.372593	-0.393585	-0.865886	-0.834399	-0.036735	-0.386588	0.239649	1.268217	0.183673	0.218658	-0.463555	-0.075218	-0.673467	0.281632	-0.229154	-0.348104	-0.603496	-0.383089	-0.589502	-0.386588
367	1.354239	-0.285874	-0.428763	-0.205111	-0.273449	-0.521951	0.186279	-0.329362	-0.099498	0.018540	0.018540	0.111729	0.024753	0.099304	-0.018735	0.186279	-0.497101	-0.186474	-0.521951	-0.298300	-0.584077	-0.466038	-0.279662	-0.056010	-0.528164	5.740298	-0.174049	-0.316937	-0.279662	-0.354212	-0.273449	-0.621352	-0.478463	-0.099498	-0.254812	-0.031160	-0.136773	0.068241	4.497788	-0.354212	-0.310725	-0.130561	-0.018735	-0.192686	-0.292087	-0.422551	-0.323150	-0.279662	-0.062223
6778	-0.134713	-0.326813	-0.098098	-0.588348	-0.510810	-0.576758	2.224434	-0.236865	0.225385	-0.175738	3.041757	0.341896	2.412945	2.092846	3.145345	-0.380761	-0.743320	-0.715628	-0.673782	-0.653372	-0.581476	-0.722705	-0.453888	-0.640552	-0.373992	-0.402402	0.557483	0.565278	-0.600963	-0.630809	-0.222199	-0.466093	-0.353171	-0.106918	-0.647321	-0.606399	-0.240045	-0.374094	0.330204	-0.376453	-0.669372	-0.467221	0.255333	-0.570092	-0.660449	-0.644142	-0.595425	-0.510605	-0.421376
6779	-0.182015	-0.182113	-0.182376	-0.181933	-0.181293	-0.182507	-0.181440	-0.182195	-0.181867	-0.181539	-0.181621	-0.181358	-0.181522	-0.181490	-0.181687	-0.181358	-0.182491	-0.181916	-0.182130	-0.182146	-0.182524	-0.182376	-0.181998	-0.172462	-0.182458	-0.181966	-0.181982	-0.179832	-0.182097	-0.182212	-0.182392	-0.182671	-0.182442	-0.181900	-0.182064	-0.181703	-0.181834	-0.181457	0.135246	7.622790	-0.181752	-0.182195	-0.181654	-0.181949	-0.182064	-0.182343	-0.182179	-0.182179	-0.182031
122704	-0.180956	-0.180956	-0.413022	-0.103601	-0.236210	-0.556682	0.139516	-0.291464	1.896588	0.161617	0.227922	0.216871	0.106364	0.349480	0.029008	1.443506	-0.490378	-0.114652	-0.424073	-0.236210	-0.545632	-0.203058	-0.269362	0.006907	-0.512479	-0.192007	-0.114652	-0.269362	-0.236210	-0.313566	-0.379870	-0.645088	-0.468276	-0.081499	-0.180956	0.029008	-0.059398	0.205821	0.051110	-0.313566	-0.291464	-0.468276	7.311463	-0.125702	-0.158855	-0.158855	-0.269362	-0.269362	-0.192007
1809	-0.447632	-0.447845	-0.400752	0.036086	-0.114144	-0.473203	-0.482153	-0.484710	-0.435059	-0.476399	-0.469367	-0.492594	-0.465958	-0.471924	-0.468728	4.188384	-0.408636	-0.419291	0.045036	-0.342365	-0.180628	-0.353232	-0.403096	1.875064	-0.482366	-0.454664	-0.110947	-0.271405	-0.251375	-0.117979	-0.066411	-0.308270	-0.461909	-0.303156	-0.184251	-0.353232	-0.325743	0.816426	0.966443	-0.450189	-0.447845	-0.423979	3.796935	4.225462	-0.337463	-0.184464	-0.184890	-0.431863	0.382998
6774	1.906386	-0.525358	-0.204064	-0.474915	-0.720316	-0.835973	1.324240	0.127227	-0.153621	-0.665555	0.921373	0.943868	1.398769	1.952513	1.330829	0.175399	-0.605795	-0.482867	-0.647150	-0.735994	-0.780984	-0.929589	-0.349942	-0.335399	0.193577	-0.156120	1.757782	-0.234058	-0.697593	-0.644650	0.095189	0.009298	-0.220424	4.074097	-0.670327	-0.133852	0.260380	-0.344943	0.514189	-0.562396	-0.446284	-0.710545	0.870248	-0.532175	-0.988667	-0.928680	-0.824157	-0.340626	-0.480595
6775	-0.267554	-0.267257	-0.270518	-0.263403	-0.263107	-0.276447	-0.212712	-0.268146	-0.261921	-0.261032	-0.261625	-0.256289	2.778989	4.754781	5.420591	-0.252139	-0.274075	-0.264886	-0.276447	-0.254510	-0.277633	-0.184253	-0.268443	-0.247099	-0.274372	-0.264886	-0.260439	-0.113403	-0.089095	-0.266961	-0.272593	-0.275261	-0.272890	-0.256882	-0.265478	-0.052336	-0.263996	-0.141269	-0.260439	-0.269629	-0.264589	-0.274965	-0.259253	-0.265478	-0.243542	-0.239984	-0.238799	-0.226644	0.127605
6776	0.832197	-0.395790	-0.448949	-0.119360	-0.385158	-0.549953	0.486660	-0.305419	-0.268207	1.794386	4.085565	5.228497	1.634907	0.359077	1.268106	-0.071516	-0.549953	-0.438318	-0.544637	-0.549953	-0.581849	-0.491477	-0.246943	-0.252259	-0.581849	-0.379842	0.321865	0.210230	-0.464897	-0.480845	-0.443634	-0.576533	-0.486161	-0.188467	-0.406422	-0.257575	-0.135308	-0.209731	0.157070	-0.438318	-0.475529	-0.491477	-0.199099	-0.337314	-0.454265	-0.507425	-0.512741	-0.480845	-0.363894
6777	-0.484349	-0.434843	-0.070224	-0.374751	-0.439728	-0.510405	0.481184	-0.086509	-0.520339	0.869253	1.143817	1.652883	4.490040	0.765518	4.336799	-0.439891	-0.078203	-0.300492	-0.542323	-0.462201	-0.561214	-0.593784	-0.415952	-0.109796	-0.436471	-0.386314	-0.053939	-0.048728	-0.462039	-0.436960	-0.314009	-0.381917	-0.513987	0.183170	-0.429143	-0.031791	1.396233	-0.243169	-0.117287	-0.419861	-0.448522	-0.548349	-0.396573	-0.356024	-0.489560	-0.488583	-0.464156	-0.386477	-0.395596
6770	-0.189764	5.730721	5.384209	-0.191099	-0.190917	-0.191736	-0.190432	-0.191251	-0.190947	-0.190250	-0.190250	-0.189764	-0.190280	-0.190128	-0.190523	-0.189188	-0.191888	-0.190371	-0.190674	-0.190432	-0.191979	-0.187793	-0.191069	-0.189128	-0.191948	-0.190583	-0.191402	-0.184335	-0.190098	-0.191129	-0.191615	0.216319	-0.191797	-0.190705	-0.190432	-0.187854	-0.190856	-0.190401	-0.190401	-0.191342	-0.190796	-0.191615	-0.190280	-0.190887	-0.184911	-0.191493	-0.190523	-0.140172	-0.101923
6772	-0.171275	-0.925532	-0.751449	-0.108520	-1.083213	-1.158447	0.215820	0.013807	2.060533	-0.452354	0.403573	0.150303	-0.157152	-0.263816	-0.181792	2.345490	-0.259274	0.317445	-1.058361	-0.089643	-0.826925	-0.196353	2.806944	0.612904	-0.391636	0.143392	-0.693115	-0.656041	0.118963	0.412038	-0.639323	-0.833187	-0.620627	-0.108248	0.317445	-0.365079	-0.489186	1.030508	-0.362484	-1.032725	2.463607	-1.095435	3.317603	-0.081284	0.162827	-1.210066	0.613175	-0.783408	-0.218413
6773	-0.058466	-0.243148	-0.391696	-0.239133	-0.303370	-0.415785	7.385011	-0.295340	-0.154822	-0.030362	0.423313	0.082053	0.656172	1.406943	1.109847	0.142275	-0.419800	-0.198985	-0.423815	-0.110659	-0.471992	-0.251177	-0.263222	-0.110659	-0.443889	-0.247162	-0.186940	-0.223074	-0.271251	-0.295340	-0.166866	-0.508126	-0.395711	-0.166866	-0.251177	0.053949	-0.126718	-0.042407	-0.094599	-0.227088	-0.166866	-0.170881	-0.070510	0.025845	-0.182925	0.013801	-0.255192	-0.295340	-0.243148
574537	-0.331593	-0.133257	-1.009242	-0.430761	1.552601	5.601965	-0.149785	-0.562986	-0.149785	0.990648	1.618713	2.131081	-0.215897	0.627032	0.032023	1.486489	-1.356331	-0.083673	1.602185	-0.662154	0.544392	-0.761322	0.312999	0.015495	-1.058826	0.131191	-0.282009	-0.579514	-0.728266	-0.761322	0.180775	-0.265481	-1.075354	-0.133257	-0.546458	0.131191	-0.827434	-0.348121	0.131191	-0.529930	0.544392	0.081607	0.213831	-0.414233	0.610504	0.742728	-0.248953	-0.546458	-0.381177
9966	-0.670372	1.158373	-0.777945	-0.777945	2.431323	2.126532	0.046783	-0.293865	-0.401439	0.871511	0.495005	0.961156	-0.060790	0.297787	-0.096648	1.570737	-1.423384	0.423290	0.799796	-0.634514	-0.526941	0.064712	0.297787	-0.168363	-1.441313	0.100570	-0.526941	-0.724158	-0.473154	-0.813803	-1.046878	-1.082736	-0.867589	0.100570	-0.114577	0.387432	-0.580727	0.010925	0.172285	-0.526941	2.072746	0.925298	0.279859	-0.526941	0.871511	3.632557	-0.455225	-0.795874	-0.795874
9967	-0.150526	-0.020925	-0.820131	-0.496129	0.670281	-0.712131	2.484695	-0.258527	0.195077	0.540680	0.540680	1.966291	0.562280	0.864682	0.411079	1.383086	-1.100934	0.108676	-1.057733	-0.388128	-1.079334	-0.388128	0.151876	0.108676	-1.100934	-0.107326	-0.172126	-0.560929	-0.431328	-0.668930	-0.863332	-1.468137	-1.014533	0.043876	-0.085725	1.383086	-0.107326	0.670281	0.238277	-0.344928	3.003100	-0.928132	0.411079	-0.150526	-0.301727	-0.431328	-0.323327	-0.560929	-0.323327
9960	-0.358163	-0.391252	-0.394104	-0.391252	-0.371855	-0.400950	1.508493	-0.221815	-0.012444	0.592280	5.864214	0.786248	1.559837	1.705313	1.875320	-0.342189	-0.380983	-0.376419	-0.410649	-0.398668	-0.415213	-0.411219	-0.402662	-0.372996	-0.399809	-0.398098	-0.233796	0.186658	-0.402091	-0.405514	-0.378701	-0.395245	-0.243494	-0.087749	-0.400380	-0.385547	-0.293697	-0.382694	-0.203559	-0.282288	-0.406655	-0.382124	-0.315947	-0.363298	-0.407226	-0.392963	-0.408367	-0.294268	-0.339337
9961	0.002775	0.066795	0.413207	-0.590949	-0.558939	-0.664178	3.305088	-0.563323	0.538178	-0.506757	2.378546	-0.423882	2.243928	2.120710	1.750181	0.067672	-0.619451	-0.552800	-0.650584	-0.604104	-0.588318	-0.595772	-0.356792	-0.426074	-0.147191	-0.500180	3.392349	-0.052037	-0.580863	-0.632606	-0.505880	-0.650146	-0.208580	0.295252	-0.597088	-0.202003	-0.147191	-0.432213	-0.190602	-0.583933	-0.559816	-0.567270	2.291724	-0.400641	-0.513773	-0.550169	-0.645322	-0.237082	-0.402395
9962	-0.484241	2.612813	4.352535	3.209538	-0.592736	-0.600703	-0.025601	-0.521797	-0.517624	-0.442132	-0.408749	-0.221727	-0.172032	-0.381056	-0.343121	-0.545317	0.039649	0.017646	-0.500932	0.229705	-0.531660	-0.178860	-0.588184	1.326800	-0.486517	-0.405714	-0.484620	-0.432269	-0.168238	0.188356	0.094655	-0.559353	-0.602979	-0.334016	-0.058225	-0.115887	2.921229	1.245618	-0.027118	-0.556697	-0.553663	-0.596909	-0.523694	0.633339	-0.202001	-0.607531	-0.279768	-0.519900	-0.429993
56108	0.175690	-0.433171	-0.245428	5.422017	-0.427188	-0.519148	-0.335749	-0.575083	-0.500304	-0.569919	-0.604628	-0.581911	-0.588763	-0.601474	-0.588391	-0.272341	1.170291	0.540501	-0.501471	0.344689	-0.480690	-0.191578	-0.429273	1.160559	-0.489405	-0.437317	0.633826	-0.493427	0.377585	0.824474	0.131647	-0.451072	-0.497945	-0.324279	0.267799	-0.117742	-0.045048	3.866099	0.033331	-0.505443	-0.542957	-0.484315	-0.162704	1.945867	0.048153	-0.462666	-0.086609	-0.323212	-0.294263
56107	0.176767	-0.433290	-0.245851	5.421828	-0.427282	-0.519810	-0.335325	-0.575198	-0.500098	-0.569413	-0.604145	-0.581230	-0.588231	-0.600694	-0.587958	-0.271472	1.169697	0.540597	-0.501935	0.344544	-0.481404	-0.192053	-0.429392	1.160809	-0.489994	-0.437337	0.633845	-0.493593	0.377464	0.824189	0.131286	-0.451860	-0.498385	-0.324104	0.267681	-0.117425	-0.044882	3.866532	0.033668	-0.505709	-0.543172	-0.484854	-0.161169	1.945843	0.047993	-0.463131	-0.086839	-0.323409	-0.294288
56106	0.176390	-0.433318	-0.246276	5.425287	-0.427394	-0.520022	-0.334914	-0.575099	-0.499772	-0.568877	-0.603505	-0.580626	-0.587765	-0.600059	-0.587517	-0.271212	1.174856	0.540361	-0.502374	0.343702	-0.481751	-0.192315	-0.429253	1.158819	-0.490055	-0.437185	0.635642	-0.493476	0.376272	0.823278	0.130237	-0.452230	-0.498557	-0.324082	0.266887	-0.117186	-0.044089	3.862796	0.034485	-0.505646	-0.542529	-0.485098	-0.161728	1.943249	0.048143	-0.463310	-0.087218	-0.323438	-0.294387
56105	0.176399	-0.432968	-0.246595	5.425246	-0.427390	-0.520328	-0.334625	-0.575214	-0.499628	-0.568595	-0.603202	-0.579924	-0.587435	-0.599607	-0.587534	-0.270295	1.174600	0.540493	-0.502008	0.343336	-0.482151	-0.192478	-0.428952	1.159280	-0.490580	-0.437231	0.635786	-0.493679	0.376233	0.823175	0.129967	-0.452651	-0.498959	-0.323940	0.267007	-0.116943	-0.043911	3.862870	0.033633	-0.505826	-0.542342	-0.485374	-0.161986	1.943492	0.047466	-0.462939	-0.087393	-0.323767	-0.294440
56104	0.175690	-0.433171	-0.245428	5.422017	-0.427188	-0.519148	-0.335749	-0.575083	-0.500304	-0.569919	-0.604628	-0.581911	-0.588763	-0.601474	-0.588391	-0.272341	1.170291	0.540501	-0.501471	0.344689	-0.480690	-0.191578	-0.429273	1.160559	-0.489405	-0.437317	0.633826	-0.493427	0.377585	0.824474	0.131647	-0.451072	-0.497945	-0.324279	0.267799	-0.117742	-0.045048	3.866099	0.033331	-0.505443	-0.542957	-0.484315	-0.162704	1.945867	0.048153	-0.462666	-0.086609	-0.323212	-0.294263
56103	0.175690	-0.433171	-0.245428	5.422017	-0.427188	-0.519148	-0.335749	-0.575083	-0.500304	-0.569919	-0.604628	-0.581911	-0.588763	-0.601474	-0.588391	-0.272341	1.170291	0.540501	-0.501471	0.344689	-0.480690	-0.191578	-0.429273	1.160559	-0.489405	-0.437317	0.633826	-0.493427	0.377585	0.824474	0.131647	-0.451072	-0.497945	-0.324279	0.267799	-0.117742	-0.045048	3.866099	0.033331	-0.505443	-0.542957	-0.484315	-0.162704	1.945867	0.048153	-0.462666	-0.086609	-0.323212	-0.294263
56102	0.175690	-0.433171	-0.245428	5.422017	-0.427188	-0.519148	-0.335749	-0.575083	-0.500304	-0.569919	-0.604628	-0.581911	-0.588763	-0.601474	-0.588391	-0.272341	1.170291	0.540501	-0.501471	0.344689	-0.480690	-0.191578	-0.429273	1.160559	-0.489405	-0.437317	0.633826	-0.493427	0.377585	0.824474	0.131647	-0.451072	-0.497945	-0.324279	0.267799	-0.117742	-0.045048	3.866099	0.033331	-0.505443	-0.542957	-0.484315	-0.162704	1.945867	0.048153	-0.462666	-0.086609	-0.323212	-0.294263
56101	0.175557	-0.431421	-0.246043	5.421804	-0.427424	-0.520299	-0.335269	-0.575488	-0.500091	-0.569158	-0.603865	-0.581000	-0.588224	-0.600538	-0.587703	-0.270994	1.169231	0.540678	-0.502524	0.344600	-0.481670	-0.191251	-0.428914	1.160988	-0.490260	-0.437479	0.634323	-0.493785	0.377321	0.824666	0.131143	-0.452275	-0.498626	-0.324072	0.267663	-0.117244	-0.044851	3.866783	0.033824	-0.505131	-0.542941	-0.485096	-0.162081	1.945773	0.047950	-0.462876	-0.086112	-0.323625	-0.294405
56100	0.174949	-0.433682	-0.246749	5.422884	-0.424940	-0.512086	-0.335633	-0.576260	-0.500960	-0.568586	-0.604770	-0.581277	-0.589124	-0.601318	-0.588653	-0.271534	1.169219	0.540173	-0.501208	0.343803	-0.476100	-0.189653	-0.430006	1.160700	-0.491051	-0.438152	0.633404	-0.494627	0.376908	0.823789	0.130371	-0.452358	-0.499470	-0.324855	0.267062	-0.117383	-0.045660	3.867294	0.032993	-0.505505	-0.541714	-0.484345	-0.162831	1.945834	0.047397	-0.454444	-0.087581	-0.324259	-0.295003
10257	-0.250427	-0.289129	-0.410072	-0.250427	-0.027892	-0.419747	-0.052081	-0.313318	-0.173024	1.481475	-0.148835	2.773145	-0.052081	-0.037568	0.015647	0.141428	-0.468124	-0.216563	-0.361695	-0.342344	-0.453611	-0.405234	-0.250427	-0.114971	-0.182699	-0.250427	-0.211726	-0.168186	-0.289129	-0.347182	-0.414910	-0.453611	-0.453611	-0.211726	-0.255265	-0.114971	-0.231076	-0.052081	4.756608	-0.313318	-0.293967	-0.361695	0.218831	-0.202050	-0.308480	-0.347182	-0.298804	-0.322993	-0.240752
1173	0.316283	-0.272051	0.017962	1.965360	-0.976905	-1.160091	0.780581	-0.777892	1.078111	0.569501	0.979594	0.759611	0.022908	0.892748	-0.028725	1.045470	-0.150981	0.110940	-1.066124	0.348529	-0.934372	-0.223583	-0.396483	0.616781	-0.746833	-0.705487	0.482853	-0.677792	0.137251	0.558818	-0.348609	-0.852670	-1.032889	-0.706279	0.554070	-0.132386	1.432022	2.489797	0.556049	-1.091841	-1.180468	-1.159498	2.669225	-0.206373	0.295116	-1.155739	0.372862	-0.494012	-0.038616
201895	-0.658016	1.145413	-0.717470	-0.876013	2.235397	1.036414	-0.687743	-0.321112	-0.360748	0.045519	0.828326	0.422059	-0.251749	-0.004025	-0.340930	4.544183	-1.094010	0.570694	1.085959	-0.598562	-0.063479	-0.182387	0.620238	-0.469746	-1.074192	0.402242	-0.618380	-0.776924	-0.638198	-0.677834	-1.064283	0.253607	-0.796741	-0.152660	-0.222022	-0.113024	-0.469746	-0.103115	-0.113024	-0.420201	1.839039	1.294047	0.154518	-0.519291	0.124791	0.957143	-0.370657	-0.638198	-0.697652
258	-0.416834	0.135112	-0.002875	-0.232852	0.641062	-1.290747	0.365089	3.124816	-0.048870	0.457080	0.595066	0.779048	0.365089	1.055021	-0.002875	1.652962	-0.232852	0.825043	-1.566720	-0.416834	-2.026675	-1.106766	-0.002875	0.411084	-0.554820	-0.278847	-0.232852	-0.830793	0.135112	-0.968779	-1.198756	-1.934684	-1.474729	1.009025	0.135112	0.457080	-0.048870	0.733053	0.319093	-0.738802	1.193007	0.319093	0.595066	2.388889	-0.462829	-0.508825	-0.784797	0.641062	-0.508825
259	-0.125935	-0.126116	-0.126839	-0.125806	-0.126348	-0.127485	-0.124825	-0.126168	-0.125445	-0.124696	-0.124851	-0.124334	-0.124799	-0.124386	-0.125057	-0.124076	-0.127175	-0.125780	-0.127381	-0.126297	-0.127588	-0.127046	-0.126348	-0.125135	-0.127278	7.937251	-0.125729	-0.125909	-0.126271	-0.126452	-0.126710	-0.127691	-0.126607	-0.124928	-0.126116	-0.125212	-0.125470	-0.124644	-0.125031	-0.126529	-0.126529	-0.126762	-0.124773	-0.125806	-0.126323	-0.126968	-0.126400	-0.126348	-0.126039
55818	-0.627968	-0.548429	-0.637491	-0.253235	-0.510899	-0.613965	1.908341	-0.688743	-0.492975	0.622542	-0.351820	1.347642	3.038701	3.232789	3.472529	-0.459647	-0.654575	-0.583157	-0.613685	-0.471970	-0.632729	-0.601642	-0.693224	-0.015736	-0.649534	-0.651774	-0.623767	-0.059707	-0.413715	-0.445363	-0.298607	-0.390189	0.323148	-0.198062	-0.498296	-0.366944	-0.452365	-0.003693	-0.327454	-0.429399	-0.612845	-0.363583	-0.213465	-0.202263	-0.571394	-0.593520	-0.583157	0.012831	1.758504
55819	0.007439	-0.566176	-0.364333	0.134136	-0.408929	-0.526080	3.248240	-0.116667	-0.347831	0.071538	4.952174	2.278441	-0.419158	0.394213	-0.417658	-0.467027	-0.392018	-0.392155	-0.514488	-0.357241	-0.492394	-0.584451	-0.470573	0.552551	-0.324237	0.289882	0.596465	-0.178720	-0.076571	-0.079435	0.730117	-0.470710	-0.455844	0.017668	-0.063751	-0.254411	-0.155672	-0.196858	-0.306781	-0.117349	-0.554038	-0.578723	-0.439479	0.745119	-0.466073	-0.601771	-0.487894	-0.363788	-0.431978
55815	-0.134058	-0.316606	-0.438304	-0.252177	-0.502732	-0.699597	-0.051733	-0.431145	-0.169852	-0.062471	-0.284391	0.027013	-0.166273	-0.341661	-0.112582	0.324100	-0.363137	-0.091106	-0.685280	0.105759	-0.728232	-0.567161	-0.398931	0.098600	-0.610113	-0.180590	-0.212804	-0.352399	-0.252177	-0.423987	-0.513471	-0.706756	-0.577899	-0.187749	-0.040995	0.546020	-0.481256	0.048489	-0.080368	-0.434725	-0.101844	-0.628010	-0.098265	-0.338082	-0.062471	-0.567161	-0.409669	3.309287	3.928517
55816	-0.280445	-0.335665	-0.424411	5.142948	-0.274528	-0.467798	-0.171977	-0.357358	-0.264668	-0.126618	-0.201559	-0.116757	-0.122673	-0.063509	-0.138451	-0.081258	-0.106896	-0.185782	-0.450049	-0.239030	-0.191698	-0.422439	-0.268612	1.216412	-0.430328	-0.296222	-0.270584	-0.329748	0.056792	0.530106	-0.400746	-0.426383	-0.444133	-0.223253	-0.313971	-0.173949	-0.227197	1.242050	-0.227197	-0.365247	-0.355386	-0.410606	0.033126	0.220479	0.234284	0.210619	-0.085203	-0.315943	-0.357358
251	-0.117510	-0.110350	-0.138229	-0.127412	-0.130916	-0.141885	-0.123756	-0.133811	-0.130916	-0.109588	-0.105018	-0.111112	-0.110502	-0.114463	-0.114920	-0.099534	-0.142037	-0.118577	-0.137772	-0.128936	-0.136400	-0.121014	-0.129697	-0.120862	-0.135334	-0.127260	-0.124975	-0.129697	-0.121928	-0.134725	-0.136705	-0.147217	-0.138990	-0.121166	-0.129697	-0.118424	7.936791	-0.108827	-0.111721	-0.131221	-0.113245	-0.130459	-0.114920	-0.126194	-0.110807	-0.135029	-0.110198	-0.133658	-0.130307
55810	-0.541775	-0.273734	-0.410139	-0.599962	0.402568	-0.155453	2.015582	0.251855	-0.665780	0.596206	0.203207	1.260108	5.309336	1.406052	3.676290	-0.191700	0.627684	0.109726	-0.391062	-0.529375	-0.418724	-0.403462	-0.554176	-0.577069	-0.691534	-0.842248	0.515126	-0.309982	-0.377707	-0.552268	-0.512205	-0.849879	-0.678180	-0.092497	-0.642887	-0.131606	0.211792	-0.246072	-0.168807	0.425461	0.244224	-0.033356	-0.650518	-0.390108	-0.612362	0.295733	-0.512205	-0.110620	-0.331921
257	0.267221	-0.352076	-1.019012	0.171945	-0.494991	-1.781225	1.172349	-0.542630	0.457774	2.458582	0.648328	1.648731	1.315263	1.601093	1.077072	1.839285	0.076668	0.219583	-1.685948	1.077072	-1.876502	-1.161927	-0.447353	0.457774	-0.637906	-0.066247	-0.066247	-0.399715	-0.256800	-0.590268	-0.923736	-1.971778	-1.209566	0.410136	0.934157	1.505817	0.695966	1.362902	0.362498	-0.637906	-0.733183	-1.447757	0.981796	0.695966	-0.352076	-1.209566	-0.447353	-0.494991	-0.113885
55812	-0.473356	0.024527	-0.533609	-0.254541	0.148205	0.160890	-0.546294	-0.400417	-0.403588	-0.080123	-0.187945	-0.197459	-0.460671	-0.295767	-0.612890	0.928328	-0.644602	-0.108664	-0.270397	-0.067438	-0.251369	-0.308452	-0.080123	0.091123	-0.628746	-0.092808	-0.470184	-0.584349	-0.346506	-0.191116	-0.619232	-0.394075	-0.549465	-0.254541	-0.229171	0.433616	-0.511410	0.015014	-0.333821	-0.451157	0.053069	-0.134034	-0.203801	-0.432130	0.091123	-0.054753	-0.038897	1.423040	5.713713
55813	-0.544909	-0.520823	-0.683690	-0.449712	-0.655017	-0.723834	3.673577	-0.617167	1.759315	1.934799	1.211073	1.890068	2.291501	0.779819	2.497952	-0.067778	-0.716952	-0.604551	-0.840823	-0.657310	-0.815590	-0.735303	-0.586200	-0.259318	-0.746773	-0.573583	-0.548350	0.424264	-0.479533	-0.634371	-0.041398	-0.712364	-0.418745	0.296953	-0.559820	-0.035663	-0.304050	0.049211	-0.054014	-0.604551	-0.306343	-0.706629	0.520608	-0.510501	-0.547203	-0.683690	-0.354515	-0.003548	1.392291
55210	0.460227	-0.187733	-0.407819	-0.295932	-0.827088	-0.658642	0.444244	-0.149618	0.392603	5.197596	0.831545	3.877084	1.164747	0.944661	0.750396	0.047106	-0.618068	0.029893	-0.668479	-0.255357	-0.712742	-0.397983	-0.448393	-0.224619	-0.591018	0.343422	0.249978	-0.336506	-0.404130	-0.549214	-0.629134	-0.693069	-0.229537	0.193420	-0.327900	0.012680	-0.321752	-0.116421	0.327438	-0.656183	-0.345113	-0.664790	0.600394	-0.378310	-0.570116	-0.610691	-0.266423	-0.240603	-0.584871
3581	-0.462625	0.910285	-1.293068	-0.221528	0.347727	0.354424	-0.958212	1.446055	-0.288500	0.990651	0.106631	-0.857755	1.158079	-0.060797	1.385781	3.656106	-1.420313	0.307544	0.106631	0.729463	-1.427010	-0.951515	1.204959	-0.040706	-1.802049	0.521852	0.120025	0.789737	-0.469322	-0.958212	-0.991697	-1.353342	-1.627924	-0.034009	0.133419	0.695977	-0.321985	0.756252	0.803131	-0.804178	0.662492	-1.011789	0.675886	0.006174	-0.295197	0.716069	-0.743904	-1.293068	0.032962
362	-0.320965	-0.317247	-0.374886	-0.335840	-0.157345	-0.361870	-0.268904	-0.337699	-0.332121	-0.291216	-0.300513	-0.281920	-0.311669	-0.263326	-0.300513	-0.109003	-0.399057	-0.276342	-0.395338	-0.365589	-0.389760	-0.363730	-0.302372	-0.298653	-0.406494	-0.330262	-0.304231	-0.356292	-0.345136	-0.345136	-0.376745	-0.397197	-0.343277	-0.326543	-0.341418	-0.300513	-0.326543	-0.293075	-0.309809	0.426482	-0.192672	-0.060660	-0.280060	-0.343277	-0.361870	-0.397197	-0.365589	3.711901	2.981188
57418	-0.307651	-0.353456	-0.425435	-0.268389	-0.373087	-0.517046	1.446031	-0.373087	2.826728	2.460287	-0.006646	3.186626	-0.111343	0.588821	0.156944	-0.130974	-0.458153	-0.281477	-0.503959	-0.346912	-0.536676	-0.458153	-0.346912	-0.222584	-0.471241	-0.307651	-0.104800	-0.386174	-0.327282	-0.366543	-0.418892	-0.543220	-0.451610	-0.255302	-0.340369	-0.222584	-0.229128	-0.124430	0.327077	-0.392718	-0.405805	-0.477784	-0.026277	-0.288020	-0.353456	-0.464697	-0.360000	-0.163692	-0.091712
57419	-0.362661	-0.347594	-0.365764	4.478734	-0.324108	-0.401659	-0.345822	-0.336073	-0.359116	-0.318347	-0.301064	-0.271816	-0.379058	-0.340061	-0.363105	-0.174767	1.269011	0.242236	-0.386148	1.046550	-0.417169	-0.398113	-0.330755	2.784135	-0.410965	-0.328096	-0.211105	-0.377729	-0.240796	-0.211991	-0.392352	-0.037834	-0.401659	-0.341834	-0.309927	-0.299291	-0.290871	-0.244341	-0.193822	-0.347594	-0.338731	-0.388807	-0.318790	-0.317460	-0.359116	-0.338288	-0.326766	-0.351140	-0.357787
9503	-0.289831	-0.333272	-0.083488	-0.289831	-0.354992	-0.344132	0.535543	-0.376713	-0.181229	0.209737	-0.029187	0.133716	0.003394	0.329200	-0.105208	0.198877	-0.517895	-0.235530	-0.593917	-0.333272	-0.648218	-0.485315	-0.322412	-0.202950	-0.300692	-0.300692	-0.268111	-0.344132	-0.333272	-0.278971	-0.452734	-0.648218	-0.528756	-0.181229	-0.311552	-0.094348	-0.192090	0.014254	-0.126928	-0.387573	-0.192090	-0.528756	-0.072628	-0.235530	-0.322412	-0.517895	-0.376713	2.685861	1.502100
9500	-0.299001	-0.521879	0.232666	1.483271	-0.885304	-1.032822	1.415258	-0.983461	0.180856	-0.070848	-1.053358	1.387752	-0.570863	-0.262074	-0.366072	1.223843	-0.024878	0.065178	-0.975548	0.051236	-0.897362	-0.442939	-0.293349	2.499128	-0.810886	-0.442562	0.095887	-0.832552	-0.182192	0.340620	-0.606660	-1.028866	-0.673730	-0.052949	-0.014327	2.748760	0.690480	0.891316	1.506256	-0.565400	-1.219339	-1.055996	3.372178	0.208363	-0.082717	-1.044880	-0.204801	0.565382	1.370231
9501	-0.244621	-0.219123	-0.352988	-0.212749	-0.200000	-0.384860	0.061355	-0.276494	-0.129880	0.010359	-0.008765	0.042231	-0.072510	0.067729	-0.027888	0.214342	-0.410358	-0.104382	-0.403984	-0.263745	-0.474103	-0.365737	-0.110757	-0.136255	-0.257370	0.698804	0.112350	-0.289243	-0.257370	-0.308366	-0.359362	-0.505975	0.354581	7.181664	-0.225498	0.673306	-0.002390	-0.040637	0.016733	-0.282868	-0.238247	-0.372111	-0.047012	-0.174502	-0.238247	-0.257370	-0.276494	-0.276494	-0.225498
9506	-0.138068	-0.132656	-0.143210	-0.136986	-0.136715	-0.142398	-0.125890	-0.137798	-0.135091	-0.126973	-0.127243	-0.123725	-0.126431	-0.123725	-0.130491	-0.121019	-0.145375	-0.129950	-0.146999	-0.139421	-0.147540	-0.139963	-0.126161	-0.129950	-0.146187	-0.136444	-0.135903	-0.138880	-0.138339	-0.140233	-0.143210	-0.148893	-0.144834	-0.132926	-0.137256	-0.130220	7.917282	-0.126161	-0.060941	-0.139151	-0.136444	-0.145375	-0.137256	-0.134821	-0.138339	-0.128867	-0.136444	-0.139692	-0.134009
57415	-0.576635	-0.645342	-0.612420	3.218034	-0.608126	-0.759855	-0.668245	-0.718344	0.917758	-0.701883	-0.464985	-0.238822	-0.721923	-0.717629	-0.724786	-0.617430	-0.141486	0.242848	-0.689716	0.881972	-0.502917	0.161257	-0.734090	2.398552	-0.646774	-0.738384	-0.553732	-0.679696	0.995054	1.565471	-0.548007	-0.761287	-0.710472	1.597678	0.641496	1.710043	-0.677549	2.331276	0.012391	-0.696873	-0.742678	-0.649637	-0.567331	0.033862	1.725073	-0.704746	1.128891	0.842609	0.501933
9469	-0.377398	-0.655574	-0.611111	1.349803	-0.489124	-0.811763	0.264460	-0.534727	-0.298733	0.386447	1.751107	-0.055899	0.375046	0.804851	0.420649	-0.497105	0.225698	0.662343	-0.904108	1.038565	-1.275770	-0.269091	-0.552968	2.617557	0.098010	0.364786	0.082049	-0.680655	-0.119743	1.077327	-0.869906	-1.263229	-1.243848	-0.245150	0.534656	0.072929	-0.376258	2.582215	-0.204108	-0.757040	-0.661274	-1.018115	-0.351176	-0.014856	0.528955	-0.922349	-0.143684	-0.271371	0.807132
28876	-0.295048	-0.295328	-0.293439	-0.295118	-0.294838	-0.299106	3.366928	1.261516	-0.294488	-0.280634	-0.279655	-0.288961	-0.292039	0.082233	-0.286372	-0.289590	-0.298547	-0.294139	-0.298127	-0.295678	-0.297007	-0.298197	-0.243270	-0.294069	-0.298617	-0.293019	-0.225987	4.145560	-0.295328	-0.295748	-0.297497	-0.299526	-0.269789	-0.245019	-0.295118	-0.290220	-0.293439	-0.290570	-0.289870	-0.058548	-0.297007	-0.298197	-0.292039	-0.294768	-0.295468	-0.297987	-0.296448	-0.295888	-0.294838
3689	-0.899807	-0.690964	-0.504533	0.237113	-0.842757	-1.019000	1.593062	-0.627802	0.656836	0.199419	0.488743	0.771954	1.326151	0.115882	1.448401	0.065964	0.203494	2.275622	-1.017981	-0.227435	-1.074012	-0.693001	1.080634	0.457162	-0.929350	1.010340	2.087154	-0.358853	-0.441371	-0.253922	-0.517777	-1.067899	-0.808119	0.314538	-0.556489	0.482630	0.471424	1.347545	1.097952	-0.962969	-0.952781	-1.004737	0.373625	-0.696058	-0.017573	-1.095406	0.012989	-0.655308	-0.895732
3688	1.627252	-0.128679	-0.297493	-0.524848	-0.126861	-0.556377	0.292578	-0.659068	2.719612	0.349508	0.074470	0.060653	0.511362	0.972096	-0.070295	2.473507	-0.717296	-0.697558	-0.433065	-0.639590	-0.437635	-0.687117	-0.685975	-0.176051	-0.532224	-0.713504	-0.310895	0.136801	-0.620163	-0.602087	0.139347	-0.311206	0.172175	0.438954	-0.669197	0.084235	0.689163	-0.334892	0.231338	-0.143950	-0.634707	-0.418676	5.481730	-0.076892	-0.697402	-0.671638	-0.689091	-0.539859	0.352313
3683	-0.327808	-0.182771	-0.377333	-0.448869	-0.369865	-0.363576	0.598230	-0.176482	-0.359253	-0.157222	1.316343	0.232689	2.823710	5.925704	3.451027	0.016508	-0.425286	-0.134032	-0.172158	-0.325057	-0.360432	-0.292433	-0.218146	-0.322305	-0.389911	-0.305404	-0.210285	0.814018	-0.380478	-0.287717	-0.362004	-0.354143	-0.345103	-0.327808	-0.301080	-0.189060	-0.329774	-0.344710	-0.367900	-0.161546	-0.242122	-0.378119	-0.187487	-0.292040	-0.228758	-0.359253	-0.314837	-0.392269	-0.362790
3682	0.276602	-0.632977	-0.498972	0.075760	-0.442061	-0.720329	4.635901	-0.260079	0.587296	1.219270	2.961004	3.045378	0.787145	2.449469	1.072361	-0.250815	-0.483421	-0.424856	-0.758049	-0.653822	-0.738858	-0.719998	-0.760365	0.331197	-0.659447	-0.856981	0.494650	0.220023	-0.489377	-0.509560	-0.352394	-0.762350	-0.712388	-0.625367	-0.525773	-0.489046	-0.818599	-0.197213	0.043996	-0.129052	-0.791136	-0.601213	0.577038	-0.080413	-0.663749	-0.540663	-0.690219	0.543951	0.163443
3680	0.045515	-0.265198	2.608890	-0.187519	-0.537071	-1.508046	0.278549	-0.537071	-0.032163	0.045515	0.162032	1.055329	-0.304037	0.317388	0.356227	1.560237	-0.886622	0.084354	-1.236173	-0.109841	-1.158495	-0.964300	-0.226358	1.482559	-1.119656	0.278549	-0.071002	-0.614749	1.599076	-0.692427	-0.886622	-1.508046	-1.236173	0.084354	-0.265198	0.433905	0.162032	2.531212	0.356227	-0.692427	-0.420554	-1.236173	0.239710	-0.109841	-0.342876	-1.080817	-0.148680	-0.537071	2.142822
3687	-0.240371	-0.318434	-0.339251	-0.235166	-0.334047	-0.458949	0.493427	-0.334047	-0.224758	-0.141490	2.975848	-0.063427	-0.162307	3.662807	-0.224758	-0.167511	-0.240371	-0.209145	-0.458949	-0.271596	-0.479766	-0.209145	-0.334047	-0.032201	-0.422519	-0.261188	-0.131082	1.435394	-0.177920	-0.334047	-0.261188	-0.495378	-0.386089	-0.209145	-0.266392	-0.183124	-0.240371	-0.120673	-0.245575	-0.167511	-0.349660	-0.427723	-0.229962	0.790068	-0.318434	-0.391294	-0.323638	-0.308026	-0.297617
3685	1.422740	-0.151316	-0.529838	1.062602	0.103667	-0.490147	-0.640491	-0.699941	1.425145	-0.599941	-0.486711	-0.539632	-0.655783	-0.520560	-0.637226	1.441468	-0.317982	-0.166092	-0.506642	-0.304408	-0.424683	-0.513687	-0.539632	1.159338	-0.655267	-0.700113	-0.703549	-0.019357	0.048341	0.129784	0.394389	-0.406298	-0.197020	0.233564	-0.277261	0.301605	-0.088601	0.642499	-0.250628	-0.123309	-0.674511	-0.417639	5.022740	1.220334	-0.464030	-0.530697	-0.334649	-0.705955	-0.034305
84107	-0.330483	0.617317	-1.228398	0.018707	0.966506	-1.228398	0.866737	-0.380367	0.517548	1.166042	1.515232	1.664884	0.816853	1.365579	0.517548	2.512915	-1.627471	0.617317	-1.527703	-0.480135	-1.328166	-1.577587	-0.280598	0.816853	-1.876892	0.617317	0.268127	-0.729556	-0.330483	-0.579903	-1.328166	-1.827008	-1.477819	0.517548	0.018707	1.714768	-0.081062	1.166042	1.016390	-0.579903	0.068591	-0.130946	1.365579	0.118475	0.068591	0.417780	-0.530019	-0.629788	-0.230714
90480	-0.303382	-0.277879	-0.386268	-0.180117	-0.371391	-0.498907	0.121672	-0.420272	0.533974	4.444472	-0.165240	0.036661	0.045162	-0.084480	-0.139737	0.497845	-0.454277	-0.256626	-0.475529	-0.252376	-0.518035	-0.447901	5.171315	-0.169490	-0.379892	0.669992	0.840013	-0.362890	-0.339512	-0.375642	-0.426648	-0.560540	-0.467028	-0.267253	-0.337387	-0.241750	-0.284255	0.096169	0.051538	-0.360765	-0.399020	-0.452151	0.227935	-0.320385	-0.348013	-0.413896	-0.345888	-0.358639	-0.328886
26048	-0.418485	-0.299336	-0.712103	-0.380187	-0.248272	-0.231251	0.649603	-0.358911	-0.273804	0.632581	0.973008	1.534711	4.500677	1.470882	5.151743	0.721943	-0.767422	-0.150399	-0.529124	-0.184442	-0.784444	-0.350400	-0.188697	-0.188697	-0.805720	-0.329123	-0.222740	-0.558911	-0.422741	-0.465294	-0.592954	-0.639763	-0.656784	0.445347	-0.358911	0.041090	0.194282	0.028324	0.538964	-0.541890	-0.256783	-0.469549	-0.018484	-0.354655	0.215559	-0.239761	-0.533379	-0.478060	-0.273804
90485	-0.026194	0.284974	-0.599910	-0.352920	0.123556	3.101043	-0.724377	-0.481277	-0.629082	-0.839120	-0.384037	-0.516283	-0.730211	-0.609634	-1.265031	0.144948	0.596142	-0.113710	4.116228	-0.127324	1.916660	0.740057	-0.467663	-0.380148	-0.382092	-0.446271	-0.349031	-0.652419	-0.426823	-0.498780	-0.539621	1.086231	-0.953863	-0.695205	-0.755494	0.131335	-0.277073	-0.331528	-0.403485	0.973433	-0.576572	1.601603	1.934164	-0.352920	0.401662	0.936482	-0.599910	-0.489056	-0.395706
64924	-0.127295	0.470972	-0.717630	-0.702900	-0.284793	2.646488	3.498565	-0.614519	-0.075173	0.245489	-0.283660	0.150310	-0.345979	0.528759	-0.050245	-0.225873	-0.646246	-0.461554	3.644733	-0.424162	2.543378	-0.464953	-0.782216	-0.515941	-0.785615	-0.833204	-0.757288	-0.469485	-0.658710	-0.512542	-0.721029	0.302143	-0.820740	-0.403766	-0.529538	-0.157888	-0.227006	-0.587326	-0.596390	1.408030	-0.292724	2.008563	-0.046846	-0.570329	-0.199812	1.131559	-0.239470	-0.641713	-0.268930
26040	0.122051	-0.633553	-0.638557	0.367246	-0.368341	-0.448405	5.431292	-0.448405	-0.593521	-0.618541	-0.508453	-0.553489	-0.548485	0.407278	-0.528469	-0.388357	0.922690	0.742546	-0.313297	-0.323305	-0.663577	0.157079	-0.618541	-0.443401	0.257159	-0.523465	0.997750	-0.318301	-0.043081	0.727534	-0.523465	-0.373345	-0.568501	-0.303289	-0.453409	-0.358333	-0.128149	2.173690	2.093626	0.097031	-0.633553	-0.453409	-0.438397	-0.643561	-0.598525	-0.123145	0.217127	-0.448405	0.097031
2516	-0.354765	3.433903	0.186473	1.160702	-0.598322	-1.031313	0.267659	-0.652446	-0.002960	2.161993	0.430031	0.592402	0.754774	0.727712	0.727712	0.863021	-1.112499	0.890083	0.971269	-0.002960	0.835959	4.056327	-0.544198	-0.219455	-1.301932	-0.544198	-0.814817	-0.868941	0.673588	-0.652446	-0.868941	-1.545489	-1.166622	-0.057084	0.321783	0.213535	-0.463013	0.430031	0.132350	-0.760694	-0.625384	-1.139560	0.321783	-0.273579	-0.490075	-0.084146	-0.517136	-0.598322	-0.463013
64927	2.049851	-0.098610	-0.904283	0.237087	-0.434307	-1.642817	1.915572	-0.367168	0.774202	-0.770005	1.445596	-0.165750	-0.098610	1.177039	-0.031471	2.049851	-1.239980	0.371366	-1.642817	-0.165750	-1.844235	-1.038562	-0.098610	1.177039	-1.374259	0.102808	0.505644	-0.232889	-0.098610	-0.501447	-0.702865	-1.911375	-1.239980	0.639923	-0.031471	1.042760	0.639923	1.848433	1.714154	-0.501447	-0.434307	-1.105702	1.311317	0.371366	-0.232889	-0.971423	-0.367168	-0.300029	0.169947
26045	-0.327492	-0.291237	-0.350320	0.475492	-0.212013	-0.361062	-0.328835	-0.334206	-0.339577	-0.308693	-0.323464	-0.328835	-0.318093	-0.331521	-0.308693	-0.244240	-0.170387	-0.065650	-0.268410	0.698394	-0.335549	0.294216	-0.331521	1.024691	-0.347634	-0.316750	-0.332863	-0.342263	0.731964	1.871987	-0.242897	-0.350320	-0.362405	-0.320778	0.778961	-0.267067	-0.319436	6.985307	-0.295266	-0.339577	-0.257668	-0.350320	-0.320778	-0.256325	0.984407	-0.308693	0.248562	-0.304665	-0.342263
64921	-0.567355	-0.031938	-0.203675	2.763005	-0.358576	-0.567355	-0.217145	-0.644805	-0.601029	-0.574089	-0.456230	0.947976	0.291333	0.587664	0.941241	-0.432658	-0.361943	-0.358576	-0.543783	0.580929	-0.526946	-0.557252	-0.574089	2.793312	-0.735725	-0.543783	-0.631335	-0.459598	0.883995	1.304921	-0.533681	-0.627968	-0.665009	-0.496639	1.123081	3.473527	-0.486537	4.264866	-0.570722	0.173474	-0.328269	-0.540415	-0.469700	-0.351841	0.072452	-0.247451	0.527051	-0.621233	0.143167
64922	-0.416466	0.503901	-0.692577	-0.453281	0.209384	0.614345	-0.269208	-0.342837	-0.011505	0.503901	0.651160	0.356642	0.117347	0.467087	-0.103541	5.529108	-1.134353	0.227791	0.945678	-0.545318	-0.876650	-0.287615	0.651160	-0.140356	-1.152760	0.264606	-0.287615	-0.839835	-0.545318	-0.637355	-0.950280	-0.729391	-0.858243	-0.085134	-0.213985	0.246198	-0.453281	0.135754	0.006903	-0.434874	1.755601	0.577531	0.375050	-0.213985	0.043717	2.639154	-0.342837	-0.600540	-0.526910
26046	-0.451398	-0.397119	-0.572812	0.678469	-0.262849	-0.575669	2.084019	-0.524246	0.037116	2.128299	0.717036	3.129610	1.108419	4.680856	3.049619	-0.027162	-0.622806	-0.401404	-0.498535	-0.309986	-0.468539	-0.494250	-0.551386	0.208525	-0.619949	-0.504249	-0.547101	-0.102867	-0.465682	-0.348553	-0.491393	-0.529960	-0.532817	-0.212854	-0.449969	-0.255707	-0.508534	0.575624	-0.120008	-0.395690	-0.379978	-0.408546	-0.341411	-0.202856	-0.325698	-0.359980	-0.484251	-0.538530	-0.011450
29125	-0.292309	-0.293614	-0.297854	-0.292962	-0.292636	-0.275023	0.240634	0.097124	-0.291657	0.084404	1.197583	0.939918	3.304567	4.944166	4.608222	-0.276001	-0.300137	-0.291331	-0.283177	-0.291657	-0.250561	-0.298833	-0.260346	-0.288722	-0.289048	-0.292962	-0.291331	-0.287091	-0.294266	-0.296223	-0.286439	-0.304377	-0.299811	-0.290679	-0.293940	-0.288069	-0.290352	-0.285786	-0.287743	-0.296223	-0.296223	-0.297528	-0.283503	-0.292636	-0.294592	-0.291005	-0.295571	-0.296223	-0.293614
135948	0.088804	-0.043369	-1.067710	0.121848	0.881843	-1.497272	1.311405	-0.472931	0.584453	1.344448	1.344448	1.774011	1.278362	1.840097	1.212275	1.972270	-1.464229	0.353150	-1.299012	-0.406844	-1.827705	-1.265969	0.121848	0.881843	-1.596402	0.320107	0.287064	-0.406844	-0.241628	-0.605104	-0.968580	-1.959878	-1.365099	0.551410	-0.043369	0.914886	0.320107	1.311405	1.014016	-0.605104	0.254021	-1.398142	1.179232	0.187934	-0.307715	-0.142498	-0.505974	-0.539017	-0.109455
5058	-0.420694	-0.373964	-0.568673	-0.327234	-0.420694	-0.592038	0.311414	-0.054640	-0.187043	0.358144	4.260122	-0.031275	-0.249350	-0.046852	-0.249350	0.225741	0.256895	0.132281	-0.630980	0.186799	-0.685499	-0.397329	-0.358387	-0.202620	-0.630980	-0.358387	-0.389541	-0.498578	-0.428483	1.908031	-0.560885	-0.677711	-0.576462	-0.288292	0.934484	-0.210408	-0.054640	0.108916	-0.257138	-0.475213	-0.225985	-0.592038	-0.171466	-0.366175	4.112143	-0.545308	-0.366175	-0.459636	-0.381752
3537	-0.330497	-0.329728	-0.256596	-0.332422	-0.282000	-0.261023	2.785274	1.221230	-0.339158	-0.265449	-0.327226	-0.318565	-0.314524	-0.024886	-0.334924	-0.173458	-0.342814	-0.319913	-0.314716	-0.332422	-0.328958	-0.347433	0.018223	-0.327418	-0.299128	-0.253902	0.210673	5.589083	-0.336656	-0.335886	-0.349935	-0.326456	-0.304132	-0.069920	-0.323954	-0.299705	-0.327226	-0.322414	-0.319528	-0.048173	-0.272570	-0.314139	-0.301052	-0.315486	-0.330305	-0.286811	-0.327611	-0.332422	-0.337233
5054	0.132480	-0.202272	-0.204451	-0.209757	-0.208739	-0.208289	-0.207981	-0.209260	0.280148	-0.207365	-0.207507	-0.205043	-0.207839	-0.207531	-0.207886	3.807878	-0.210373	-0.207981	-0.207223	-0.209094	-0.210918	-0.210065	-0.208881	-0.207862	-0.209141	-0.208360	-0.179319	-0.208620	-0.208928	-0.209426	-0.206678	-0.208620	-0.208028	-0.156413	-0.208810	-0.205422	1.251216	-0.207696	-0.207104	-0.209355	-0.208739	-0.210231	6.731341	-0.207033	-0.208786	-0.209734	-0.208715	-0.209331	-0.208123
5055	-0.174134	-0.173603	-0.178385	-0.172540	-0.164216	-0.179271	-0.167050	-0.155714	2.715540	-0.167581	-0.165101	-0.162799	-0.172186	-0.170238	-0.170415	-0.157662	-0.170946	-0.170592	-0.180688	-0.175020	-0.180511	-0.179802	-0.172186	-0.171478	-0.179802	-0.172186	-0.171478	-0.175374	-0.173603	-0.177145	-0.178208	-0.182636	-0.180156	-0.169884	-0.173072	-0.166518	7.395520	-0.168821	-0.168467	-0.176437	-0.166695	-0.159434	-0.167581	-0.172009	-0.173780	-0.163330	-0.175374	-0.175551	-0.174666
22818	-0.216587	-0.635727	-0.230144	-0.561163	-0.802931	-0.946975	2.159294	-0.439714	2.354742	0.751051	2.221431	0.880973	0.623388	4.094569	0.770821	0.143241	-0.318830	-0.210373	-1.052608	-0.670185	-0.777512	-1.092149	-0.915907	-0.250480	-0.210373	-0.469653	0.533572	-0.257258	-0.561728	-0.724413	-0.622170	-0.460050	0.047212	0.698517	-0.662276	1.346433	0.306491	0.091837	0.070936	0.048341	-0.797847	-0.678658	2.132745	-0.052207	-0.887098	-0.392829	-0.538003	-0.629513	-0.504675
5050	-0.453703	-0.406578	-0.278668	0.099678	-0.274629	-0.537181	0.504951	-0.222118	0.508991	3.957185	0.184502	2.318586	0.133338	0.088906	0.075442	-0.029579	-0.207307	0.247784	-0.494096	-0.298864	-0.543914	-0.477939	-0.083436	-0.095554	-0.284054	-0.247700	-0.200575	-0.363493	-0.362146	-0.275975	-0.422735	-0.515639	-0.329832	-0.203268	-0.254432	-0.305596	-0.451010	0.053899	0.278752	-0.378303	-0.463128	-0.502174	-0.160183	-0.234236	-0.351375	-0.522371	-0.362146	-0.045736	-0.309636
5051	-0.291860	-0.084762	-0.399244	-0.309118	-0.015730	-0.458688	4.954605	0.166439	-0.209404	-0.123114	-0.567990	-0.032988	0.778143	1.627625	0.248894	0.933466	-0.753994	-0.157630	-0.571825	-0.385821	-0.918904	-0.635104	0.431063	-0.048329	-0.322541	0.465579	0.323679	-0.182558	-0.761664	-1.056969	-0.426090	-0.851790	-0.614011	0.298751	-0.426090	1.094542	0.043715	-0.347469	0.549952	-0.472111	-0.077092	-0.320623	-0.138454	0.289163	-0.224745	-0.125031	-0.412667	-0.441430	-0.385821
5052	0.314009	-0.617979	-0.579344	-0.146854	-0.731121	-0.818921	0.003852	-0.783052	2.637602	-0.091265	0.396010	0.836084	-0.441486	-0.533034	-0.469504	1.197012	-0.699534	-0.456209	-0.673658	-0.253928	-0.671249	-0.534551	-0.894141	1.916816	0.037580	-0.565424	-0.134987	-0.214579	-0.139270	0.081659	0.202742	-0.673658	-0.516170	-0.080379	-0.080022	-0.059589	0.994196	0.544129	-0.392857	-0.552040	-0.785818	-0.763600	2.906447	2.048785	-0.331557	-0.905294	-0.449070	-0.587106	-0.203693
5053	-0.232609	-0.134270	-0.183174	-0.211347	0.094834	-0.186363	-0.216131	-0.234736	-0.213473	-0.022110	-0.150748	-0.223573	-0.260251	-0.154469	-0.296929	0.177227	-0.304902	-0.161911	-0.088024	-0.241114	-0.242178	-0.235267	-0.172543	-0.266098	3.915721	6.699524	-0.222510	-0.274071	-0.198589	-0.255998	-0.280982	-0.076329	-0.285234	-0.201247	-0.220383	-0.118323	-0.216662	-0.222510	-0.136928	-0.248025	-0.077392	-0.181579	-0.164038	-0.224104	-0.175732	0.022542	-0.215599	-0.267161	-0.241114
60467	-0.460179	0.516258	-0.856032	-0.697690	2.020498	0.331527	-0.064326	-0.354618	0.014844	0.489868	0.832940	0.595428	0.437087	0.595428	0.146795	5.108150	-1.357445	0.489868	0.094015	-0.539349	-0.697690	-0.301838	0.384307	-0.090716	-1.331055	0.094015	-0.354618	-0.908812	-0.486569	-0.750471	-1.199104	-0.856032	-1.093543	0.041235	-0.117106	0.357917	-0.301838	0.278746	0.225966	-0.486569	1.914938	-0.037936	0.648209	-0.196277	0.041235	0.806550	-0.222667	-0.671300	-0.486569
60468	-0.260849	-0.251938	-0.336590	-0.251938	-0.118277	-0.229661	-0.145009	-0.287581	-0.220750	-0.127187	-0.149464	0.505477	6.368762	0.327262	3.486129	0.051028	-0.363323	-0.220750	-0.345501	-0.283126	-0.318769	-0.336590	-0.260849	-0.185107	-0.376689	-0.251938	-0.238572	-0.238572	-0.269760	-0.300947	-0.332135	-0.403421	-0.354412	-0.216295	-0.238572	-0.180652	-0.220750	-0.122732	-0.176197	-0.292036	-0.140553	-0.314313	-0.158375	-0.234116	-0.256393	-0.020258	-0.283126	-0.292036	-0.260849
10761	-0.126490	-0.127026	-0.128992	-0.125954	-0.124881	-0.127741	-0.122916	-0.126847	-0.124881	-0.122558	-0.122737	-0.121665	-0.122737	-0.122022	-0.123273	-0.117912	-0.129885	-0.125775	-0.130064	-0.127383	-0.131136	-0.129707	-0.125954	-0.124345	-0.130243	-0.126311	-0.125596	-0.127383	-0.127026	-0.127919	-0.128813	-0.131672	-0.129528	-0.124703	-0.126490	-0.123809	7.937225	-0.122201	-0.122737	-0.127919	-0.126132	-0.124881	-0.123094	-0.125596	-0.127026	-0.128634	-0.126311	-0.127562	-0.126490
10763	-0.364620	-0.287795	0.361733	-0.119637	-0.271140	-0.444132	-0.513437	-0.347966	-0.408674	-0.531166	-0.510213	-0.558565	-0.493021	-0.520958	-0.468846	0.718999	0.712553	-0.273826	-0.436074	-0.287257	-0.022396	-0.446281	0.821613	0.388058	0.139851	-0.281348	1.317489	-0.268454	-0.345280	-0.323790	6.228967	-0.453803	-0.446819	-0.248039	-0.269528	-0.092775	0.248374	-0.062152	0.122122	-0.443058	-0.339370	-0.383961	0.245151	2.459668	-0.346354	-0.332386	-0.306598	-0.174973	-0.306061
10762	-0.424872	-0.333364	-0.512920	-0.417498	-0.304918	-0.650936	0.521673	-0.409822	-0.095561	3.479908	1.145077	1.462348	2.343874	1.980848	1.649580	-0.002246	-0.503588	-0.332611	-0.571317	-0.392212	-0.607288	-0.436913	-0.541817	-0.220182	-0.601870	-0.569210	-0.674866	-0.105344	-0.342695	-0.299650	-0.514274	-0.625349	-0.528573	-0.250584	-0.360305	-0.222740	-0.234931	-0.263076	-0.406661	-0.155162	-0.372044	-0.554309	-0.226503	-0.495762	-0.390707	-0.366024	-0.322226	-0.415240	-0.118739
10767	0.146295	-0.477194	-0.590830	0.019586	-0.454568	-0.626530	0.651121	-0.555633	2.971105	4.783750	-0.046785	2.960043	-0.189584	0.545530	-0.175003	0.744644	-0.595858	-0.338920	-0.478200	-0.039243	-0.580774	-0.477194	-0.452556	0.428877	-0.597367	-0.368586	-0.480211	-0.271543	0.248367	0.468599	-0.456076	-0.603903	-0.416354	0.402228	-0.059858	-0.139806	-0.402275	-0.006057	-0.333892	-0.312774	-0.440992	-0.601389	-0.009577	-0.006057	-0.472669	-0.496301	-0.325344	-0.507363	-0.101592
10766	0.453121	0.451061	-0.187518	0.665294	-0.590235	-0.623194	0.273907	-0.716921	-0.431620	0.377933	-0.047443	0.759021	-0.037143	0.958835	0.099842	-0.404841	2.091798	-0.004184	-0.478999	-0.722071	-0.752970	-0.737520	0.184300	0.000966	-0.548007	0.047314	2.631500	-0.551097	-0.674692	-0.690142	0.571567	-0.721041	-0.756060	-0.623194	-0.673663	-0.159709	-0.194728	1.242075	3.175323	-0.516078	-0.422351	-0.644823	-0.396602	-0.117481	-0.740610	-0.398661	-0.667483	-0.138080	-0.668513
10769	-0.317467	-0.307105	-0.328406	0.778954	-0.241475	-0.322936	-0.295878	-0.320634	1.270890	-0.306529	-0.291561	-0.297893	-0.309695	-0.298757	-0.314877	4.012662	-0.330708	-0.311134	-0.317467	-0.048327	-0.324663	-0.234279	-0.308256	-0.290985	-0.335314	-0.308544	-0.145333	-0.318043	0.076887	0.015575	-0.301635	-0.326678	-0.318906	-0.169224	-0.096398	-0.312286	0.036301	0.972389	-0.299908	-0.301060	-0.294727	-0.315452	6.348566	-0.319482	-0.104170	-0.301348	-0.243778	0.325302	0.021045
90665	-0.201993	0.331715	-1.091506	-0.024090	0.391016	-1.150807	0.924723	-0.439196	0.450317	1.280529	1.280529	1.399130	1.102626	1.695635	0.924723	4.126970	-1.388010	0.391016	-1.388010	-0.439196	-1.565913	-0.854303	0.509617	0.628219	-1.506612	0.213113	0.094511	-0.617099	-0.320595	-0.676400	-1.032205	-1.565913	-1.388010	0.331715	0.035210	0.687520	0.094511	1.161927	0.924723	-0.676400	-0.320595	-1.150807	1.043325	0.153812	-0.320595	-0.913603	-0.320595	-0.557798	-0.261294
54996	0.954980	-0.145622	-0.322055	0.196321	-0.111176	-0.403550	-0.720288	-0.416152	-0.374985	-0.248121	-0.317854	-0.459840	-0.238880	-0.348100	-0.377505	0.668488	-0.541335	-0.269125	-0.395148	-0.297691	-0.206114	-0.501848	0.054334	-0.010358	3.790503	3.559461	1.011271	-0.422033	-0.332977	-0.318694	-0.453119	-0.421193	-0.354821	-0.285088	-0.437156	-0.050685	-0.142262	-0.120418	0.061896	0.377794	-0.012038	-0.295170	-0.296010	-0.490086	-0.330457	-0.193511	-0.362382	-0.459840	0.017368
54997	-0.308247	-0.189131	-0.115748	-0.098022	-0.428780	-0.391202	-0.168570	0.955583	-0.388366	7.394555	1.629862	0.374895	-0.324200	0.572712	-0.270669	-0.378440	-0.356106	-0.288394	-0.323136	-0.274214	-0.423463	-0.352915	0.349370	-0.345116	-0.366032	-0.279531	-0.128510	-0.280240	-0.045909	-0.243726	-0.445442	-0.389075	0.385885	0.264997	-0.203666	-0.163607	-0.273505	-0.115748	0.468486	0.616671	-0.256843	-0.502519	-0.345825	-0.350788	-0.296548	-0.295130	0.264997	-0.202957	-0.162189
54994	-0.541042	-0.651775	-0.642316	-0.642316	-0.539929	-0.661791	1.642463	0.202373	2.938432	1.453827	1.796043	0.963595	0.765500	2.422604	2.192791	-0.340164	-0.625066	-0.587227	-0.695735	-0.540486	-0.660122	-0.803686	-0.539929	-0.565526	-0.653445	-0.425301	0.907950	-0.229431	-0.704638	-0.721888	-0.404712	-0.714098	-0.160431	-0.307890	-0.622284	-0.032448	1.029813	-0.312898	0.822814	-0.375220	-0.664574	-0.616163	0.032657	-0.523236	-0.574985	-0.751380	-0.722444	0.014294	-0.380228
54995	-0.072591	-0.264740	-0.272636	-0.272636	-0.288429	-0.362130	1.506717	-0.293694	0.517018	0.114294	-0.141027	0.440684	0.724960	0.395937	1.332993	-0.138395	-0.335809	-0.246314	-0.354234	-0.175246	-0.375291	-0.335809	-0.296326	-0.212096	-0.283165	-0.262108	-0.267372	-0.183142	-0.262108	-0.312119	-0.283165	-0.364763	-0.298958	-0.148924	-0.254211	-0.196303	-0.222625	-0.167349	-0.196303	-0.196303	-0.283165	-0.317383	-0.175246	-0.219993	-0.262108	-0.314751	-0.296326	0.066915	0.156409
54993	0.387965	0.309015	-0.993659	-0.204160	-0.164685	-0.756809	1.216939	-0.638384	0.309015	1.098514	0.861664	1.335363	1.256413	2.243287	0.624814	2.006438	-1.269983	0.387965	-1.230508	-0.480484	-1.309458	-0.677859	0.585339	0.466914	-1.427883	0.190590	-0.046260	-0.559434	-0.401534	-0.677859	-0.954184	-1.585783	-1.191034	0.151115	1.374838	0.506389	0.032690	0.901139	0.466914	-0.125210	3.980185	-0.993659	0.664289	-0.046260	-0.243635	-0.875234	-0.480484	-0.598909	-0.362060
54991	-0.175250	-0.202876	-0.865889	-0.175250	-0.396255	-1.114520	1.012650	-0.230501	0.183882	0.681143	3.443700	1.012650	1.482285	1.482285	1.896668	0.902147	-1.031643	0.156257	-1.142145	-0.423880	-1.363150	-0.921141	-0.506757	0.432513	-1.114520	-0.258127	0.018129	-0.451506	-0.368629	-0.562008	-0.727762	-1.363150	-0.893515	0.018129	-0.313378	0.322010	0.045755	0.653517	0.404887	-0.562008	0.736394	-1.114520	0.487764	3.139819	-0.341003	-1.059268	-0.313378	-0.506757	-0.037122
26024	0.093651	-0.416931	-0.540175	-0.190565	-0.429507	-0.811815	3.230087	-0.177989	-0.331415	2.440319	0.931208	0.428171	1.615338	1.039361	1.258182	0.415595	-0.630722	-0.170443	-0.791694	-0.160382	-1.033151	-0.748936	-0.301233	-0.135230	-0.836967	0.156531	0.322533	-0.406870	-0.409386	-0.520054	-0.713723	-1.085970	-0.764027	-0.190565	-0.343991	0.063469	-0.097503	0.138925	0.923662	-0.462204	-0.059775	-1.075910	0.116288	-0.067320	-0.472265	-0.733844	-0.316324	0.521233	-0.278596
54998	-0.350132	-0.520880	-0.637731	-0.183074	-1.015904	-1.092500	1.085179	-0.661996	1.281534	2.155625	1.185817	0.982418	0.053759	1.160322	-0.056159	-0.081095	-0.621741	-0.217626	-1.154112	-0.449092	-1.109161	-0.788240	2.800822	0.224395	-0.674184	1.281310	0.594517	-0.613131	-0.525912	-0.664456	-0.765093	-1.074162	-0.680893	-0.220198	-0.587413	-0.571646	-0.208793	-0.194033	0.156409	-0.819661	-0.506791	-1.077293	0.488065	-0.242003	-0.643658	-1.122803	-0.313120	2.387873	1.129572
400506	-0.276156	-0.303814	-0.589622	-0.206087	-0.333317	-0.606217	-0.161833	-0.329629	0.103692	4.582568	0.111067	4.542002	0.417158	0.680838	0.518573	0.175604	-0.632032	0.878137	-0.606217	-0.141550	-0.602529	-0.574870	0.015183	0.170073	-0.508489	-0.274312	-0.202399	-0.460547	-0.281687	-0.438420	-0.405230	-0.812736	-0.598841	-0.134174	0.282552	0.524105	-0.130486	0.033623	-0.003256	0.035467	-0.025383	-0.578558	-0.266936	-0.189491	-0.309346	-0.497426	-0.377571	-0.394166	-0.324097
23242	-0.439891	-0.448653	-0.451349	2.883012	-0.445957	-0.456067	-0.402146	-0.445283	-0.433825	-0.439217	-0.434499	-0.428432	-0.435847	-0.435173	-0.429106	-0.424388	0.006308	-0.053679	-0.456741	1.259980	-0.458763	-0.379903	-0.444609	2.141593	-0.368445	-0.289585	-0.104230	-0.445283	1.469599	1.584856	-0.153434	-0.460111	-0.317220	-0.379229	0.883878	-0.431128	-0.433825	5.022341	-0.034133	-0.348898	-0.447979	-0.404168	-0.440565	0.287373	0.444419	-0.453371	-0.026044	-0.443935	-0.439891
205	1.119363	-0.184226	-0.223736	0.008907	-0.189379	-0.200423	-0.190852	-0.194533	0.046945	-0.156004	-0.175882	-0.103979	-0.206067	-0.212693	-0.197969	0.044000	-0.147661	-0.146679	-0.233307	-0.189379	-0.225945	-0.226681	-0.173183	-0.158704	7.778167	0.498244	-0.185944	-0.215638	-0.182508	-0.181281	-0.209257	-0.251712	-0.213674	-0.178582	-0.179809	-0.144470	-0.184226	0.117131	0.278852	-0.192570	-0.200177	-0.218337	0.122039	-0.180054	-0.154287	-0.201650	-0.162876	-0.123120	-0.098089
10438	-0.421659	-0.612890	-0.491198	0.487687	-0.544689	-0.653008	2.869374	-0.373518	0.834042	3.739940	0.991840	2.050962	0.458267	2.886758	0.551877	-0.380204	-0.626262	-0.539340	-0.536665	-0.647659	-0.699813	-0.504570	-0.747954	0.415475	-0.436369	-0.709174	-0.322701	-0.365494	-0.483174	-0.326713	-0.445730	-0.622251	-0.451079	0.102552	-0.539340	-0.340086	-0.095364	0.020978	0.514433	-0.385553	-0.615564	-0.606203	0.053073	-0.257175	-0.464452	-0.523292	-0.584807	-0.447068	-0.469801
203611	0.028141	-0.337286	-0.624407	-0.128471	-0.102369	-1.381363	0.236956	0.158651	0.002039	0.654587	0.680689	0.602384	0.445772	0.654587	-0.102369	1.776970	-0.702713	-0.024063	-0.911529	-0.885427	-1.537975	-1.172548	-0.415592	0.315262	-1.303058	0.445772	-0.050165	-0.520000	-0.520000	-0.754917	-0.128471	0.497976	-1.224752	0.106447	-0.337286	1.437645	-0.050165	0.785097	0.497976	-0.728815	-0.546101	-1.146446	2.168499	-0.180674	-0.598305	-0.728815	-0.702713	3.786819	-0.258980
29999	-0.266716	-0.262093	-0.275540	-0.265035	-0.257051	-0.246966	-0.252849	-0.271338	-0.255370	-0.256631	-0.256210	-0.252008	-0.253689	-0.250327	-0.255790	-0.254109	-0.278061	-0.264615	-0.272178	-0.269657	-0.267976	-0.277221	-0.270498	-0.260413	-0.279742	-0.267556	-0.264194	-0.269657	-0.268817	-0.273439	-0.273439	-0.283104	-0.272178	-0.262514	-0.265455	-0.256631	-0.261673	-0.257471	-0.257891	-0.272178	-0.237721	-0.269237	-0.257051	-0.265035	-0.268817	-0.270077	-0.264194	4.312321	3.419794
83452	-0.613518	-0.309631	-0.569405	-0.701743	2.415550	0.494199	-0.343941	-0.407659	-0.657631	-0.412560	3.150760	-0.309631	-0.314532	-0.191997	-0.638025	1.097072	1.239213	1.690142	0.636340	-0.500786	0.048172	-0.201800	-0.343941	-0.074364	-0.951715	-0.314532	-0.902701	-0.726250	-0.064561	-0.564504	-0.672335	-0.005744	-0.853687	-0.304729	0.165805	0.268735	-0.657631	-0.182194	-0.476279	-0.417462	0.753974	0.925523	-0.334138	-0.020448	0.043270	2.008733	-0.319434	-0.799771	-0.392955
83451	-0.203199	0.158847	-0.221095	-0.077928	-0.459246	-0.426208	-1.126896	-0.412442	-0.265146	-0.028371	0.180872	-0.238990	-0.499168	-1.172324	-0.490908	-0.298184	-0.726306	0.509879	-0.591400	0.611747	-0.751085	-0.718047	-0.314703	0.571826	0.208404	-0.250003	0.339181	-0.559738	-0.167407	-0.412442	-0.802019	-0.734566	0.271728	-0.116473	-0.415195	1.205061	2.265042	0.226300	5.332104	-0.417948	-0.625815	0.150587	0.134068	-0.134369	-0.434467	-0.558361	0.234559	-0.364261	0.326792
83450	-0.391243	-0.407356	-0.584599	-0.085097	-0.133436	-1.100213	0.382179	-0.471808	0.043807	0.108259	0.237162	0.511083	0.188824	0.269388	0.221050	0.994472	-0.874632	-0.101210	-1.084100	-0.342904	-1.213004	-0.842406	0.221050	0.430518	-0.890745	-0.407356	-0.085097	-0.052871	-0.294565	-0.600711	-0.745728	-1.261343	-1.116326	-0.117323	0.752777	1.816233	-0.487921	0.333840	-0.117323	0.349953	0.752777	-0.987423	0.204937	0.317727	-0.487921	-0.697389	-0.230113	-0.455695	0.349953
89941	-0.356039	-0.377027	-0.427328	-0.231554	-0.484142	-0.539871	3.269577	-0.410682	-0.176549	0.738992	0.717279	2.912407	3.149073	2.721699	3.820349	-0.153389	-0.463515	-0.329984	-0.557241	-0.392588	-0.558326	-0.494998	-0.241325	-0.241325	-0.483780	-0.337945	-0.073777	0.004388	-0.432032	-0.445060	-0.443250	-0.543489	-0.464239	-0.285835	-0.393674	-0.258695	-0.236258	-0.193557	-0.172569	-0.427690	-0.513454	-0.503683	-0.141809	-0.302843	-0.405977	-0.547832	-0.429499	-0.238792	-0.341926
1981	0.228661	-0.232459	-0.373713	-0.159209	-0.936838	-1.011558	1.429632	-0.378120	0.723784	1.206942	0.329827	0.719796	0.522922	0.294356	0.715178	0.673831	-0.602489	-0.448222	-1.011348	-0.636701	-0.930332	-0.882897	-0.132343	-0.021943	-0.623897	1.353233	1.956027	-0.366996	-0.661677	-0.574364	-0.491879	-0.847846	-0.361329	-0.194889	-0.711420	-0.353983	0.856012	0.181017	3.414109	-0.944814	-0.243163	-1.049337	1.659038	-0.405196	-0.562191	-1.004632	-0.750669	-0.131923	0.399509
89944	-0.342051	-0.335328	0.639561	-0.308435	-0.473157	-0.557199	-0.389115	-0.409285	-0.241201	-0.321881	-0.486604	-0.221031	-0.194137	-0.419370	-0.382392	0.064712	-0.510136	-0.358860	-0.553838	-0.389115	-0.587454	-0.500051	-0.224392	-0.234478	0.683262	0.068074	0.037819	-0.358860	-0.399200	-0.513497	-0.452987	-0.587454	-0.039500	1.409386	-0.365583	1.970788	-0.281541	-0.147074	4.824858	-0.446264	-0.432817	-0.520221	-0.157159	-0.315158	-0.483242	-0.594178	-0.429455	0.693347	0.108414
27109	-0.502252	-0.357578	-0.636340	-0.085873	-0.154681	-0.346992	1.195022	-0.484608	-0.429032	2.414165	0.124081	1.683738	0.250230	2.123935	0.588979	-0.141449	-0.771310	-0.380514	-0.506662	-0.580764	-0.692798	-0.700737	-0.159092	-0.048822	-0.706912	-0.287005	-0.656629	-0.647808	-0.608111	-0.578117	-0.849822	-0.766899	-0.483726	-0.096459	-0.455497	-0.032061	-0.655747	-0.429032	0.374614	-0.407861	-0.339052	-0.512837	-0.422857	-0.277301	-0.532245	-0.647808	-0.592232	3.825619	1.532007
8535	-0.244829	-0.350108	-0.543120	1.106254	-0.472934	-0.841411	6.177200	-0.209736	-0.157096	0.071009	0.123648	0.316660	0.228927	0.632497	0.527218	0.158741	-0.279922	-0.244829	-0.788771	-0.367654	-0.894050	-0.648399	-0.122003	0.018369	-0.402748	-0.244829	1.088707	-0.402748	-0.297468	-0.385201	-0.595759	-0.946690	-0.648399	-0.157096	-0.279922	0.281567	0.369300	1.913394	0.965881	-0.437841	-0.472934	-0.771225	0.088555	-0.192189	-0.420294	-0.665945	-0.455387	-0.385201	0.123648
64800	-0.308524	-0.349689	-0.528071	-0.267359	-0.377133	-0.665288	0.130571	-0.418298	-0.157585	0.034519	0.007075	0.144292	0.020797	0.158014	-0.006647	0.487335	-0.624123	-0.212472	-0.651567	-0.377133	-0.720175	-0.582958	-0.143864	-0.116420	-0.651567	1.489019	-0.226194	-0.377133	-0.363411	-0.445741	-0.514350	-0.733897	-0.582958	-0.157585	-0.267359	-0.034090	-0.143864	0.061962	-0.020368	-0.432019	-0.349689	-0.555515	0.020797	-0.212472	-0.363411	-0.541793	-0.404576	4.645012	3.588440
83637	-1.013964	-0.404675	-0.567629	0.733140	-0.696991	-0.680910	3.458678	-0.198482	-1.097942	0.013071	-0.127726	0.793175	2.051061	0.678822	1.724439	-0.610511	-0.617301	-0.060186	-1.129747	0.573402	-0.841005	0.260718	0.056669	0.986504	-0.941778	-0.378231	0.782454	0.570901	0.207472	0.302885	-0.626950	-1.236238	-0.669117	0.060957	-0.219566	-0.379303	-0.504377	3.598404	0.511580	-0.614800	-1.143683	-0.403246	-0.556194	0.341837	0.673819	-0.737015	0.358275	0.015930	-0.495443
10184	0.504412	0.193592	0.419556	-0.637804	-0.749355	0.175477	4.280969	-0.556762	-0.019977	0.501552	-0.051441	0.152594	-1.235607	-1.312836	-1.301394	0.834301	-0.813236	-0.096252	0.211707	-0.328890	0.257472	-0.805608	-1.209865	0.566385	-0.975320	-0.438536	0.293703	-0.057161	-0.506229	-0.575830	0.680797	-0.254523	-0.404212	-0.121042	-0.742681	-0.121042	1.156562	0.166896	-0.305055	0.759933	-0.661639	-0.121995	4.935979	0.288936	-0.702637	-0.578691	-0.446163	-0.132483	0.829533
10186	1.144812	-0.620064	-0.020170	1.113526	0.004858	-0.211010	-0.577829	-0.701014	-0.664254	-0.014695	-0.758501	-0.375257	-0.762411	-0.699059	-0.749115	-0.275927	0.639947	0.773300	-0.023299	-0.399894	0.044746	-0.615371	-0.479280	1.035313	-0.709227	-0.700232	1.572636	1.461965	-0.541460	-0.242295	2.573371	-0.214530	-0.540678	-0.305257	-0.663472	-0.441738	2.570634	0.349777	-0.487102	-0.205926	-0.671684	-0.512521	0.650506	0.649724	-0.354922	-0.515258	-0.545761	-0.557884	0.394749
10181	-0.378711	-0.465544	-0.649318	-0.287090	-0.451050	-0.752906	1.863804	-0.551713	-0.673253	0.941346	1.248123	3.189179	3.106202	1.876436	4.256847	-0.720593	-0.704902	-0.415146	-0.808623	-0.414082	-0.749050	-0.584292	-0.843596	0.844672	-0.796124	-0.806895	-0.450784	1.040547	-0.313020	-0.275920	-0.116215	-0.576845	-0.551846	-0.198528	-0.413683	0.409973	0.058250	0.370213	-0.065817	-0.261425	-0.813277	-0.640275	-0.558229	-0.109965	-0.510756	-0.817666	-0.599850	-0.107572	0.655713
10180	-0.607399	0.679906	-0.617826	-0.694981	-0.599058	-0.729735	1.874069	-0.567779	-0.547622	1.365264	1.357618	2.173653	2.040196	3.727873	3.611793	-0.613655	-0.568474	-0.501051	-0.796464	-0.169493	-0.703322	-0.601144	-0.772136	0.508219	-0.712358	-0.689420	-0.647020	1.441029	-0.364118	-0.501746	1.188711	-0.649800	-0.653275	-0.062449	-0.357862	-0.086778	-0.460041	0.370591	-0.465601	0.326801	-0.692895	-0.624082	-0.379410	0.205855	-0.553878	-0.701932	-0.635898	-0.368984	0.404651
10042	-0.412772	-0.042771	-0.480346	-0.418310	-0.464837	-0.631005	0.732679	-0.506933	0.065792	3.721487	0.632979	4.724033	0.546571	0.691691	0.788069	-0.113669	-0.644299	-0.237741	-0.662023	-0.380646	-0.659808	-0.572293	-0.534628	-0.265436	-0.658700	-0.535736	-0.461514	-0.531305	-0.399478	-0.440466	-0.253250	-0.588910	-0.391724	-0.310855	-0.433819	-0.407233	0.621901	0.919895	0.000433	-0.523550	-0.493640	-0.520227	-0.029477	-0.458191	-0.483670	-0.560107	-0.460406	-0.226663	1.453848
347733	-0.434852	-0.463979	-0.475880	4.534453	-0.462830	-0.486841	-0.440072	-0.448215	-0.364592	-0.325757	-0.459907	-0.456671	-0.479742	-0.485276	-0.483814	-0.160600	1.935486	1.064814	-0.317509	0.263148	-0.125001	0.008627	-0.441951	2.557484	-0.441846	-0.441533	-0.440489	-0.477133	0.239867	0.686896	-0.189310	-0.498847	-0.479534	-0.452808	0.324429	-0.379312	-0.432764	2.533160	-0.428275	-0.463665	-0.456358	-0.488929	-0.169787	1.909282	0.605153	-0.474314	0.469437	-0.479951	-0.447797
7976	-0.561711	0.275622	-0.729178	0.849794	2.053959	0.259673	0.355368	-0.450067	-0.402219	0.012460	0.012460	0.076257	-0.178930	-0.170956	-0.202854	1.296371	-0.888670	-0.170956	0.443089	1.392067	-0.753102	0.108156	-0.218803	-0.266651	-0.920568	-0.091210	-0.577660	-0.824873	-0.418168	0.498911	-0.800949	-0.330448	-0.649432	-0.250702	-0.290575	-0.067286	-0.689305	6.113031	-0.162981	-0.553736	0.770048	0.746124	-0.019438	-0.402219	0.235749	1.814720	-0.394244	-0.593609	0.849794
10188	-0.579673	-0.527688	-0.777130	1.786745	-0.643453	-0.744366	1.681901	-0.414981	-0.648696	0.996483	2.296987	2.266407	1.697191	0.902123	1.683649	-0.072927	-0.491429	0.048518	-0.764898	0.808201	-0.805525	-0.140202	-0.417165	1.164234	-0.791546	-0.679275	-0.553899	0.314560	0.081718	0.153362	-0.450802	-0.804214	-0.734755	-0.592779	-0.302273	-0.393575	-0.622048	4.672579	-0.210971	-0.470024	-0.371296	-0.573994	-0.727329	0.409356	0.942314	-0.784993	-0.223203	-0.628164	-0.342027
83638	0.078679	-1.115100	-1.048482	0.916392	-1.163342	-1.525534	0.112371	-0.921370	-0.111989	-0.023163	-0.023163	-0.236038	0.407945	0.541948	0.557263	-0.100503	0.868917	1.389616	-1.422926	0.124623	-1.392296	-0.697775	0.306868	0.139172	-0.896866	-0.115817	2.391962	-0.009380	-0.020101	-0.470352	-0.484135	-1.340992	-0.736828	-0.021632	-0.107394	-0.484901	1.538934	1.896532	1.813833	-1.232258	-1.038527	-1.235321	0.129983	-0.062982	-0.428237	-1.412205	0.601676	1.974637	0.578704
2697	-0.349212	0.356830	0.842360	2.643421	-0.541470	-0.567175	-0.603661	-0.603396	0.317051	-0.557350	-0.601006	-0.601484	-0.604192	-0.605148	-0.605148	0.470644	-0.405615	-0.281975	-0.508860	-0.195565	-0.552835	-0.200611	-0.544444	2.439267	-0.604405	-0.601537	-0.517677	-0.444650	-0.172622	0.589610	0.799554	-0.549224	-0.566591	-0.491812	0.009917	-0.445394	0.198403	3.453293	-0.107775	-0.543966	-0.595695	0.028983	2.679217	3.892352	-0.286065	-0.584436	-0.323719	-0.539027	-0.260253
29994	-0.693902	-0.204416	-0.644954	0.467515	-0.268939	-0.689453	1.091610	-0.738401	-0.643841	-0.489208	1.291854	1.547722	-0.330125	-0.238903	0.273945	-0.618255	-0.669428	-0.591555	-0.689453	-0.384636	-0.616030	-0.670541	-0.719489	1.731280	-0.777338	-0.691677	-0.676103	-0.219991	0.108188	-0.186617	0.888028	-0.473634	-0.345700	0.000278	-0.341250	2.538932	-0.396873	3.391083	-0.476971	0.329569	-0.633829	-0.649404	-0.616030	1.823614	-0.539269	-0.686115	-0.706140	-0.439147	0.941427
3957	-0.274435	-0.272433	-0.285113	-0.273100	-0.274435	-0.276437	4.879186	-0.279106	-0.268428	-0.251743	4.694985	-0.253745	-0.257750	-0.251743	-0.261754	-0.251743	-0.289785	-0.267761	-0.217039	-0.261087	-0.291120	-0.273767	-0.276437	-0.263756	2.369782	-0.273767	-0.272433	-0.254413	-0.276437	-0.280441	-0.284446	-0.293122	1.203844	-0.205693	-0.273767	-0.263089	-0.268428	-0.257082	-0.264424	-0.279774	-0.273767	-0.277104	-0.261754	-0.268428	-0.232389	-0.274435	-0.254413	-0.280441	-0.274435
23078	0.181745	0.006040	-0.683602	0.326702	0.146604	-0.780240	0.287168	-0.850522	0.063144	0.656149	-0.125739	2.110108	1.442429	0.541940	2.149641	0.006040	-0.806596	0.278383	-0.371726	-0.428830	-0.666032	-0.617713	-0.336585	1.064663	-0.802203	-0.340978	-0.626498	-0.437615	-0.068635	-0.617713	-0.565002	-0.977908	-0.824167	-0.402474	-0.468364	0.049966	-0.973516	0.405769	-0.033494	2.136464	-0.051064	-0.494720	0.726431	0.019218	-0.305837	0.155389	-0.538646	-0.780240	-0.371726
10043	0.281558	-0.546793	-0.663383	2.767550	-0.622953	-0.536451	0.035215	-0.616371	2.407438	-0.577821	-0.555255	0.412251	-0.216769	-0.052227	0.941606	0.885191	-0.658682	-0.637996	-0.715096	-0.381311	-0.585343	-0.142490	-0.461231	0.363358	-0.529869	-0.615431	0.275916	-0.597566	-0.483797	-0.378490	0.419773	-0.771510	-0.407638	-0.607909	-0.530809	-0.040004	-0.640817	1.106147	0.263693	-0.620132	-0.488498	-0.568419	3.258355	0.008888	-0.386012	-0.417980	-0.535510	-0.425502	-0.604148
26071	-0.301138	-0.409778	-0.713971	1.415381	-0.388050	-0.974709	0.220336	-0.540147	0.546258	0.176880	0.589714	0.328977	0.155152	0.350705	0.089968	1.828215	-0.431506	0.068240	-0.974709	-0.474963	-1.126805	-0.822612	1.980311	0.937363	-0.887796	-0.301138	1.198100	-0.474963	-0.366322	-0.518419	-0.583603	-1.105077	-0.800884	0.720082	-0.366322	0.046512	-0.105585	0.502801	1.936855	-0.561875	-0.605331	-0.887796	1.241556	-0.149041	-0.496691	-0.735700	-0.496691	-0.474963	-0.409778
1155	-0.631896	-0.953388	-0.760744	2.079111	-0.810191	-1.000443	1.325096	-0.725707	-0.055280	-0.610013	0.728091	-0.058030	0.929405	1.778187	0.611022	-0.269867	-0.011334	0.174733	-0.928217	0.595238	-0.679011	-0.492645	0.031595	2.747027	-0.843315	-0.620895	0.506031	-0.518355	0.391831	0.445224	0.626209	-0.993508	-0.874226	-0.590940	0.077873	-0.100720	-0.518773	2.499615	0.176467	-0.942208	-1.065614	-0.976228	0.009353	2.234804	-0.214023	-1.078948	0.124450	-0.140959	-0.158238
23072	-0.129145	-0.240706	-1.074994	0.593581	-0.696654	0.394710	-0.497783	-0.594794	0.244344	1.364812	0.457767	0.899163	0.729395	1.389064	0.579029	3.023686	-1.162303	0.297700	-0.822767	1.840162	-0.070939	-1.327220	0.496571	0.622684	-0.415325	-0.294062	0.137633	-0.439577	0.690591	-0.425026	-1.133200	-1.613400	-1.957786	0.249195	1.034977	2.102089	0.559627	1.607337	0.908864	0.011520	-1.079844	-0.987685	0.904013	0.127932	-0.526886	-1.181705	-0.138846	-0.672402	-0.235856
23071	0.014006	-0.299965	-0.407553	-0.618592	-0.581867	-0.724973	2.384568	-0.358415	1.694900	-0.163411	3.787353	0.633328	0.338840	1.873351	0.761089	0.162802	-0.760663	-0.619109	-0.682041	-0.663420	-0.809975	-0.782043	-0.604109	-0.558936	-0.573074	0.095215	-0.239102	0.236769	-0.684110	-0.724111	-0.488417	-0.684455	-0.172377	2.282324	-0.694455	0.190734	1.850937	-0.422899	-0.026512	-0.081513	-0.682214	-0.681352	2.557157	-0.664110	-0.711697	-0.794285	-0.717732	-0.461175	-0.177722
23070	-0.449669	-0.466823	-0.547690	-0.374316	-0.485202	-0.657963	2.247733	-0.488265	-0.427002	0.475400	0.708811	0.496842	2.082936	2.665546	3.676995	-0.212582	-0.574033	-0.395145	-0.648773	-0.442318	-0.710036	-0.628557	-0.440480	-0.197879	-0.610790	-0.434354	-0.350423	0.124976	-0.452732	-0.488877	-0.528698	-0.711874	-0.467435	-0.340621	-0.443543	-0.134166	0.105372	0.001225	-0.254853	-0.492553	-0.533599	-0.635296	-0.396983	-0.360838	-0.480301	-0.570357	-0.485202	1.728225	2.444387
23077	0.428180	-0.621583	-0.714629	1.441048	-0.668208	-0.714325	1.260530	-0.711183	-0.557930	0.210463	0.915609	1.915099	3.098350	1.692517	3.819612	-0.696081	-0.643882	-0.340923	-0.632226	0.614475	-0.633847	-0.098881	-0.730745	0.383177	-0.732874	-0.701250	-0.691824	0.006430	0.255263	0.561668	-0.517793	-0.707940	-0.427888	-0.449984	0.260230	-0.327139	-0.693344	3.126426	0.021025	-0.547085	-0.724664	-0.649355	-0.608508	-0.448464	0.236107	-0.703480	-0.032593	-0.628374	-0.201455
23076	-0.394017	-0.484736	-0.481326	-0.341496	-0.306027	-0.610924	0.818068	-0.374236	2.097681	1.539044	-0.319669	2.822067	2.922336	2.445550	3.302263	-0.322397	-0.499060	-0.413798	-0.592507	-0.389925	-0.675723	-0.566588	-0.449267	-0.256916	-0.625930	-0.269876	-0.113676	0.137336	-0.559085	-0.478597	-0.341496	-0.591825	-0.521569	-0.194163	-0.435625	-0.321715	-0.404249	-0.183249	0.217141	-0.500424	-0.415162	-0.570680	-0.267147	-0.348317	-0.582276	-0.574091	-0.591825	0.170076	0.026836
23075	-0.102845	-0.317728	-0.358958	-0.209063	-0.122761	-0.243654	0.199040	-0.337644	-0.028422	-0.291523	0.388417	0.344042	-0.353018	0.249703	-0.365247	0.446418	-0.386211	-0.314583	-0.247148	-0.329258	-0.283137	-0.303402	-0.309692	-0.211859	-0.365946	-0.317029	-0.350572	0.911125	-0.340789	-0.243305	0.076749	-0.361403	-0.335198	-0.145123	-0.325764	-0.291872	0.379332	-0.007807	-0.213955	-0.186702	-0.285583	-0.266016	0.934535	-0.134291	-0.337644	-0.237365	-0.355464	-0.387609	-0.353717
23074	-0.582022	0.011899	-0.661407	1.831882	1.329108	0.003078	3.842978	-0.517337	-0.417370	-0.240959	5.233693	-0.261540	-0.305643	0.741068	-0.317404	1.114473	-0.861341	-0.149812	0.247115	-0.508517	0.499972	-0.238018	-0.138052	0.173610	-0.826058	-0.226258	-0.590842	-0.737852	-0.467354	-0.158633	-0.717271	-0.570261	-0.693749	-0.102769	-0.143932	-0.140992	-0.570261	-0.120410	-0.420311	0.003078	0.273576	0.064822	0.141267	-0.511457	-0.170394	0.820453	-0.038085	-0.664347	-0.567321
1178	-0.189738	-0.190113	-0.191705	-0.189176	-0.188895	-0.192454	-0.187209	7.177311	-0.189082	-0.187209	-0.187303	1.586581	-0.186741	-0.186273	-0.187116	-0.184868	-0.192173	-0.189551	-0.192922	-0.190487	-0.192829	-0.191986	-0.183182	-0.188708	-0.192267	-0.189925	-0.189176	-0.188427	-0.190206	-0.190862	-0.191424	-0.193765	-0.192267	-0.188801	-0.185992	-0.188146	-0.188614	-0.187490	-0.186928	-0.191049	-0.190206	-0.192548	-0.187865	-0.188708	-0.189832	-0.191799	-0.190675	-0.190675	-0.189832
112869	0.132206	-0.406967	-0.695854	-0.558882	-0.748153	-0.861466	0.321476	0.468410	-0.272485	0.662662	0.530670	0.902986	4.024710	1.112180	1.611507	0.076171	-0.785509	0.077417	-0.771812	-0.842788	-1.085603	-0.932443	1.306432	-0.604955	-0.954857	3.257665	2.229127	-0.230149	-0.729475	-0.776793	-0.834072	-0.921236	-0.811658	0.032589	-0.426891	-0.152946	-0.460511	-0.242601	0.561801	-0.959837	-0.208980	-0.878899	0.025118	-0.344707	-0.618652	-0.872673	-0.477944	2.241579	0.421093
29127	-0.317595	-0.320744	-0.342790	-0.320219	-0.321269	-0.328093	-0.261429	0.001025	0.469244	5.317829	-0.295024	1.235086	-0.299223	-0.287675	-0.312870	0.347465	-0.351189	-0.315495	-0.340691	-0.322319	-0.351189	-0.337541	-0.324943	-0.305522	-0.345940	-0.322844	-0.315495	-0.327043	-0.321269	-0.333867	-0.333867	-0.350664	-0.312870	-0.310246	-0.320219	-0.312870	-0.310246	-0.293974	-0.303947	-0.329668	-0.317595	-0.327568	-0.255655	-0.311821	-0.317595	-0.316545	-0.327568	2.423481	0.970532
1231	-0.211696	-0.212728	-0.217480	-0.210456	-0.207771	-0.220579	5.563736	-0.204259	-0.208390	-0.195169	5.366449	-0.109024	-0.066261	-0.200540	0.229565	-0.200953	-0.219133	-0.210043	-0.210869	-0.213761	-0.221612	-0.218719	-0.213968	-0.206531	-0.219959	-0.211076	-0.206531	-0.182154	-0.212935	-0.215207	-0.216447	-0.221405	-0.218926	-0.209217	-0.212522	-0.206738	-0.208597	-0.202813	-0.204672	-0.212935	-0.213968	-0.217893	-0.205498	-0.210456	-0.213555	-0.211489	-0.213968	-0.214175	-0.212109
25898	-0.611082	-0.734958	-0.683310	0.343609	-0.519890	-0.795484	1.476650	-0.546522	-0.458961	-0.123245	1.041268	2.116608	0.960971	5.078734	2.106117	-0.210402	-0.258016	-0.270121	-0.755537	-0.426681	-0.762396	-0.462996	-0.695011	0.469503	-0.688555	-0.611889	-0.511417	-0.310068	-0.490031	0.138225	-0.559434	-0.818887	-0.789028	-0.037702	-0.249139	0.071244	-0.347190	0.068823	-0.122438	0.141857	-0.565083	-0.676853	-0.264068	0.034121	-0.431119	-0.619152	-0.315717	0.283487	0.325855
29123	-0.284046	-0.238747	-0.402955	0.027383	-0.414279	-0.511954	0.536992	-0.329344	-0.098604	-0.107098	0.126473	0.000487	4.772416	0.112318	5.038546	0.017474	-0.458162	-0.090111	-0.458162	0.149123	-0.528941	-0.394461	-0.330760	-0.241578	-0.466656	-0.349162	-0.098604	-0.361903	-0.233085	-0.346331	-0.395877	-0.779500	-0.305279	-0.213266	0.134967	-0.194864	-0.264227	-0.073124	2.065822	-0.588396	-0.146734	-0.432682	0.442148	-0.517617	-0.128331	-0.712967	-0.299617	-0.347747	-0.139656
29122	0.310986	-0.134033	-0.701817	-0.809235	-0.747853	-1.208218	0.157531	1.415861	0.418404	-0.241452	-0.149379	0.111495	-0.118688	0.280295	-0.364216	0.771351	-0.087997	-0.517671	-1.192872	-0.747853	-1.377018	-0.394907	-0.701817	-0.302834	0.280295	0.663932	1.461898	-0.087997	-0.962690	-0.563707	-0.824580	-1.453746	-0.625089	2.812301	0.080804	1.553971	-0.118688	-0.456289	-0.118688	0.310986	-0.348870	-0.824580	0.863424	-0.226106	-0.318179	-0.747853	0.065458	2.290554	2.520737
29121	-0.271444	-0.186125	-0.295618	-0.284242	-0.115026	-0.031128	0.914494	-0.251537	-0.247271	-0.211721	-0.188969	-0.215987	4.913127	0.544777	5.948335	0.162262	-0.318370	-0.211721	-0.115026	-0.271444	-0.271444	-0.261490	-0.194657	-0.247271	-0.319792	-0.217409	-0.251537	-0.015486	-0.272866	-0.285664	-0.305572	-0.275710	-0.278554	-0.234473	-0.248693	-0.218831	-0.258646	-0.223097	-0.214565	-0.214565	-0.133511	-0.210299	-0.206033	-0.257224	-0.225941	-0.107916	-0.261490	-0.277132	-0.261490
25893	-0.182438	-0.111858	-0.199854	-0.198021	-0.045860	-0.060526	-0.154022	7.875657	-0.172355	0.439037	-0.125607	0.384956	-0.173272	-0.116441	-0.182438	-0.049527	-0.216353	-0.154022	-0.024778	-0.187021	-0.135690	-0.178772	-0.167772	-0.168689	-0.218187	-0.136607	-0.176938	-0.199854	-0.180605	-0.194354	-0.205354	-0.166855	-0.194354	-0.129273	-0.168689	-0.156772	0.242878	-0.145773	-0.155856	-0.187938	-0.096275	-0.090775	-0.142106	-0.174188	-0.132023	0.088884	-0.177855	-0.191604	-0.183355
2770	-0.219402	-0.407089	-0.501900	5.655009	-0.327757	-0.405154	-0.528988	-0.554142	1.169870	-0.343236	-0.467071	-0.256165	-0.530923	-0.488355	-0.561882	-0.027845	-0.469006	-0.308408	-0.478681	0.349464	-0.534793	-0.289059	-0.459331	2.377258	-0.567687	-0.451592	-0.443852	-0.602515	0.388163	2.533987	0.068901	-0.474811	-0.585101	0.734513	0.612613	-0.345171	0.583589	0.620353	-0.447722	-0.434177	-0.360651	-0.422568	-0.399349	2.294057	0.034073	-0.370325	-0.424503	-0.331627	0.717099
25890	-0.073236	-0.012364	-1.108052	-0.073236	2.118139	-1.412410	1.205066	-0.438465	0.535480	1.387681	1.265938	1.631167	1.265938	1.631167	0.900709	2.239883	-1.473281	0.231122	-0.864566	-0.438465	-1.595024	-1.168923	-0.377593	0.778966	-1.655896	0.109379	0.231122	-0.377593	-0.316722	-0.681951	-1.047180	-2.021125	-1.290666	0.474608	-0.073236	0.961580	0.413737	1.387681	1.022452	-0.621080	-0.194979	-0.803694	1.144195	0.170250	-0.377593	-0.499337	-0.499337	-0.499337	-0.134107
25897	-0.347386	-0.186353	-0.468162	-0.266870	-0.327257	-0.448033	1.403857	-0.352419	-0.181320	0.281652	-0.025319	1.086821	3.925043	1.172371	5.595770	0.573526	-0.518485	-0.191385	-0.392677	-0.332290	-0.528550	-0.417839	-0.231643	-0.130997	-0.543647	-0.286999	-0.312160	-0.342354	-0.256805	-0.377580	-0.443000	-0.583905	-0.493323	-0.181320	-0.246740	0.105521	-0.286999	0.100489	-0.161191	-0.387645	-0.322225	-0.377580	-0.055513	-0.236676	0.080360	-0.422871	-0.362483	-0.412807	-0.191385
25896	-0.513365	0.062693	-0.738779	-0.538411	-0.012445	-0.057527	0.263061	-0.588503	-0.287951	2.106447	0.197942	2.246705	-0.097601	0.137831	-0.227840	1.795877	-0.969202	-0.087583	-0.698705	-0.528392	-0.864009	-0.798889	-0.458264	-0.287951	-0.974211	-0.237859	-0.483310	-0.663641	-0.498337	-0.703714	-0.823935	-0.909092	-0.909092	-0.212813	-0.207803	0.102767	-0.403162	-0.027472	-0.047509	-0.628576	1.024460	-0.563457	0.298126	-0.423199	-0.358080	0.358236	-0.438227	0.673816	1.570463
25895	0.005767	-0.451904	-0.584776	-0.348559	0.581547	-0.791467	0.123876	-0.629067	-0.245214	0.360093	-0.082815	0.123876	-0.082815	0.374857	-0.082815	0.094348	-0.806230	-0.082815	-0.761940	-0.570013	-0.939103	-0.688122	-0.496195	-0.230450	1.364017	0.094348	-0.200923	-0.599540	0.035294	-0.673358	-0.053287	-0.702885	0.374857	4.685824	-0.510959	2.102196	-0.112342	-0.141869	1.009691	0.596310	-0.643831	-0.865285	0.625838	-0.392850	-0.614304	-0.584776	-0.466668	-0.481431	-0.274741
9510	0.729082	1.011608	-0.384872	-0.443128	0.375925	-0.048467	-0.545755	-0.541076	3.223519	-0.533379	-0.543340	-0.549075	-0.533379	-0.432865	-0.535190	-0.409774	-0.522815	-0.489612	0.504058	-0.452938	-0.168450	-0.415962	-0.533077	-0.265644	-0.541076	-0.541529	0.042690	-0.184146	-0.493385	-0.331747	0.426937	4.702553	-0.219462	0.190140	-0.469086	-0.396040	2.948690	-0.303374	0.310576	-0.477085	-0.453994	-0.413698	2.482643	-0.084387	-0.418075	-0.254777	-0.380042	-0.545000	-0.251910
8034	-0.766343	0.498373	-1.026904	-0.723655	0.329427	2.756736	-0.196786	-0.674400	-1.108997	0.931493	-0.340119	0.121897	0.667319	-0.115022	1.288430	-0.885213	-0.413346	-0.058050	1.733536	-0.216324	2.647388	-0.482796	-1.134117	-0.448317	-0.895228	-0.877168	-0.684251	-0.260654	-0.379359	-0.337985	0.159660	0.028640	-0.773239	-0.606591	-0.239966	0.384757	-0.385763	0.676842	0.151286	0.460775	-0.402345	3.028297	-0.924617	-0.899825	-0.315820	2.897935	-0.801971	-0.721521	0.542374
8036	-0.224340	-0.664739	-0.644332	0.186107	-0.547234	-0.670664	3.261662	-0.582452	-0.135470	0.100858	1.567211	1.645548	0.461604	2.094505	1.226872	-0.199654	-0.698971	-0.511027	-0.604176	-0.300702	-0.608126	-0.548221	-0.693046	0.257532	-0.701604	-0.702591	-0.699958	-0.279966	-0.424462	-0.078857	-0.421170	-0.551842	-0.494241	-0.096631	-0.471201	0.253912	-0.479429	1.203502	-0.461326	-0.377064	-0.687450	-0.550854	0.357593	-0.399446	-0.389572	-0.678234	-0.379039	-0.505761	1.339770
8031	0.202102	-0.526337	-0.413398	-0.272640	-0.556465	-0.625636	2.566092	1.000893	0.241306	1.500769	3.399844	1.705165	0.461706	1.212057	0.467130	-0.364528	-0.581706	-0.493739	-0.587560	-0.443365	-0.600663	-0.581276	-0.624132	0.079281	-0.379457	-0.558560	-0.492235	-0.159271	-0.400402	-0.329298	-0.353465	-0.601523	-0.464256	-0.276561	-0.453139	-0.253468	0.412567	0.014138	0.519653	-0.191655	-0.574348	-0.570428	0.130300	-0.048104	-0.487402	-0.625045	-0.500076	-0.561460	-0.352713
8030	0.716237	-0.431046	-0.239832	2.054734	-0.152917	-0.900389	1.654923	-0.639643	0.751003	0.125212	0.385959	0.159979	0.090446	0.368575	-0.135534	0.768386	-0.813474	-0.274598	-0.935155	-0.483195	-1.091603	-0.796091	-0.431046	-0.048618	-0.935155	-0.413663	-0.291981	-0.674409	-0.066001	-0.535344	-0.813474	-1.126369	-0.848240	-0.170300	-0.413663	0.107829	1.620157	2.019968	0.020914	-0.604877	-0.448429	-0.830857	0.107829	-0.309365	-0.483195	0.594555	-0.500578	-0.517961	0.229511
64799	-0.098414	-0.098414	-1.137968	-0.037264	0.390788	-0.954518	1.369192	-0.526466	0.451938	1.430343	1.308042	1.797244	1.308042	1.797244	1.063441	2.836799	-1.566020	0.390788	-0.832217	-0.465316	-1.688321	-1.199119	-0.037264	0.879990	-1.688321	0.023887	0.207337	-0.526466	-0.343015	-0.709917	-1.076818	-2.055222	-1.382569	0.513089	-0.098414	0.941140	0.390788	1.552643	0.941140	-0.648766	-0.220715	-0.648766	1.185741	0.146187	-0.220715	-0.404165	-0.526466	-0.587616	-0.098414
8038	-0.113677	-0.123083	-0.124286	-0.126871	-0.122993	-0.135236	-0.138234	-0.121270	-0.121503	-0.129905	-0.132831	-0.136780	-0.124394	-0.129384	-0.134051	-0.109817	-0.130102	-0.122365	-0.133908	-0.128181	-0.138198	-0.137336	-0.121144	-0.120911	-0.127050	-0.125417	-0.125363	-0.128361	-0.126781	-0.132256	-0.129671	-0.137408	-0.111738	-0.117375	-0.126853	-0.116154	7.937088	-0.124788	-0.126153	-0.116028	-0.128810	-0.126691	-0.117590	-0.119242	-0.127320	-0.124914	-0.121414	-0.115831	-0.126745
283638	-0.231751	-0.273383	-0.533208	3.357640	-0.964577	-0.921440	-0.949529	-0.583367	0.122874	-0.490071	-0.790524	-0.769457	-0.736854	-0.939497	-0.827642	-0.114880	1.589027	0.741839	-0.877300	0.469976	-0.781496	0.267333	-0.013057	0.571799	-0.563303	0.554745	0.325517	-0.798048	0.761902	1.758064	-1.050850	-1.079943	-0.479036	0.498567	0.714753	0.080239	-0.297460	3.865752	2.019894	-0.521671	-0.966081	-0.562300	0.105820	0.068201	0.714251	-1.114553	0.847674	0.400756	-0.126417
8528	-0.197690	0.060517	0.097404	-0.714103	0.300280	1.130230	0.429383	-0.806319	-0.105473	0.300280	0.945797	1.425323	0.429383	2.661026	0.042074	1.646643	-1.765372	1.425323	-0.824763	0.595373	-1.544052	-0.474339	0.060517	0.816693	0.429383	-0.050143	-0.050143	-0.880093	0.097404	-0.179246	-1.267402	-1.617826	-1.710042	0.042074	0.060517	1.019570	-0.935423	0.300280	0.613817	-0.216133	0.300280	-0.142360	2.531922	0.300280	1.886406	-0.160803	-0.769433	-1.248959	-1.119856
8522	-0.478107	-0.563140	-0.559238	0.941793	-0.380829	-0.459130	-0.378048	-0.490011	-0.558311	-0.614999	0.579854	-0.606950	-0.612804	-0.211446	-0.627342	-0.587728	1.499753	2.636015	-0.482498	1.568882	-0.032355	0.559657	-0.542797	0.414862	-0.581142	-0.603486	-0.478351	-0.563433	1.586103	1.495313	1.503021	-0.598412	-0.616560	-0.576605	1.658013	-0.566604	-0.465667	4.945567	-0.528210	-0.598559	-0.479571	-0.560799	-0.603340	0.645861	1.185525	-0.425614	0.864907	-0.400587	-0.205348
8521	-0.133011	-0.131065	-0.145175	-0.134958	-0.124254	-0.126200	-0.115497	-0.134958	-0.146148	-0.082899	-0.123281	-0.107226	-0.120848	-0.106253	-0.125714	-0.095549	-0.154419	-0.125714	-0.058087	-0.138363	-0.155878	-0.116956	-0.132038	-0.119389	-0.114524	-0.130092	-0.141282	-0.139823	-0.105766	-0.141769	-0.147607	-0.160257	-0.152959	-0.124254	-0.131065	-0.102360	7.934553	-0.111118	-0.120848	-0.128633	-0.116956	-0.127173	-0.115010	-0.109658	-0.130579	-0.140796	0.025109	-0.133498	-0.136417
8520	-0.288634	-0.408800	-0.495425	-0.301176	-0.392467	-0.455175	0.665402	-0.445259	0.853817	4.086341	1.200607	2.371934	0.262904	1.132649	0.874526	0.198154	-0.504175	-0.461300	-0.405592	-0.491633	-0.444967	-0.445550	-0.461592	-0.153010	-0.522258	-0.467717	-0.505925	-0.308176	-0.505050	-0.409384	-0.380801	-0.302343	-0.365051	0.493028	-0.416092	-0.198802	-0.414342	-0.351342	-0.347551	-0.062886	-0.313426	-0.352509	0.056405	-0.289218	-0.421634	-0.412592	-0.482300	-0.448758	-0.048302
8527	-0.507452	-0.428014	-0.650158	-0.229418	-0.439362	-0.535256	1.847327	-0.359357	-0.449292	-0.031673	0.693485	0.147347	3.831583	2.747534	5.113378	-0.436525	0.569788	0.536878	-0.570719	-0.512559	-0.655548	-0.553129	-0.430567	0.088335	-0.717113	-0.407871	0.128906	0.351617	-0.295238	-0.492699	-0.599090	-0.696686	-0.535256	-0.549725	-0.322474	-0.428298	-0.253250	-0.138348	0.462547	-0.511424	0.056560	-0.738675	-0.532419	-0.100331	-0.445320	-0.452413	-0.598239	0.289768	0.538297
8526	-0.616582	0.353415	-0.778248	-0.778248	2.895983	0.426900	-0.484310	-0.337340	-0.366734	0.118264	0.441597	0.720838	-0.381431	0.088871	-0.601885	4.042344	-1.101580	0.191749	1.044171	0.132961	-0.278553	-0.469613	0.324021	-0.307946	-1.101580	0.221143	-0.469613	-0.895823	-0.322643	-0.690067	-0.910520	-0.146280	-0.939914	-0.102189	-0.219765	1.720229	-0.469613	-0.175674	-0.102189	-0.454916	1.308715	0.691445	0.294628	-0.337340	0.000689	3.336891	-0.307946	-0.645976	-0.587188
10046	0.279306	-0.257558	-0.366919	0.020816	-0.277442	-0.466338	-0.028894	-0.297325	-0.158139	0.498028	-0.058719	0.090409	0.000932	0.010874	-0.028894	0.090409	-0.227732	-0.178022	-0.446454	-0.247616	-0.496164	-0.396745	-0.277442	1.492220	-0.426570	-0.197906	-0.197906	-0.257558	-0.227732	-0.317209	-0.207848	-0.516048	-0.416629	0.249480	-0.257558	-0.048777	-0.118371	0.030758	-0.098487	-0.307267	-0.307267	-0.416629	-0.078603	-0.088545	-0.247616	-0.356977	-0.297325	1.820304	7.298302
64798	-0.112223	-0.101611	3.189395	-0.266758	-0.220994	-0.280686	-0.262778	-0.304563	-0.287982	-0.268084	-0.271401	0.232000	-0.270074	-0.265431	-0.282676	-0.228290	-0.319154	-0.278033	-0.295277	-0.299257	-0.334409	-0.253493	-0.305889	-0.186506	-0.100947	-0.290635	-0.280023	-0.262115	-0.211046	-0.266758	-0.157323	-0.332419	-0.318491	-0.252830	-0.295941	0.270468	-0.275380	-0.152680	-0.071102	1.809189	0.701575	-0.208393	-0.195791	-0.268084	-0.293951	-0.287318	-0.297930	-0.303899	-0.293951
1419	-0.337550	0.082512	0.532579	-0.547581	-0.697604	1.882780	1.462717	-0.337550	0.112517	0.952642	1.012650	1.522726	1.192677	1.582735	0.982646	1.582735	-1.717755	-0.067510	0.532579	2.512873	0.382557	0.052508	-0.877630	0.712606	-1.717755	-0.517577	-0.667599	-0.787617	-0.577586	-0.967644	-0.487572	-1.957791	-1.237684	0.082512	0.082512	0.742610	-0.337550	-0.007501	0.052508	-0.937639	0.832624	1.072659	0.802619	-0.127519	0.832624	0.622593	-0.817621	-0.877630	-0.967644
26608	-0.238680	-0.267465	-0.216942	-0.241785	-0.246205	-0.288605	-0.161762	-0.288247	-0.233664	-0.193413	-0.182186	-0.135366	-0.305326	-0.246802	-0.275825	-0.184814	-0.296846	-0.246921	-0.288725	-0.279647	-0.300310	-0.293741	-0.277139	-0.209418	-0.290636	-0.065973	-0.112434	-0.286814	-0.258626	-0.284425	-0.273675	-0.307118	-0.277259	-0.204879	-0.264598	-0.208462	0.054540	-0.226617	-0.012703	-0.287769	-0.260179	-0.293860	-0.169764	-0.256715	-0.292547	-0.248116	-0.271048	6.986723	1.823776
127534	0.061896	1.967642	0.768521	0.061896	-0.195058	1.582210	-1.158637	0.318851	0.404502	-2.850254	-1.372766	-2.893080	-0.366361	0.383090	0.918411	2.417312	1.689275	0.425915	-1.180050	-0.430600	-1.693959	0.254612	-0.344948	0.811347	-0.494838	0.083309	0.104722	-0.452012	-0.259297	-0.708967	-0.944509	-1.265702	-1.265702	0.425915	1.218192	0.982650	0.918411	1.903404	1.068301	0.040484	0.190374	-0.601903	1.196779	0.276025	-0.237884	-0.666141	-0.387774	0.383090	-0.452012
26548	-0.132906	-0.152596	-0.244482	-0.119780	-0.152596	-0.303552	0.031176	-0.185413	-0.067274	0.063992	0.018049	0.063992	0.024612	0.090245	0.011486	0.129625	-0.270735	-0.093527	-0.270735	-0.172286	-0.264172	-0.270735	7.887422	-0.041021	-0.290425	-0.014767	-0.080400	-0.172286	-0.152596	-0.198539	-0.237919	-0.342931	-0.277299	-0.086963	-0.146033	-0.021331	-0.067274	0.037739	-0.034457	-0.191976	-0.159160	-0.257609	0.004922	-0.113217	-0.119780	-0.218229	-0.185413	-0.185413	-0.132906
4299	-0.287318	-0.351479	-0.177993	-0.485148	-0.215990	-0.315986	0.962689	-0.227821	-0.318943	0.900120	-0.095630	2.153540	0.726862	0.637219	0.746429	-0.526330	-0.598568	-0.500734	-0.356371	-0.497776	-0.523145	-0.618363	-0.527354	-0.271960	-0.198584	-0.495501	-0.190962	-0.068669	-0.556477	-0.523713	-0.121568	-0.218606	-0.339989	-0.046827	-0.525534	-0.023620	6.238701	-0.096427	0.438250	0.002432	-0.327817	-0.264111	-0.084937	-0.214625	-0.582073	-0.587078	-0.549310	-0.575361	-0.482987
4298	-0.023880	-0.087558	-0.979062	0.103478	-0.151237	-1.552172	1.568092	-0.469632	0.549230	1.313376	1.950165	1.822807	1.377055	1.759128	1.122340	2.523275	-1.297457	0.294515	-1.424814	-0.342274	-1.806888	-0.851705	-0.214916	0.803946	-1.488493	0.039799	0.294515	-0.405953	-0.214916	-0.533310	-0.915384	-1.870566	-1.233778	0.485551	-0.087558	0.867624	0.549230	1.440734	0.931303	-0.533310	-0.469632	-1.170099	1.186019	0.230836	-0.214916	-0.915384	-0.405953	-0.469632	-0.023880
10169	0.844923	-0.152765	0.078638	-0.786188	-0.646232	-1.018125	2.455287	-0.234222	0.693679	1.450125	1.742926	1.637902	0.943769	2.241503	0.995480	0.736314	-0.785883	-0.536861	-1.053361	-0.878779	-1.056183	-1.178139	1.770154	-0.287153	-0.098308	1.846500	1.726223	-0.116690	-0.924846	-0.867186	-0.249552	-0.913406	-0.784967	-0.812501	-0.727536	-0.057428	0.299440	-0.460438	2.040913	-0.958024	-0.855975	-1.172495	1.753832	-0.290890	-1.138936	-1.226571	-0.819441	-0.219349	0.150332
55684	-0.258277	-0.358458	-0.358458	-0.233232	0.042264	-1.134855	1.945689	-0.032872	0.167489	3.899204	-0.007827	1.219382	2.897401	0.943886	1.920644	0.943886	-0.884404	-0.158097	-1.084765	-0.433593	-1.209990	-0.859359	-0.433593	0.868751	-1.009629	-0.333412	-0.183142	-0.032872	-0.358458	-0.583863	-0.684043	-1.235035	-0.759179	0.017218	-0.358458	0.317759	-0.007827	0.468030	2.571815	-0.533773	-0.483683	-1.034674	0.267669	-0.158097	-0.483683	-0.809269	-0.558818	-0.458638	-0.258277
4295	0.073219	0.200730	-0.022414	-0.309314	-0.564336	-1.122196	-0.803419	2.878459	2.288721	-0.548397	0.296363	-1.249707	-0.245558	-1.329401	-0.149925	0.774529	-0.309314	-0.389008	-1.010624	0.806407	-1.871323	-0.914991	0.184791	-0.245558	-0.325253	3.579770	3.213176	-0.133986	-0.484641	-0.628091	-0.739663	-1.058440	1.029551	1.125184	0.710774	0.184791	0.025402	0.471691	0.232608	-0.644030	1.300512	-1.026563	0.312302	-0.149925	-0.420886	0.423874	-0.500580	-0.277436	0.089158
4294	0.377386	0.250500	0.155336	3.441678	-0.599634	-1.151588	-1.805049	0.015762	0.326632	-0.307797	-1.050079	-1.602032	-0.421994	-0.904160	-1.138899	1.240209	2.033245	0.751699	-1.246752	0.802453	-1.722574	-0.650389	0.028450	0.650191	-0.015960	-0.015960	-0.066714	-0.104780	0.364698	-0.117468	-0.111124	-1.779672	-0.764586	2.623264	1.430538	2.426591	0.732666	1.100635	0.688256	-0.415650	-0.352207	-1.132555	0.732666	0.415452	-0.123813	-0.599634	0.466206	0.294910	-0.555224
4297	-0.415234	-0.208562	-0.466803	-0.194678	-0.231173	-0.389053	-0.033228	-0.455299	-0.375169	-0.097888	-0.309717	0.352744	3.837209	0.562986	5.049870	-0.158184	-0.270445	0.510228	-0.480290	0.048488	-0.495761	-0.280362	-0.429118	-0.287502	-0.506471	-0.358112	-0.351368	-0.029262	-0.035212	0.105611	-0.186745	-0.565974	-0.567957	-0.212529	-0.036402	0.176220	-0.367236	3.924876	0.255160	-0.393020	-0.222446	-0.506075	-0.250611	-0.350972	-0.139936	-0.408887	-0.144300	-0.464820	-0.402540
4296	-0.720825	-0.065864	-0.245931	-0.721758	-0.780537	-0.352293	0.187911	-0.119044	-0.697501	-0.514634	4.021583	0.349319	0.268148	0.644145	-0.162895	-0.010817	-0.829986	-0.694702	-0.812259	-0.151699	-0.619129	-0.711495	0.774764	-0.366288	-0.151699	1.617258	1.594866	1.237529	-0.564082	-0.644320	2.083755	-0.921419	-0.470783	0.014374	-0.000554	-0.322437	0.058225	-0.085456	0.541516	-0.700300	-0.410138	-0.419468	0.515392	0.559242	-0.484778	-0.848646	-0.630325	-0.263658	-0.129307
4291	-0.277105	-0.266567	-0.281136	-0.248674	-0.273427	-0.275408	-0.278307	-0.279015	-0.259495	-0.274276	-0.272720	-0.280358	-0.273923	-0.278873	-0.276822	-0.241178	-0.285450	-0.275266	-0.280288	-0.275903	-0.274347	-0.282763	-0.277317	-0.247755	-0.285309	-0.276256	-0.274913	-0.282551	-0.276398	-0.272862	-0.244007	-0.277883	-0.284107	-0.259849	-0.275125	-0.217273	-0.275832	-0.228660	-0.272579	-0.279651	-0.276893	-0.280358	-0.263102	-0.262960	-0.277600	-0.276822	-0.278944	1.842677	3.536989
55687	-0.364093	1.096898	-0.614045	-0.342970	-0.473227	-0.804150	1.237716	-0.504911	-0.117660	0.607554	-0.008526	2.360743	3.578822	1.378535	4.941240	0.424490	-0.723179	1.065214	-0.783027	0.403368	-0.966091	-0.462665	-0.163426	-0.050772	-0.631647	-0.353531	-0.269040	-0.455624	-0.483788	-0.578841	-0.511952	-0.909764	-0.702057	-0.276081	-0.251438	-0.163426	-0.321847	0.079485	0.234386	-0.575320	-0.078935	-0.680934	0.287192	-0.353531	0.765975	-0.670372	-0.254958	-0.240876	-0.423940
4293	-0.546443	-0.361404	-0.591108	2.222762	-0.466685	-0.530492	-0.339072	-0.540063	0.193713	-0.310359	-0.511350	-0.297598	-0.297598	-0.272075	-0.329501	-0.131701	2.544985	1.361373	-0.658105	2.063245	-0.600679	0.490413	-0.552824	2.015391	-0.658105	-0.533682	-0.476256	-0.610250	0.515936	0.959392	-0.680437	-0.862286	-0.556014	-0.441163	0.330897	-0.217840	-0.252933	3.856210	-0.345453	-0.635773	-0.418830	-0.441163	-0.431592	-0.377356	1.332660	-0.575156	0.337278	-0.294407	-0.390117
4292	-0.173201	-0.518253	-0.416926	-0.164555	-0.446378	-0.557433	1.079738	-0.252371	-0.035937	4.568083	0.213732	3.800701	0.085655	1.480993	0.360453	-0.360994	-0.490962	-0.416656	-0.500960	-0.344781	-0.491232	-0.495015	-0.452323	0.069713	-0.499338	-0.537167	-0.343160	-0.187792	-0.280473	-0.339647	-0.363155	-0.445298	-0.457997	-0.284796	-0.379368	0.137534	-0.164285	-0.150504	-0.215353	-0.425573	-0.318571	-0.530142	-0.222649	-0.230215	-0.412603	-0.402605	-0.381259	0.178876	0.336405
23381	-0.152330	0.637695	0.548085	-0.977101	-1.496470	-0.554658	1.316165	-0.240111	-0.753993	2.691394	0.469449	1.941602	1.424062	1.391144	2.300039	0.189648	-1.094142	0.661469	0.107354	1.007105	-0.803369	-0.326062	0.175018	1.685575	-0.393727	0.026888	-0.532712	-0.510767	0.248169	0.407271	-0.203535	-0.830801	-0.801540	-0.196220	-0.572945	0.246340	0.295716	1.279590	0.551743	-1.500127	-1.362970	-0.382754	-0.503452	1.041851	-0.443103	-1.264217	-0.474192	0.882749	-0.483336
23380	-0.261546	-0.160930	-0.362163	0.374168	-0.321002	-0.412471	1.741641	-0.311855	-0.284414	0.214096	-0.005431	0.566255	-0.288987	-0.078607	-0.160930	0.067745	5.816618	4.645805	-0.430765	-0.279840	-0.453633	-0.348443	-0.302708	0.255258	-0.407898	-0.339296	-0.234105	-0.298134	-0.238679	-0.151783	-0.270693	-0.453633	-0.380457	-0.215811	-0.275267	-0.183797	0.337581	0.204949	-0.211238	-0.321002	-0.325575	-0.385030	-0.133489	0.397036	-0.293561	-0.385030	-0.087754	-0.380457	-0.275267
23383	-0.479674	-0.426504	-0.557768	-0.192223	-0.285271	-0.712294	3.697512	-0.443120	-0.193884	1.195188	0.000519	0.703363	4.156105	1.137033	4.317277	-0.080898	-0.250378	-0.150684	-0.586015	-0.286932	-0.722264	-0.682386	-0.394934	-0.095852	-0.501275	-0.443120	0.050366	-0.250378	-0.260347	-0.428166	-0.330133	-0.881774	-0.717279	-0.280286	-0.137391	-0.124099	0.522252	0.424219	0.163353	-0.453089	-0.454751	-0.542814	-0.119114	-0.243732	-0.310194	-0.441458	-0.379980	-0.178930	0.204892
23382	-0.368071	-0.359323	-0.490533	2.524375	-0.379734	-0.566343	-0.295176	-0.338913	-0.231029	-0.236861	-0.219366	-0.111483	-0.146472	-0.213535	-0.303924	-0.146472	-0.426386	-0.231029	-0.420554	-0.309755	-0.642153	-0.446796	-0.365155	0.454177	-0.467207	-0.233945	-0.266019	-0.438049	0.054716	0.317136	-0.245608	-0.671311	-0.537185	-0.120230	-0.190208	0.844890	-0.306839	4.090144	-0.000683	-0.426386	-0.370986	-0.575090	-0.126062	1.311414	-0.271850	-0.184377	-0.306839	-0.400144	0.040137
23385	0.470798	-0.561752	-0.237653	-0.056259	-0.508476	-0.875069	3.488534	-0.025816	-0.232579	-0.126661	1.412651	0.215831	0.010336	0.666779	0.123866	0.283696	-0.663866	-0.058796	-0.775493	-0.787544	-0.753294	-0.790081	-0.474861	-0.180571	-0.388604	-0.017571	-0.140614	-0.102559	-0.561118	-0.602978	0.052831	-0.625177	-0.836380	-0.102559	-0.427927	-0.216089	4.843280	0.259594	-0.160910	-0.278245	-0.635959	-0.601076	2.099538	0.396591	-0.583317	-0.836380	-0.867458	-0.447588	0.442891
23384	-0.164399	-0.537809	-0.660761	-0.453564	-0.565132	-0.763222	0.434424	-0.567409	-0.378427	1.638900	-0.266859	2.677164	1.026416	1.579701	1.645731	0.040522	-0.699469	-0.460395	-0.719961	-0.583347	-0.765499	-0.701746	-0.556024	-0.068769	-0.726791	-0.524148	0.259103	-0.449010	-0.681253	-0.683530	-0.597008	-0.867959	-0.653931	-0.209937	-0.524148	-0.073323	-0.166676	-0.285074	1.188076	-0.560578	-0.820144	-0.722238	0.989986	-0.184891	-0.553747	-0.690361	-0.576516	0.857926	2.035080
23387	-0.818074	-0.751093	-0.730753	1.704761	-0.637470	-0.822983	0.101776	-0.604155	-0.687618	-0.303267	0.484374	0.193655	0.216801	0.275716	0.507519	-0.770380	0.533821	0.617284	-0.898030	0.592385	-0.894172	-0.016406	-0.530511	3.103647	-0.753547	-0.394445	-0.311332	-0.560670	1.165757	1.010753	-0.603454	-0.872430	-0.823334	-0.595739	0.711268	-0.083036	0.290795	4.551278	-0.360428	-0.740572	-0.756002	-0.835257	-0.746884	-0.088998	0.310784	-0.844375	-0.250664	1.731062	0.901690
23386	-0.713594	-0.534049	-0.398797	0.786040	-0.911330	-0.940595	-0.500038	-0.783197	-0.263546	0.122436	-0.492920	0.195994	0.052042	0.984567	0.211022	-0.666137	0.267179	0.988522	-0.814044	0.344692	-0.823535	0.911800	-0.270664	1.539811	-0.598116	-0.346595	0.358929	-0.384560	1.172021	0.370002	-0.519021	-0.971442	-0.749186	-0.140158	0.465706	-0.389306	-0.245354	4.701222	1.120610	-0.845682	-0.787152	-0.795061	-0.456536	0.173847	1.602296	-0.844891	0.802649	0.019613	-0.498457
23389	-0.231719	-0.430859	-0.676635	-0.244778	0.091007	-0.508742	3.469378	-0.348311	-0.476563	1.055457	3.043584	3.433002	1.246668	1.938292	1.105824	0.001465	-0.582895	0.016855	-0.439720	-0.401011	-0.598285	-0.638859	-0.763845	-0.401944	-0.852922	-0.676168	-0.657980	-0.051235	-0.461173	-0.530661	-0.506410	-0.500814	-0.331989	-0.279289	-0.388885	-0.092275	0.142774	0.316263	0.072819	-0.033047	-0.308204	-0.376760	-0.191145	-0.444850	-0.310069	-0.200939	-0.615074	-0.786697	-0.621137
55683	0.272860	-0.190640	-0.926786	0.859050	-0.695036	-1.676565	-0.776830	0.695462	0.245595	0.272860	-0.981316	-0.367860	0.436448	0.504610	0.600036	0.913580	-0.231537	0.681830	-1.635668	-0.313331	-1.935579	-1.499344	2.331343	0.545507	0.191066	1.349815	1.131697	0.409183	-0.326963	-0.231537	-0.735933	-1.363021	-1.199433	0.231963	0.041110	0.490977	0.000213	0.559139	1.636094	-0.326963	0.013845	-1.649300	0.749992	0.709095	-0.599610	-1.035845	-0.572345	-0.354228	-0.163375
207	-0.309063	-0.267438	-0.294584	-0.310873	-0.623060	-0.707215	1.319741	-0.587769	0.394943	0.043845	1.363176	1.374940	0.353318	2.944926	0.237491	0.052894	-0.623060	-0.429413	-0.685497	-0.563337	-0.686402	-0.622155	1.687127	-0.485517	-0.597723	1.383084	3.045369	-0.576006	-0.503614	-0.553383	-0.595913	-0.729837	-0.535286	-0.195951	-0.516283	-0.566052	-0.168805	-0.033976	3.067086	-0.648397	-0.661970	-0.669209	0.104473	-0.470133	-0.563337	-0.674639	-0.548859	-0.630299	-0.509949
7587	-0.438850	0.000000	-0.982189	-0.668724	2.131558	-0.020898	0.334362	-0.438850	-0.229874	4.075038	1.358346	1.128472	0.334362	1.023984	0.083591	2.361432	-1.274755	-0.083591	0.062693	-0.647826	-0.480645	-0.668724	0.543338	-0.229874	-1.274755	0.083591	-0.501543	-0.668724	-0.501543	-0.752315	-1.003086	-0.815008	-1.023984	-0.041795	0.083591	0.313464	-0.355260	0.083591	0.062693	-0.543338	1.567322	0.020898	0.417953	-0.438850	-0.271669	0.626929	-0.522441	-0.689622	-0.564236
81563	-0.506080	-0.353457	-0.419456	1.368709	-0.390581	-0.642203	-0.510205	-0.400893	-0.553517	-0.475143	-0.452455	-0.386456	-0.565891	-0.254458	-0.522579	-0.388519	0.360160	1.424396	-0.547329	2.210199	-0.582391	1.492458	-0.565891	0.137412	-0.623641	-0.396768	-0.250333	-0.578266	0.793279	2.674256	-0.642203	-0.615391	-0.629828	-0.314270	2.428821	-0.435955	-0.514330	3.379622	-0.392644	-0.567954	1.871953	-0.629828	-0.499892	-0.248270	-0.103897	-0.504017	1.898765	-0.561766	-0.429768
81562	0.242660	-0.490233	1.287306	-0.460152	-0.430071	-0.468356	0.486046	-0.558600	-0.468356	-0.140195	0.291884	0.669269	-0.777374	0.387598	-0.821129	-0.815660	-0.233174	-0.099175	-1.384473	-0.287867	-0.684395	-1.250473	-0.285133	0.923594	0.953676	0.475107	0.349312	-0.408193	-0.214031	-0.930516	1.831507	-1.116474	-1.102801	0.280945	-0.575008	3.135947	0.480577	1.782283	2.362034	-0.246847	-0.643375	-0.342561	0.286415	-0.101909	-1.269616	-0.777374	-0.542192	1.533427	0.160620
81565	-0.661591	1.636546	0.253658	1.436880	-0.850749	-0.578834	0.780738	0.262853	-0.441892	0.753481	0.346923	0.263181	0.092414	1.517337	0.297335	-0.367345	-0.065875	-0.081638	-0.783755	0.161377	-0.962404	-0.172605	-0.660277	0.611284	-1.005096	-0.689176	0.393556	-0.398215	-0.023511	0.265152	-0.302322	-0.992946	-0.773903	-0.065875	-0.183442	-0.145347	1.041487	2.021430	0.492404	-0.819222	-0.793936	-0.439921	0.566622	-0.212998	-0.274080	-1.038921	0.156123	-0.633020	-0.519394
3570	-0.313008	-0.259461	-0.336806	-0.313858	-0.152367	-0.267110	2.144201	0.026973	-0.279860	-0.231413	5.287321	0.295557	0.895623	-0.203364	0.110268	-0.155767	-0.358055	-0.284959	-0.223763	-0.315558	-0.330007	-0.310458	-0.280710	-0.277310	-0.361455	0.705234	0.514845	-0.272210	-0.313008	-0.334257	-0.342756	-0.370804	-0.352106	0.062671	-0.293459	-0.267110	-0.296859	-0.257761	-0.269660	-0.312158	-0.223763	-0.234812	-0.250961	-0.296009	-0.291759	-0.173616	-0.256061	-0.319807	-0.311308
81567	0.416458	-0.341580	-0.275532	-0.494055	-0.523449	-0.562387	5.305062	0.219776	0.997547	0.521269	-0.341346	0.859945	-0.525908	0.690314	-0.502135	2.585645	-0.577494	-0.572166	-0.572166	-0.551555	-0.557527	-0.600681	-0.542889	-0.457283	-0.406692	-0.231792	0.262286	1.641054	-0.523215	-0.536038	-0.329343	-0.492532	0.055473	0.444213	-0.533110	-0.174702	0.552596	-0.454414	-0.076214	0.375178	-0.537619	-0.574508	3.393571	-0.438838	-0.589732	-0.575503	-0.577845	-0.393342	-0.283261
81566	-0.404978	-0.358334	-0.420527	1.351952	-0.311690	-1.120189	-0.669296	-0.653747	-0.094017	-0.420527	-0.140661	0.045915	0.310232	0.325780	0.341328	0.559001	0.403521	1.569625	-1.057997	0.947703	-1.229026	-0.576007	-0.669296	1.989423	-1.151285	-1.042449	-0.607103	-0.498267	0.652290	0.496809	-0.809228	-1.477795	-1.151285	-0.047373	0.139204	1.367501	-0.078469	2.471413	0.123656	-0.700392	-0.171758	-0.855872	0.201396	0.434617	1.771750	-0.389430	-0.498267	0.465713	3.995123
81569	-0.074778	0.601998	-0.468413	-0.268142	-0.799895	1.637879	-0.351013	0.491504	0.090963	0.788457	0.781551	1.251150	0.829892	-0.337201	0.222175	1.320209	-1.449047	0.560563	1.223527	0.090963	-1.932458	-0.496036	-0.737742	0.387916	-0.786083	-0.489130	-1.165906	-0.302672	-0.109307	-0.799895	-1.124471	-2.084387	-1.069224	0.063340	1.078504	0.726304	0.084057	0.926574	2.362996	-0.827518	-0.848236	1.313303	0.608904	-0.143836	0.588186	-1.400706	-0.240519	2.376808	0.850610
6368	-0.349990	0.564533	-1.045543	-0.246945	0.358443	0.268279	-0.349990	-0.633364	0.062189	0.384204	0.860787	0.744861	0.409966	0.654697	0.165234	5.124269	-1.367558	0.590294	1.298728	-0.581841	-0.890976	0.976712	0.474369	-0.143901	-1.457723	1.685146	-0.118139	-1.058424	-0.478796	-0.981140	-1.019782	-0.981140	-1.071304	0.113712	-0.246945	1.427534	-0.517438	1.079757	0.010667	-0.517438	1.569220	-0.027975	0.590294	-0.092378	0.332682	0.100831	-0.285587	-0.890976	-0.620483
4741	-0.412715	-0.404283	-0.413327	0.883108	-0.406731	-0.400543	-0.411695	-0.413463	-0.411083	-0.407751	-0.409043	-0.408091	-0.410607	-0.410743	-0.412171	-0.404487	-0.318602	-0.288953	0.770975	0.694270	1.368430	0.221189	-0.409791	2.471131	-0.415027	-0.408567	-0.411355	-0.413803	0.489588	0.368614	-0.413871	-0.416863	-0.415095	-0.399931	0.684342	-0.367494	-0.413395	1.886188	-0.410131	-0.412715	-0.410267	-0.412579	-0.409587	1.645397	0.686926	-0.275149	0.027386	-0.400747	-0.374226
4747	-0.514258	-0.509423	-0.510237	3.735329	-0.495917	-0.495592	-0.517722	-0.511166	-0.512863	-0.509051	-0.510864	-0.514607	-0.517908	-0.512491	-0.519837	-0.489990	-0.365858	-0.398750	0.204754	1.151480	1.424547	0.712579	-0.507726	2.177033	-0.515746	-0.508563	-0.515978	-0.515932	0.741008	1.184907	-0.516745	-0.516188	-0.516071	-0.513700	0.882830	-0.496987	-0.517699	2.173267	-0.512120	-0.512933	-0.498288	-0.496801	-0.511004	1.779578	1.119912	-0.366160	0.646189	-0.516885	-0.510702
4745	-0.203764	-0.238614	-0.301344	2.120734	-0.228159	-0.318769	-0.120124	-0.256039	-0.154974	-0.078304	-0.130579	-0.134064	-0.088759	-0.046939	-0.130579	-0.032999	-0.329224	-0.175884	-0.304829	-0.039969	-0.179369	-0.245584	-0.242099	0.493237	-0.256039	-0.217704	-0.175884	-0.242099	-0.189824	0.479297	-0.287404	-0.360589	-0.329224	-0.158459	-0.137549	-0.109669	-0.151489	0.542027	-0.109669	-0.266494	-0.273464	-0.315284	-0.116639	-0.182854	0.015791	-0.294374	0.451417	-0.245584	-0.203764
4744	-0.372668	-0.341553	-0.309257	-0.080659	-0.370560	-0.356309	-0.366428	-0.375788	-0.364910	-0.336915	-0.361031	-0.285141	-0.364151	-0.363730	-0.370560	-0.346275	-0.164138	-0.157224	1.340769	0.499060	2.030444	0.107128	-0.359935	0.707590	-0.374607	-0.372078	-0.371993	-0.376294	0.010579	-0.187242	-0.371234	-0.383714	-0.378739	-0.372078	0.130148	-0.242389	-0.369717	0.154939	6.680164	-0.373764	-0.355466	-0.370813	-0.362465	1.673337	0.406052	-0.076695	0.027443	-0.336325	-0.361116
55317	-0.680650	-0.572677	0.566627	-0.058873	0.845868	1.270315	0.529395	0.090055	-1.462526	2.119208	0.272493	1.996342	0.901716	1.974003	1.296377	0.283663	-1.049249	0.432591	-0.922659	0.116118	-1.138606	0.101225	0.883100	0.857038	0.078886	1.504877	-0.163123	-1.049249	-0.442365	-0.829579	-0.918936	-1.745490	-1.369445	-0.282266	-0.848195	0.719279	0.607582	0.492163	-0.017918	-1.886972	-0.944999	-0.550338	-0.252481	-0.245034	-0.379070	1.221913	-0.662034	1.791565	-0.602463
55316	0.203037	0.455394	0.275565	-0.099990	-0.877924	-0.502369	1.130995	-0.782545	-0.282799	-0.791487	-0.039384	0.541831	3.304840	1.904955	4.935223	-0.526214	-0.407984	1.167755	-1.007083	0.028176	-0.418913	-0.839176	-0.746778	0.615352	-0.040378	-0.709024	-0.187420	0.566669	-0.042365	-0.501376	0.268610	-0.327508	-0.170530	1.874156	-0.591787	-0.158608	-0.202323	1.014752	-0.425868	-0.036404	-0.463622	-0.384139	-0.806390	0.124548	-0.042365	-1.029934	-0.244051	-0.605697	-0.377185
55315	0.203729	-0.061584	0.737301	-0.079271	0.660655	-0.067480	0.693082	1.288561	-0.951854	-1.485426	-0.539146	-0.197188	-1.267281	-0.892896	-1.520801	-1.049135	1.362259	-0.055688	-1.323291	-0.524406	-0.424177	-0.996073	-0.606948	0.301010	0.127083	2.665237	0.920072	0.085812	1.642311	-0.945958	-0.639375	-0.630531	-0.076323	-0.091063	-0.270886	1.895831	4.339652	1.079259	0.371760	-0.094011	-0.111698	-0.981333	-0.441865	-0.450708	-0.996073	0.224364	0.041593	0.710770	0.212572
55314	-0.584926	0.118084	-0.704587	1.759685	0.435934	-0.311949	-0.252118	-0.573708	-0.487701	-0.203506	-0.173591	-0.080105	-0.278294	-0.098802	-0.412913	1.217471	-0.842945	-0.143675	-0.267076	0.447152	-0.491440	-0.495180	-0.177330	4.437104	-0.872860	-0.203506	-0.528835	-0.682150	1.243646	2.043880	-0.727023	-0.682150	-0.779375	-0.416652	1.823255	-0.259597	-0.461525	2.268245	-0.293252	-0.611102	0.383582	-0.214724	-0.203506	3.352675	-0.072626	0.039556	-0.510138	-0.659714	-0.629799
5869	-0.328160	-0.656969	-0.189876	0.008331	-0.752232	-0.733794	0.964027	-0.378865	1.280544	-0.088468	0.327920	-0.074640	0.344822	1.242132	0.469277	-0.575535	0.131250	0.148151	-0.667725	0.083619	-0.580145	-0.603192	-0.790644	0.343285	-0.378865	-0.770669	-0.530977	-0.656969	0.350968	-0.045446	1.285153	-0.715356	-0.698454	-0.189876	-0.317405	-0.365036	2.792449	5.341485	-0.214460	-0.641604	-0.769133	-0.747622	-0.050056	1.202183	-0.297431	-0.816764	-0.262091	-0.424959	0.397062
55312	-0.485580	-0.493882	-0.296823	3.477870	-0.358431	-0.513981	-0.039905	-0.555926	0.106906	5.467679	0.289545	2.004084	-0.141711	0.120888	-0.226913	-0.236963	-0.466791	-0.333526	-0.290706	0.257649	-0.444508	-0.176666	-0.565539	2.366304	-0.377656	-0.602242	-0.655548	-0.534954	0.142298	0.392226	-0.562917	-0.585201	-0.479026	-0.040778	-0.308184	0.180311	0.554766	0.937085	-0.319107	-0.340954	-0.498688	-0.566850	-0.115058	-0.264927	0.211771	-0.402562	0.189487	-0.222981	-0.227787
55311	-0.483988	0.146886	-0.680703	-1.301177	-0.479655	-0.005633	-1.293378	0.035097	-1.463229	-1.107929	-1.614015	-1.205853	1.348840	-0.924213	-0.259542	2.146964	-1.018671	1.974514	-0.698034	1.471028	0.199748	0.776893	0.352267	1.005672	-0.932879	1.380037	-0.444991	-0.847087	0.016898	0.366132	-0.805491	-0.804624	-1.153858	0.746563	0.263009	1.401701	-0.068027	1.866191	0.610509	-1.003939	-0.018632	-0.862685	-0.116556	0.344468	2.860164	-0.536849	0.291606	-0.424193	-0.487454
5865	-0.241253	-0.238961	-0.255003	0.282026	-0.243544	-0.267226	-0.207641	-0.252711	-0.191598	-0.212224	-0.202293	-0.193126	-0.205349	-0.199238	-0.219099	-0.112152	-0.275629	-0.208404	-0.274865	-0.248892	-0.281740	-0.271045	-0.235905	-0.196182	-0.278684	-0.239725	-0.232850	-0.251183	-0.246600	-0.253475	-0.263406	-0.286323	-0.274101	3.201694	-0.211460	-0.002148	1.531785	-0.201529	6.594986	-0.229794	-0.234377	-0.261114	2.126871	-0.238197	-0.244308	-0.248128	-0.251183	-0.251183	-0.242780
5864	-0.477201	-0.381797	-0.419277	2.043986	-0.439119	-0.532719	-0.444932	-0.492634	-0.522898	-0.534523	-0.516886	-0.567995	-0.516284	-0.502254	-0.515082	-0.398433	0.694102	1.196976	-0.384603	1.775212	-0.497845	0.570638	-0.288999	0.980514	-0.439520	-0.448339	-0.503257	-0.508668	1.066698	1.449315	-0.500050	-0.521696	-0.513679	-0.458361	1.202187	-0.000783	-0.527308	4.081339	-0.481811	-0.460565	-0.446134	-0.512877	-0.524502	-0.243301	1.372150	-0.435913	1.365336	-0.513879	-0.494237
5867	-0.134166	-0.637782	-0.690815	2.016220	-0.503825	-0.659781	1.482355	-0.733634	2.391378	0.055574	0.460588	0.519121	-0.300728	0.352165	-0.180521	0.054788	-0.090168	-0.174628	-0.670780	-0.374582	-0.796095	-0.600070	-0.201341	0.856567	-0.703778	-0.385974	0.251207	-0.708492	-0.365546	-0.197020	-0.625604	-0.811808	-0.642496	0.200923	-0.532502	-0.444899	-0.465327	0.623615	5.051273	0.304239	-0.668423	-0.745419	-0.133773	-0.152236	-0.535645	-0.760740	-0.414258	-0.037528	-0.143987
5866	-0.347732	0.429934	0.805884	0.086777	-0.598365	-1.814054	-1.072695	1.186519	-0.216559	-1.502519	-0.261064	-0.836116	-0.209532	-0.167370	-0.201334	0.845705	-0.318452	0.003623	-1.852703	1.349314	-0.851341	-0.938009	-0.344218	0.597414	0.059840	-0.352417	0.202725	-0.147459	0.046957	-0.293857	-0.811521	-1.974506	-1.439275	1.526162	0.476782	2.894105	0.164076	0.404168	0.596242	-0.124036	1.547244	-0.485932	0.268311	2.630589	-0.655753	-0.707285	1.267331	1.345800	-0.218902
5861	0.917968	-0.746729	-0.562383	1.823512	-0.911509	-0.985138	0.580785	-0.789162	2.453088	-0.358313	0.604202	-0.264647	-0.371043	-0.371750	-0.178760	0.858405	-0.680959	-0.476182	-0.932019	-0.426284	-0.977594	-0.743507	-1.024742	0.770160	-0.512328	-0.775489	0.189069	-0.424319	-0.460309	0.137285	-0.632790	-0.885264	-0.359885	0.582042	-0.448915	0.750987	1.250593	0.706904	1.313849	-0.137506	-1.141825	-0.945063	3.627216	-0.374186	-0.501013	-0.984431	-0.657935	-0.311480	0.472267
5860	-0.272405	-0.444386	-0.395316	1.797607	-0.531891	-0.535278	-0.267771	-0.518109	-0.349158	-0.439039	-0.485495	-0.308464	-0.506050	-0.474267	-0.512406	-0.489594	-0.030324	0.567957	-0.526723	1.042732	-0.473792	0.087597	-0.457158	4.581089	-0.233494	0.411421	-0.329257	-0.525594	2.551414	0.725383	-0.181691	-0.532188	-0.495238	-0.352306	1.225881	-0.417178	-0.511396	1.787271	-0.259692	-0.503258	-0.512406	-0.527971	-0.501416	1.666082	0.269678	-0.527436	0.194945	-0.479911	-0.487871
5863	-0.985716	-0.312950	0.293408	-0.160372	-0.682141	-1.353325	2.973403	-0.431534	0.015132	-0.632336	1.211247	2.086396	1.765429	3.033485	1.556721	-0.931167	0.049916	0.155851	-0.914565	-0.473434	-0.979391	-0.663958	0.984357	0.936133	-0.512961	-0.505846	1.645264	0.408830	-0.573044	-0.735899	-0.076573	-0.762778	-0.923262	-0.603085	-0.654472	0.079958	0.793832	0.649950	1.263424	0.094978	-1.161220	-0.660005	-0.959627	0.804900	-0.490826	-1.139084	-1.033149	-0.610991	-0.229151
5862	-0.114827	-0.936625	-0.813308	2.515066	-1.089808	-1.033341	0.829937	-0.815642	0.782804	1.520835	1.285519	1.207236	1.942234	1.382702	0.876954	1.979917	-0.516043	-0.491193	-1.019224	-0.345943	-1.021324	-0.700259	-0.024994	0.916037	-1.002308	-0.635042	-0.169660	-0.870592	-0.259493	0.272972	-0.648226	-1.227591	-0.801408	0.108006	-0.553376	0.304005	2.017017	1.665151	1.453635	0.054922	-1.337257	-0.943391	1.103520	-0.288777	-0.196493	-1.087941	-0.417576	-0.276177	-0.447443
56667	-0.214556	-0.126474	-0.239831	-0.255916	-0.129538	-0.168600	-0.213790	-0.228342	-0.229874	-0.197705	-0.129538	-0.073625	-0.164770	-0.163238	-0.193876	0.038201	-0.253618	-0.185450	-0.161707	-0.223747	-0.144090	-0.169366	-0.202301	-0.202301	-0.205365	-0.215322	-0.232172	-0.228342	-0.224513	-0.229108	-0.232172	-0.250554	6.836581	1.385469	-0.207662	-0.190812	-0.200769	-0.190812	-0.195407	-0.215322	-0.133367	-0.183919	-0.187748	-0.178557	-0.146388	-0.188514	-0.218385	-0.236002	-0.217619
56660	-0.157618	-0.162260	-0.177345	0.339043	-0.165741	-0.187789	-0.128607	-0.156458	-0.144853	-0.125126	-0.127447	-0.112362	-0.121645	-0.111201	-0.136730	-0.101918	0.161498	-0.061303	-0.191270	-0.099597	-0.181987	-0.171543	-0.152976	-0.129768	-0.188949	-0.155297	-0.148335	-0.166901	-0.158778	-0.166901	7.898037	-0.202875	-0.185468	-0.142533	-0.143693	-0.130928	-0.140212	-0.057822	-0.133249	-0.169222	-0.171543	-0.188949	-0.132089	0.197471	-0.154137	-0.181987	-0.097276	-0.164581	-0.156458
2638	-0.155684	-0.155985	-0.158097	-0.155231	-0.155080	-0.159455	-0.152214	-0.156740	-0.154175	-0.152063	-0.152365	-0.144823	-0.152214	-0.151460	-0.152516	-0.149348	-0.158851	-0.154779	-0.159304	-0.156438	-0.160058	-0.158248	-0.156287	-0.153572	-0.159304	7.659741	-0.154929	-0.156589	-0.155985	-0.157041	-0.157796	-0.160511	-0.134113	1.958407	-0.155985	-0.153270	-0.154175	-0.151762	-0.152969	-0.157041	-0.156890	-0.158701	-0.152818	-0.154929	-0.156136	-0.157946	-0.156740	-0.156740	-0.155533
56848	-0.088974	-0.542283	-0.654059	1.202649	-0.548493	-1.163256	0.879743	-0.654059	-0.281475	-0.051715	0.892163	0.854904	-0.387040	0.774178	-0.256636	0.271190	-0.728575	-0.244217	-1.051481	0.165625	-1.237773	-0.914867	-0.436718	1.898138	-0.262846	0.917002	0.202883	-0.511235	-0.045506	-0.517445	-0.740995	-1.330918	-0.883818	-0.362202	-0.318733	-0.002038	-0.138651	2.736451	0.258771	-0.685107	-0.424299	-1.020432	-0.194539	0.320868	0.047640	-0.921077	-0.219378	0.544418	0.488531
2182	0.508271	-0.234522	0.397566	3.265177	0.015456	-0.491643	0.326144	-0.463074	2.143844	-0.316658	0.011885	0.108305	-0.409507	-0.273805	-0.434505	0.454704	-0.627346	-0.305945	-0.170242	-0.441647	-0.545210	-0.498785	-0.373796	0.418993	-0.645201	-0.330943	-0.452361	-0.448790	-0.455932	-0.452361	-0.605919	-0.159529	-0.563065	-0.359511	-0.380938	-0.377367	0.676114	-0.141673	-0.352369	-0.463074	-0.220238	-0.380938	1.565323	-0.405936	-0.416649	-0.163100	-0.391652	-0.495214	1.011799
2181	-0.220251	-0.496206	-0.487168	2.343283	-0.501149	-0.571056	0.168686	-0.596900	1.395515	0.113890	-0.403562	-0.260924	-0.453274	-0.317273	-0.393535	-0.326453	-0.347072	-0.099503	-0.569361	0.669614	-0.595912	0.234638	-0.592946	2.014085	-0.594217	-0.574869	-0.582213	-0.540975	0.790786	1.755218	-0.419944	-0.593228	-0.568373	-0.486603	0.593352	0.055564	-0.499313	5.830152	0.913511	-0.482790	-0.527135	-0.554674	0.186056	0.218962	0.439698	-0.516543	-0.049932	-0.536597	-0.189605
2180	6.123581	-0.297947	-0.244743	-0.178934	-0.308181	-0.317872	-0.250030	0.043774	-0.191472	-0.092250	0.280376	-0.171140	-0.341119	-0.295981	-0.342881	-0.310282	-0.339289	-0.321939	-0.076458	-0.310824	-0.317669	-0.330275	-0.258569	-0.015868	0.044316	0.489868	-0.037962	-0.193031	-0.215532	-0.240880	0.122257	-0.336510	-0.322413	-0.104721	-0.282291	-0.230511	-0.283172	-0.170191	0.983878	-0.083033	-0.181984	-0.053686	-0.303030	-0.052466	-0.337053	-0.342203	-0.333189	-0.345592	-0.336578
2186	-0.398131	-0.517123	-0.668632	0.470793	-0.493602	-0.678317	1.236636	-0.602909	-0.580771	0.105513	0.822929	1.702922	3.220771	2.626499	4.655602	-0.462470	-0.636116	-0.230019	-0.620896	-0.288823	-0.665173	-0.560708	-0.606368	0.392618	-0.715675	-0.540645	-0.541337	-0.052913	0.072998	0.137337	0.217588	-0.633349	-0.607060	-0.427187	-0.310962	0.090985	-0.569010	0.622301	-0.449325	-0.526809	-0.539953	-0.517815	-0.301968	-0.324106	-0.497061	-0.575928	-0.490142	-0.577312	0.652741
2185	-0.282466	-0.435537	-0.557832	0.531485	-0.488991	-0.555402	0.416479	-0.303523	-0.480892	-0.384513	3.931451	0.858685	0.662689	1.769014	1.269305	-0.331870	0.288515	0.094138	-0.529486	0.802802	-0.554593	-0.245210	-0.485751	-0.415290	-0.541634	-0.486561	-0.471173	0.167839	-0.112386	-0.099428	-0.520577	-0.557022	-0.534345	-0.385323	-0.196616	-0.424198	-0.499519	5.157641	-0.454165	-0.491420	-0.494660	-0.521387	-0.435537	-0.497090	0.103047	-0.522197	0.103857	-0.538395	-0.488991
4609	0.007183	-0.093299	-0.104154	-0.481731	-0.348244	-0.393278	-0.343990	0.007330	2.844294	1.583796	-0.231920	5.590165	2.243016	-0.344724	1.463658	0.011731	-0.438898	-0.381689	-0.036090	-0.451660	-0.434351	-0.443592	-0.349418	-0.434351	-0.435671	-0.371714	-0.295436	-0.226199	-0.460315	-0.453567	-0.349418	-0.415281	-0.186593	-0.036090	-0.368487	-0.395918	0.018332	-0.450340	-0.348391	-0.311719	-0.285755	0.035347	0.246286	-0.323014	-0.449900	-0.445059	-0.384916	-0.346777	-0.222238
4606	-0.153391	-0.154892	-0.158193	-0.153091	-0.154892	-0.159094	-0.146787	-0.154892	-0.150990	-0.147688	-0.146787	-0.145587	-0.147388	-0.143186	-0.148588	-0.137483	-0.157593	-0.152490	-0.160594	-0.155192	-0.162095	-0.158193	-0.152190	-0.149489	-0.160294	-0.153391	-0.152190	-0.152190	-0.154291	-0.156392	-0.157593	-0.162395	-0.156392	-0.149189	-0.154591	-0.149189	-0.151290	-0.146787	-0.148288	-0.156993	7.809292	-0.159094	-0.134181	-0.150389	-0.155192	-0.158493	-0.149789	-0.148288	-0.153691
4607	-0.129083	-0.105869	-0.094428	-0.128749	-0.132970	-0.147743	-0.136080	-0.134525	-0.130971	-0.162293	-0.160183	-0.144299	-0.115754	-0.161404	-0.156073	-0.008015	-0.143966	-0.111089	-0.140745	-0.102870	-0.154407	-0.136191	7.935047	-0.093762	-0.102647	-0.069881	-0.128083	-0.125084	-0.131526	-0.139523	-0.139412	-0.147076	-0.135969	-0.125195	-0.117420	-0.085987	-0.122307	-0.135969	-0.095317	-0.111755	-0.137191	-0.159738	-0.126972	-0.122529	-0.132970	-0.127750	-0.121196	-0.110645	-0.133192
4604	-0.200273	-0.197669	-0.202483	-0.167281	-0.197432	-0.196406	-0.204772	-0.190644	-0.202246	-0.203351	-0.199721	-0.202799	-0.199247	-0.192933	-0.200194	-0.188197	-0.198774	-0.191907	-0.200273	-0.147233	-0.201615	-0.190012	-0.179673	-0.086615	-0.202246	-0.198853	-0.202168	-0.204378	-0.190723	-0.164203	-0.157888	-0.202168	-0.205562	-0.197195	-0.156231	-0.200589	-0.202641	-0.067198	-0.097034	-0.132078	7.052777	-0.200747	-0.197905	-0.071776	-0.176910	-0.199405	-0.191591	-0.113372	-0.201457
4605	-0.153990	-0.129385	-0.289071	-0.388499	-0.200942	-0.181358	0.805135	0.028042	-0.192155	2.947850	-0.363140	0.249495	-0.253920	-0.273756	-0.396283	0.644946	-0.347071	-0.122605	-0.303383	-0.156250	-0.323972	-0.287063	-0.176337	-0.129636	-0.136415	-0.147965	-0.240613	-0.145454	-0.315686	-0.195670	-0.339036	-0.355356	0.077505	0.008960	-0.170562	-0.211739	-0.097246	-0.290327	-0.125367	-0.170813	-0.159012	-0.267479	-0.092225	-0.186129	-0.213496	-0.222284	-0.217514	-0.117835	-0.265219
4602	-0.171698	-0.164627	-0.176872	-0.174630	-0.158246	-0.164972	0.026635	-0.075636	-0.168076	1.739370	-0.154107	7.694534	-0.145311	-0.154279	-0.143242	-0.124271	-0.182391	-0.162558	-0.165145	-0.173078	-0.175320	-0.174975	-0.167732	-0.167042	-0.182563	-0.165145	-0.169284	-0.175147	-0.172905	-0.175320	-0.179459	-0.179114	-0.178942	-0.166524	-0.169284	-0.162903	-0.169801	-0.163937	-0.163937	-0.173768	-0.159281	-0.159108	-0.159798	-0.169456	-0.166007	-0.159971	-0.171526	-0.174630	-0.173078
4603	-0.243080	-0.234560	-0.251363	-0.253492	-0.232431	-0.234560	-0.219652	-0.246156	-0.239293	-0.229117	-0.226041	-0.223201	2.359829	6.258158	3.954138	-0.195513	-0.254202	-0.236454	-0.244973	-0.243790	-0.251599	-0.246393	-0.236927	-0.235034	-0.258225	-0.222255	-0.244026	-0.161909	-0.247576	-0.246630	-0.248523	-0.254439	-0.251599	-0.241897	-0.234560	-0.236454	-0.249233	-0.225568	-0.245920	-0.214919	-0.228644	-0.244973	-0.229591	-0.238347	-0.239530	-0.233377	-0.234560	-0.232904	-0.007140
4600	-0.272584	-0.388965	-0.388965	-0.364654	-0.388965	-0.400862	3.136106	-0.182065	-0.391034	-0.317067	4.847175	-0.299481	1.376415	1.027270	0.988476	-0.371896	-0.395690	-0.385862	-0.402414	-0.387414	-0.389483	-0.401897	-0.341378	-0.344482	-0.386379	-0.382241	-0.068269	1.665559	-0.388965	-0.386896	-0.344482	-0.398793	-0.341378	-0.380689	-0.381207	-0.342413	-0.299998	-0.366206	-0.370862	-0.341895	-0.372931	-0.398276	-0.370862	-0.382758	-0.390517	-0.398276	-0.379138	-0.365172	-0.386896
4601	-0.893826	-0.797197	-0.295995	1.358656	-0.463825	-0.613092	-0.501968	1.558018	-0.464079	1.922667	0.159180	-0.528160	-0.202926	-0.511631	-0.354227	-0.740999	0.284544	0.767437	-0.656321	0.605964	-0.731336	-0.233695	-0.908575	2.316304	-0.681241	-0.894843	-0.161222	-0.698279	0.725225	0.937556	0.773031	-0.415510	-0.648692	-0.343801	0.127649	-0.008395	-0.323204	5.393442	0.063314	-0.060779	-0.909337	-0.665984	-0.157154	1.194895	0.072722	-0.644370	0.093320	-0.464588	0.218938
8682	0.089600	-0.512660	-0.462551	1.779099	-0.555804	-0.567329	-0.141177	-0.682580	-0.367520	-0.720337	-0.241220	-0.705304	-0.727753	-0.641866	-0.737374	-0.121234	0.720046	0.880745	-0.607491	1.036208	-0.424368	0.317169	-0.356821	2.489669	-0.584391	-0.683457	-0.358174	-0.487806	0.651221	1.046205	1.553709	-0.564899	-0.671982	-0.436444	0.895277	-0.347576	-0.244101	2.803376	-0.566602	-0.585393	-0.658452	-0.607993	0.075318	4.834944	0.529481	-0.600351	0.858872	-0.181315	-0.083126
3955	-0.021861	-0.129480	-0.882815	-0.075670	-0.237099	-1.313291	1.215760	-0.506147	0.408616	1.054332	1.269570	1.430999	1.054332	1.538618	0.946712	1.646237	-1.205672	0.247187	-1.259482	2.722430	-1.689959	-0.990434	-0.398528	0.677664	-1.313291	3.045287	0.247187	-0.452338	-0.183290	-0.506147	-0.882815	-1.851388	-1.098053	0.300997	-0.183290	0.731474	0.300997	1.323380	0.731474	-0.559957	-0.613766	-1.259482	0.892903	0.139568	-0.290909	-0.882815	-0.398528	-0.452338	-0.075670
6906	-0.270083	-0.161711	-0.468764	0.687200	-0.053339	-0.459733	0.018909	-0.333299	-0.179773	-0.017215	-0.035277	0.055032	0.118249	0.136311	0.036970	0.389178	-0.541012	-0.143649	-0.495857	-0.179773	-0.586167	-0.477795	-0.261052	-0.107525	-0.568105	6.945664	-0.008184	-0.369423	-0.315237	-0.396516	-0.459733	1.635452	-0.486826	-0.161711	-0.279114	-0.098494	-0.188804	0.000847	-0.062370	-0.378454	-0.125587	-0.432640	-0.026246	-0.233959	-0.288145	1.590298	-0.351361	-0.351361	-0.297175
57645	-0.542783	-0.779344	-0.554557	0.467687	-0.688359	-0.471065	3.302140	-0.680866	-0.104984	-0.858555	2.090433	1.029653	1.517762	0.720304	0.887289	-0.574895	1.255511	0.062000	-0.786837	0.143352	-0.448587	-0.139237	-0.800752	1.581986	-0.476417	-0.828583	-0.087857	-0.551346	0.434504	0.160478	0.294280	-0.842498	-0.740809	-0.245208	0.034170	-0.366165	0.802726	1.957701	-0.663740	-0.597374	-0.833935	-0.756865	-0.619853	0.739572	-0.158505	-0.549205	-0.268757	-0.586670	-0.477488
57644	-0.057549	-0.124514	-0.995067	0.210314	-0.258446	-1.530792	1.951419	-0.459343	0.545142	1.348729	1.348729	1.750522	1.415694	2.353213	1.281763	1.951419	-1.329895	0.210314	-1.128999	-0.325411	-1.731689	-1.062033	-0.392377	0.813004	-1.463827	0.009417	0.277279	-0.392377	-0.191480	-0.526308	-0.861136	-1.731689	-1.128999	0.478176	-0.191480	0.813004	0.478176	1.482660	0.946935	-0.593274	-0.593274	-1.262930	1.080866	0.210314	-0.124514	-0.995067	-0.459343	-0.392377	-0.057549
6453	1.184119	-0.101935	-0.935370	-0.678929	1.611094	-0.560966	-1.004610	-0.586610	-0.631487	3.360025	0.684058	-0.266058	-0.895622	-0.214770	-1.235407	2.447093	-1.291824	-0.126297	0.776377	-0.222463	0.128862	-0.237849	-0.680211	0.125015	-1.235407	0.051929	-0.844334	-0.392997	-0.782788	-0.553273	1.575192	-0.675082	-1.053333	-0.390432	-0.518653	0.040390	-0.321193	1.021278	0.176304	-0.348119	-0.045518	1.086671	2.853553	0.785352	0.012181	0.789199	-0.336579	-0.707137	0.277598
27235	0.043186	-0.028568	0.305366	-0.457715	-0.419768	-0.425977	0.816617	-0.054096	0.725544	4.505072	4.640301	2.650495	-0.298337	0.447495	-0.350773	-0.074105	-0.476344	-0.374921	-0.457025	-0.441156	-0.419078	-0.452885	-0.259010	-0.381821	-0.454955	-0.230722	-0.331455	-0.324555	-0.310756	-0.417008	-0.457025	-0.374231	-0.345254	-0.202435	-0.274189	-0.441846	-0.271429	-0.443226	-0.238312	-0.348013	0.128050	-0.370092	-0.247281	-0.421148	-0.477723	-0.060996	-0.256251	-0.344564	-0.399759
27237	-0.509338	0.141756	-0.466409	-0.215988	-0.580887	-1.339304	-0.015651	0.442261	0.749921	0.234770	-0.359086	0.377867	0.270544	0.413642	0.098827	1.529803	-0.523648	-0.122975	-1.367924	0.241924	-1.224826	-0.537958	0.206150	0.027278	3.010863	0.613978	-0.394860	0.485190	-0.530803	-0.695365	4.749499	-1.496712	0.678372	1.014651	0.120291	0.742766	-0.337621	-0.444944	0.978877	-0.580887	-0.344776	-1.117503	-0.137284	-0.208833	-0.745449	-0.208833	-0.502183	-0.480719	-0.588042
6452	-0.451534	-0.204882	-0.777912	-0.431602	0.126479	-0.326962	0.639715	-0.451534	-0.277133	0.330777	5.498013	0.557497	0.373131	3.868615	0.520126	1.434483	-0.997158	-0.102733	-0.194916	-0.526277	-0.506345	-0.767946	-0.082801	0.114022	-0.249727	-0.152562	0.069176	-0.414162	-0.155053	-0.670780	-0.645866	-0.872586	-0.740540	-0.122664	-0.394231	0.056719	0.261017	0.211188	-0.032973	-0.302048	0.011873	0.099073	0.173816	-0.172493	-0.080310	0.213679	-0.536243	-0.586071	-0.426619
51128	0.621027	-0.664626	0.873566	0.237804	-0.560431	-0.864184	0.672241	-0.705244	3.384828	2.392332	0.382616	-0.304360	-0.553367	-0.014735	-0.556899	-0.136590	-0.816502	-0.708776	-0.809438	-0.834162	-0.795310	-0.906568	-0.650497	0.303146	-0.170144	0.891226	-0.604581	-0.396193	-0.634603	-0.558665	-0.781182	-0.984273	-0.823566	1.186149	-0.639901	0.571579	0.198952	-0.244316	2.832068	-0.219592	-0.367936	-0.754692	1.023677	1.601161	-0.608113	-0.530409	-0.724670	0.281954	-0.071247
27230	-0.551209	-0.397662	-0.260198	-0.278059	-0.744031	-0.825009	3.301676	-0.171157	0.861880	1.193466	2.862104	2.087652	1.275224	1.971386	1.298720	-0.334154	-0.726344	-0.781052	-0.829561	-0.813868	-0.823275	-0.816339	-0.721358	-0.541845	-0.630236	0.034973	0.801449	-0.007857	-0.786080	-0.687415	-0.537033	-0.509506	0.169793	0.686441	-0.807539	-0.082029	0.053224	-0.500359	2.198195	0.648553	-0.877983	-0.751487	0.601865	-0.536600	-0.812958	-0.831685	-0.787034	-0.273290	-0.362202
27232	-0.179496	-0.172702	-0.195881	-0.184691	-0.185091	-0.183892	-0.155118	-0.201876	-0.193084	-0.176699	-0.172702	-0.168706	-0.167507	-0.181894	-0.168306	-0.137534	-0.200677	-0.176699	-0.205473	-0.191885	-0.208670	-0.199878	-0.189088	-0.173901	-0.188288	7.571987	-0.177498	-0.180695	-0.165109	-0.191885	-0.200278	-0.210269	0.787641	1.931820	-0.109159	-0.164709	-0.180295	-0.166707	0.571834	-0.192684	-0.157915	-0.202675	-0.172702	-0.185091	-0.189887	-0.194283	-0.191086	-0.185491	-0.184292
51124	-0.322458	-0.291300	0.030672	-0.270527	-0.270527	0.425346	0.311098	-0.374389	1.734004	0.290326	0.051444	0.342257	-0.042032	0.508435	-0.021259	0.196850	-0.561340	-0.177052	-0.249755	0.072216	-0.571726	-0.550954	-0.301686	-0.093962	-0.644429	-0.322458	-0.197824	0.186464	-0.197824	-0.405548	-0.488637	-0.343231	-0.571726	0.695387	-0.291300	-0.042032	-0.135507	0.092989	-0.000487	-0.052418	-0.436706	-0.571726	7.290605	-0.260141	-0.395161	0.508435	-0.405548	-0.343231	-0.021259
6903	-0.408622	-0.457981	-0.503048	0.662258	-0.455835	-0.560992	1.643004	-0.451543	-0.335656	0.441215	0.544225	0.344643	1.516387	5.941547	2.366224	-0.279859	-0.445105	-0.393599	-0.558845	-0.361409	-0.576014	-0.522363	-0.393599	-0.198309	-0.545969	0.084970	0.713764	-0.239084	-0.400038	-0.449397	-0.498756	-0.595328	-0.548115	-0.215477	-0.432228	-0.348532	-0.178994	-0.202601	0.557102	-0.468711	-0.492318	-0.537385	-0.232646	-0.387161	-0.436520	-0.530947	-0.457981	-0.260544	-0.314195
10578	-0.165839	-0.165995	-0.166745	-0.165594	-0.165455	-0.166641	-0.126636	-0.131048	-0.165368	-0.165089	-0.150841	-0.164653	0.396736	7.802123	0.540309	-0.163746	-0.166955	-0.165594	-0.167112	-0.165995	-0.167391	-0.166955	-0.152916	-0.164914	-0.167112	-0.165804	-0.141041	-0.159421	-0.165995	-0.166379	-0.166658	-0.167164	-0.166972	-0.165368	-0.165559	-0.165036	-0.140029	-0.164461	-0.164845	-0.166344	-0.166274	-0.166972	-0.164845	-0.165071	-0.166100	-0.166536	-0.166240	-0.166222	-0.165856
51127	-0.096982	-0.322686	-1.075033	0.091105	-0.510773	-0.999798	1.482947	-0.548390	0.429661	1.294860	1.219625	1.633416	1.482947	1.746268	1.144390	2.084824	-1.413589	0.203957	-0.586008	-0.247451	-2.015467	2.235293	-0.435538	0.805834	-1.601676	-0.059365	0.279191	-0.397921	-0.322686	-0.661242	-0.962181	-2.165936	-1.451207	0.467278	0.467278	0.843452	0.467278	1.069156	0.316809	-0.698860	-0.435538	-1.338354	1.069156	0.203957	0.692982	-1.187885	-0.548390	0.392043	0.805834
220594	-0.665916	-0.609181	-0.653555	3.031066	-0.469086	-0.546423	-0.315679	-0.642144	-0.681764	-0.173048	-0.108706	-0.019007	-0.108389	-0.317264	0.486221	-0.580021	0.154051	-0.090006	-0.613618	0.101436	-0.570512	-0.029467	-0.681447	1.715379	-0.698562	-0.644997	-0.723919	-0.394284	0.741688	0.849137	-0.540401	-0.692857	-0.684299	-0.624395	0.050406	-0.075109	-0.581605	4.570841	-0.458309	-0.370195	-0.620274	-0.635171	-0.525821	0.070691	0.074495	-0.444363	-0.186994	0.257696	2.846280
51121	-0.265791	-0.569380	-0.417919	-0.388625	-0.601337	-0.662254	1.557740	-0.467185	1.427583	2.751457	1.148960	2.048742	-0.133637	0.363357	-0.256803	0.762816	-0.667913	-0.472178	-0.626636	-0.449209	-0.572376	-0.593348	-0.453537	-0.375310	-0.492151	-0.630963	-0.419583	-0.446879	-0.563721	-0.520113	-0.410595	-0.623307	-0.532763	-0.310397	-0.455201	-0.318387	-0.355669	-0.324711	-0.366987	-0.498809	-0.558062	-0.620311	1.018470	-0.528436	-0.442552	-0.657927	-0.520113	0.615016	1.796084
51123	-0.381934	-0.888917	-0.478089	0.141640	-0.884958	-0.921723	4.205799	-0.488270	0.380897	1.600936	1.836045	2.298910	1.403158	1.752711	1.274952	-0.067073	-0.585180	-0.522396	-0.884769	-0.667194	-0.755054	-0.743930	-0.403427	-0.147956	-0.679826	-0.527864	0.687651	-0.022578	-0.594230	-0.406067	0.440664	-0.788614	-0.242415	0.467437	-0.648906	-0.126274	0.265699	-0.182836	0.385045	-0.521453	-0.917386	-0.732618	-0.220544	-0.040677	-0.693590	-0.958111	-0.804074	-0.150973	-0.225635
151	-0.174659	-0.373382	-0.969553	-0.025616	-0.423063	-1.466361	2.309384	0.421511	0.272469	1.067362	0.918320	1.315767	1.067362	1.315767	0.868639	1.713213	-1.217957	2.806192	-1.366999	-0.423063	-1.714765	-1.068914	-0.373382	0.570554	-1.317319	-0.124978	0.073745	-0.423063	-0.323702	-0.621787	-0.870191	-1.764446	-0.820510	0.421511	-0.323702	0.620235	0.322150	1.117043	0.669915	-0.621787	2.060979	-1.366999	0.769277	0.073745	-0.323702	-1.019233	-0.522425	-0.572106	-0.274021
150	1.594684	-0.416500	-0.614492	0.292104	-0.385238	-0.677016	-0.364397	-0.228928	-0.374817	-0.239349	-0.145563	0.417152	-0.281032	-0.239349	-0.458183	0.542199	-0.155984	-0.176825	-0.103881	-0.499865	-0.593651	-0.697857	-0.114301	-0.124722	-0.749961	-0.197666	0.469255	6.304815	-0.447762	-0.260190	-0.677016	-0.677016	-0.406079	2.042772	-0.374817	-0.124722	-0.270611	0.021167	0.688088	-0.499865	-0.531127	-0.489445	-0.083039	-0.103881	-0.416500	-0.395659	-0.458183	1.229962	-0.489445
153	0.595036	0.815986	-0.714882	-0.493932	1.005372	0.153136	-0.351893	-0.525496	-0.194071	-0.067814	0.153136	0.342522	0.168918	0.137354	-0.194071	1.762915	-1.014743	0.484561	-0.588625	-0.083596	-0.446586	0.989590	-0.067814	0.011097	-1.172565	0.074225	4.871999	-0.699100	-0.509714	-0.683318	-0.951614	-1.156782	-1.030525	-0.241418	0.800204	0.200483	0.310958	0.168918	0.026879	-0.320328	1.983866	-0.762229	0.105790	-0.304546	0.626601	-0.446586	-0.383457	-0.699100	-0.541279
152	-0.022781	-0.273984	-0.672954	-0.244431	-0.308463	-0.963562	-0.820721	-0.515336	-0.229654	0.302306	0.203795	-0.175473	0.617542	-0.067111	0.213646	2.085358	-0.958636	0.568286	-0.608922	0.302306	-1.239393	0.583063	0.962331	-0.150845	-0.402049	-0.549815	-0.057260	-0.677880	-0.333091	-0.480857	-0.515336	-0.948785	-0.929083	0.046177	-0.323240	0.716053	0.169316	0.361413	0.331859	-0.539964	2.563137	-0.155771	-0.140994	-0.224729	0.829341	-0.244431	-0.431602	-0.475932	-0.224729
155	-0.202212	0.025232	-0.930030	-0.156723	-0.133979	-0.156723	2.049477	-0.452399	0.184442	2.891017	2.003988	1.412636	1.094215	2.390642	0.798539	1.594590	-1.339428	0.389141	-1.202962	-0.520632	-1.703338	-0.861797	-0.429655	0.525607	-1.453150	0.116209	-0.043001	-0.520632	-0.384166	-0.679843	-0.998263	-1.726082	-1.271195	0.229931	1.731056	0.639329	0.070720	0.980494	0.753050	1.071471	-0.020257	-0.793564	0.753050	-0.020257	-0.429655	-0.566121	-0.543377	-0.566121	-0.361422
6901	-0.087718	0.031728	-0.631862	-0.297855	-0.207164	-0.300067	1.146559	-0.127534	-0.324399	0.443154	1.688491	0.578084	4.194648	1.827844	5.198881	0.383431	-0.260252	-0.098778	-0.516840	-0.162925	-0.534535	-0.629650	-0.302279	0.093663	-0.835363	-0.410665	-0.216012	0.828036	-0.472600	-0.623014	-0.580987	-0.735824	-0.771216	-0.089930	-0.408453	0.106935	-0.105414	0.494029	-0.266888	-0.370850	-0.401817	0.162234	0.025092	-0.136382	-0.333247	-0.432785	-0.556655	-0.541171	-0.313339
157	0.188340	1.446962	-0.586197	0.172203	-0.005295	-0.747559	1.979456	-0.134384	-0.328018	0.946740	4.754880	0.995149	-0.812104	0.979013	-0.118248	1.511507	-1.231645	0.285157	-1.231645	-0.263474	-1.021874	-1.118691	-0.440972	0.365838	-1.118691	-0.166656	0.123795	-0.392563	-0.134384	-0.618470	-0.989602	-1.393006	-1.247781	0.317429	-0.069839	0.688561	-0.166656	1.237192	0.946740	-0.618470	-0.683014	-1.167100	0.833787	0.091523	-0.360291	0.720834	0.059250	-0.505516	-0.247337
156	-0.420226	-0.291548	-0.521655	-0.192769	-0.479645	-0.470183	4.072909	0.400286	-0.504624	0.015387	2.125329	1.888410	2.945840	2.711571	2.705137	-0.329395	-0.385407	-0.405466	-0.478510	-0.433851	-0.486457	-0.464885	-0.412278	-0.344533	-0.586372	-0.417577	-0.145461	-0.166655	-0.378216	-0.534901	-0.506516	-0.622326	-0.380109	-0.358536	-0.348318	-0.100802	-0.309714	0.103191	-0.092476	-0.366863	-0.374053	-0.436122	-0.421740	-0.316527	-0.443691	-0.534901	-0.374053	-0.487971	-0.463371
159	-0.648884	-0.732384	-0.710482	2.370827	-0.524317	-0.765237	0.866447	-0.050691	0.101253	0.338066	1.316803	2.483074	1.136113	3.953232	2.339343	-0.034264	-0.724171	-0.620138	-0.750179	-0.324463	-0.621506	-0.386062	-0.736491	0.487272	-0.702269	-0.773450	-0.733753	-0.427128	-0.494202	-0.124609	-0.688581	-0.733753	-0.728278	-0.544850	-0.483251	-0.392906	-0.228643	0.009539	0.102622	-0.314881	-0.726909	-0.741966	-0.234118	-0.477776	-0.622875	-0.733753	-0.600973	-0.130085	1.875299
158	-0.315548	-0.417228	-0.422016	-0.462209	-0.525460	-0.526972	1.090714	-0.271323	0.770050	4.101056	0.621120	3.356660	1.419443	0.591889	1.194411	-0.080688	-0.539068	-0.388627	-0.581655	-0.406518	-0.540454	-0.501395	-0.202402	-0.272331	-0.367081	-0.337094	-0.014035	-0.253305	-0.454398	-0.408408	-0.397321	-0.473423	-0.335834	-0.306476	-0.454650	-0.223695	-0.216892	-0.412944	-0.275733	-0.394423	-0.088878	-0.576993	0.173576	-0.448098	-0.533776	-0.528610	-0.437640	0.002597	-0.149105
8685	-0.136172	-0.132957	-0.164308	-0.166720	-0.168328	-0.186014	-0.140192	-0.170740	-0.159485	-0.145819	0.270598	-0.140996	-0.146623	-0.140192	-0.153054	-0.137780	-0.184406	-0.160289	-0.170740	-0.169132	-0.188425	-0.179582	-0.169132	-0.152250	-0.184406	-0.153858	7.639898	1.985305	-0.169132	-0.157073	-0.169132	-0.177171	-0.182798	-0.160289	-0.166720	-0.150642	-0.155466	-0.145015	-0.153054	-0.172347	-0.171544	-0.169936	-0.150642	-0.157877	-0.130545	-0.177975	-0.170740	-0.172347	-0.165916
9293	-0.056068	1.738141	-1.070186	0.177959	-0.524123	-1.694259	1.972168	-0.524123	0.489995	1.114068	1.114068	1.738141	1.348095	1.504113	0.958050	1.738141	-1.304214	0.177959	-1.538241	-0.446114	-1.772268	-0.368105	-0.524123	0.802032	-1.304214	-0.134077	0.255968	1.192077	-0.290095	-0.602132	-0.914168	-1.616250	-1.226204	1.036059	-0.212086	0.802032	0.489995	1.426104	0.958050	-0.680141	-0.758150	-1.382223	1.036059	0.177959	-0.290095	-1.226204	-0.602132	0.099950	-0.134077
80162	-0.226202	-0.213401	-0.237221	-0.228309	-0.230254	-0.235763	-0.014252	-0.232846	-0.229119	-0.217452	-0.194280	-0.212267	4.700024	0.872115	6.180436	-0.201572	-0.240462	-0.228633	-0.229767	-0.226527	-0.231712	-0.234953	-0.226202	-0.223124	-0.233332	-0.221665	-0.224258	0.104686	-0.238194	-0.239328	-0.226851	-0.241434	0.096422	0.411107	-0.228471	-0.234143	-0.229443	-0.220855	-0.178076	-0.221827	-0.208216	-0.235925	-0.220045	-0.227499	-0.230416	-0.234791	-0.232684	-0.230578	-0.208864
80161	0.003835	-0.118880	-1.039246	0.187908	-0.180238	-1.468749	1.599134	-0.548384	0.617412	1.415061	1.415061	1.783207	1.537777	1.783207	1.292346	2.274069	-1.346034	0.249266	-1.346034	-0.364311	-1.775538	-1.100603	-0.241596	0.862842	-1.468749	-0.057523	0.187908	-0.364311	-0.241596	-0.548384	-0.855173	-1.898253	-1.284676	0.494696	-0.180238	0.801485	0.433339	1.415061	0.924200	-0.609742	-0.180238	-1.223319	1.108273	0.187908	-0.302954	-0.671100	-0.487027	-0.425669	0.003835
85446	-0.302603	0.061758	-1.007564	0.101363	-0.619440	-1.870943	1.059793	-0.350129	0.117205	1.186527	1.154844	1.685544	1.511284	0.354832	1.170685	2.746946	-1.411530	1.091476	-1.633316	-0.476863	-1.197666	-0.342208	0.109284	0.940979	-1.197666	-0.350129	0.156809	-0.476863	-0.334287	-0.429338	1.614256	-1.918469	-1.300638	0.275623	-0.318445	1.463759	-0.001609	1.408313	0.814245	0.101363	-0.072897	-1.205587	0.703352	1.289499	0.418199	-1.419451	0.164730	-0.635281	-0.136264
80167	-0.606304	-0.424318	-1.030938	-0.404097	1.537086	-0.950055	0.546274	-0.323215	-0.242332	1.476424	0.627156	3.660256	1.375321	0.829363	1.779734	1.355100	-1.253365	0.445170	-1.172483	-0.565863	-0.646745	-1.051159	-0.525421	0.424950	-1.334248	0.060978	-0.181670	-0.161449	-0.484980	-0.747849	-1.071379	-0.970276	-1.253365	0.060978	-0.343435	0.242964	-0.302994	0.910246	0.424950	-0.687187	-0.606304	-0.100787	0.404729	-0.262553	1.355100	2.972753	-0.121008	-0.707407	-0.565863
10827	-0.331694	-0.188382	-0.271763	-0.344722	-0.224861	0.236342	1.265582	-0.222256	-0.196199	7.258623	0.150355	0.715786	0.285850	2.104608	0.038311	0.001832	-0.417681	-0.209227	-0.344722	-0.284792	-0.292609	-0.394230	-0.310848	-0.183170	-0.422892	-0.253524	-0.297820	-0.175353	-0.305637	-0.326482	-0.149297	-0.373384	-0.279580	-0.149297	-0.256129	-0.076338	-0.295214	-0.071127	-0.123240	-0.310848	-0.276975	-0.011196	-0.094578	-0.250918	-0.167536	0.337964	-0.245707	-0.318665	0.027889
80168	-0.233433	0.210998	-1.122297	-0.130872	0.518682	-1.156484	0.792178	-0.643678	0.245185	0.928926	0.826365	1.031488	0.792178	1.031488	0.792178	1.851977	-0.233433	0.074250	-1.259045	0.108437	-1.566728	-1.224858	-0.233433	0.552869	-1.122297	4.894625	0.040063	-0.404369	-0.404369	-0.746239	-1.053923	-1.840225	-1.327419	0.176811	-0.301807	1.270797	0.279372	0.963114	1.031488	-0.541117	-0.609491	-0.506930	0.826365	-0.028311	-0.438556	0.416121	-0.096685	-0.609491	-0.233433
80169	-0.322410	-0.370417	-0.318046	-0.313682	-0.348596	-0.435881	1.593504	-0.352960	-0.174025	-0.243854	-0.230761	0.436972	2.928970	2.291787	4.290622	-0.222032	-0.379146	-0.348596	-0.453338	-0.344232	-0.462067	-0.400967	-0.361689	-0.261311	-0.296225	-0.326775	-0.304953	0.380237	-0.335503	-0.374782	-0.379146	-0.453338	-0.400967	-0.261311	-0.331139	-0.261311	-0.099833	-0.230761	-0.256946	-0.361689	-0.374782	-0.422789	-0.252582	-0.304953	-0.352960	-0.400967	-0.348596	-0.265675	-0.331139
56260	-0.647635	-0.101261	-0.783231	2.395307	0.660471	-0.272751	0.680412	-0.535967	-0.535967	0.149991	5.733370	1.135059	1.533871	0.859878	0.500946	0.859878	-1.002578	-0.033463	-0.260786	-0.476145	-0.571860	-0.101261	-0.181024	0.317492	-0.906863	-0.304656	-0.615730	-0.651623	-0.607753	-0.384418	-0.647635	-0.691504	-0.751326	-0.077332	-0.460193	0.369338	-0.699480	0.955593	0.042311	-0.615730	0.281599	0.134038	-0.244834	-0.260786	-0.332573	0.281599	0.572733	-0.775255	-0.504062
8131	-0.227480	-0.269610	-0.421645	0.184663	-0.737316	-1.028564	0.213360	0.640157	-0.469271	5.286078	-0.399664	0.481406	-0.160927	1.568853	-0.485146	0.550402	-0.170085	-0.071171	-1.020626	-0.488199	-1.135416	-0.712282	0.627946	-0.024156	-0.458280	0.363564	1.411933	-0.298918	-0.336164	-0.206110	-0.535824	-1.007194	-0.639013	-0.302582	-0.212826	0.297010	0.022859	1.941919	0.756168	-0.864317	-0.479651	-0.841726	0.617566	-0.308077	-0.519949	-0.805091	-0.625580	0.640768	0.030796
6187	-0.086124	-0.435646	-0.504189	-0.622020	-0.434066	-0.866106	2.123747	-0.078286	1.759553	1.605992	0.912516	2.228262	2.440424	1.106398	2.015731	0.582674	-0.940625	-0.800159	-0.870785	-0.954403	-0.803283	-0.987776	0.037796	-0.702544	-0.761972	-0.200611	1.630518	0.414426	-0.916887	-0.887535	-0.718818	-0.071126	-0.065792	0.417509	-0.903142	-0.388496	-0.226385	-0.679308	1.454674	-0.379224	-0.710386	-0.397129	1.164357	-0.639207	-0.941802	-1.004765	-0.854305	-0.408572	-0.345367
140710	-0.641764	2.658735	-1.030057	-0.620192	1.062415	0.177968	0.199540	-0.620192	0.091681	0.760409	0.889840	1.623284	0.307399	0.652549	0.415259	2.529303	0.134824	1.429137	-0.792767	-0.512332	-1.137917	-1.181061	-0.512332	0.242684	-1.634070	-0.059323	-0.253470	-0.706479	-0.469188	-0.318185	-1.224204	-1.806645	-1.267348	0.307399	1.040843	0.825125	0.070109	0.738837	1.429137	-0.749623	0.199540	-0.792767	0.868268	-0.210326	-0.253470	0.501546	-0.469188	-0.728051	-0.361329
6185	0.070460	-0.467546	-0.355225	-0.667021	-0.676371	-0.794782	3.914866	-0.269714	0.883219	0.801928	1.176620	2.534460	0.723593	1.617213	0.705526	0.569780	-0.779393	-0.747857	-0.779292	-0.787833	-0.692695	-0.831928	-0.728855	-0.461355	-0.481924	-0.438992	0.054566	-0.019372	-0.773708	-0.701994	-0.379988	-0.448316	-0.112665	-0.000066	-0.789400	-0.259960	3.159519	-0.597581	0.868462	-0.385548	-0.816691	-0.707856	2.309766	-0.477073	-0.825838	-0.832181	-0.809994	0.150816	0.457635
6184	0.077037	-0.630456	-0.302297	-0.611780	-0.877363	-0.887307	4.359345	-0.280954	2.109290	-0.058301	0.743298	0.529862	0.101049	0.777981	-0.056361	0.057149	-0.658590	-0.597470	-0.923688	-0.727715	-0.863295	-0.865721	-0.051267	-0.379425	-0.372634	1.876936	2.389183	-0.105596	-0.672173	-0.783257	-0.445154	-0.660288	0.248756	0.608688	-0.832250	-0.061696	0.647009	-0.429146	2.651855	-0.535137	-0.883911	-0.923445	0.525981	-0.348138	-0.791018	-0.929752	-0.812362	0.219651	-0.005669
6183	0.029138	-0.403222	-0.361795	-0.365879	-0.424227	-0.479658	0.735733	-0.397970	2.727737	0.106157	-0.040297	0.144667	0.086319	0.360555	-0.012290	0.137665	-0.458652	-0.333788	-0.449317	-0.406139	-0.521085	-0.487826	2.199103	-0.188501	-0.276606	0.896774	1.689724	-0.407890	-0.394470	-0.414308	-0.469739	-0.520501	-0.420726	-0.288276	-0.419559	-0.361211	-0.341373	-0.334954	0.705392	-0.465071	-0.411974	-0.483159	0.821505	-0.410224	-0.417809	-0.431812	-0.374631	-0.395053	-0.291777
6182	0.023944	-0.257310	-0.037813	-0.071296	-0.468994	-0.572046	-0.131564	-0.369663	1.260567	0.907139	-0.239453	0.331239	-0.247265	-0.270703	-0.328740	0.022083	-0.248009	-0.226432	-0.670634	-0.266983	-0.650916	-0.456717	6.353266	0.054450	0.191728	2.409019	0.673505	-0.507685	-0.105894	-0.390868	-0.449277	-0.529263	-0.238709	-0.291165	-0.338040	-0.273679	-0.248753	-0.148678	0.560037	-0.599204	-0.277772	-0.632315	-0.079108	-0.327996	-0.384916	-0.566466	0.032500	-0.169883	-0.344737
6181	0.656512	-0.628078	-0.907105	-0.668493	0.068358	-0.966656	1.229875	-0.286945	0.470657	1.243726	1.235383	1.529917	2.942136	1.266582	3.152198	0.211427	-1.080499	-0.753641	-0.875443	-1.060252	-0.945587	-1.134051	0.522832	-0.630554	-0.976574	-0.043195	1.853902	1.363237	-1.000675	-0.950222	-0.498966	-0.101116	-0.379415	0.210672	-1.099065	-0.502621	-0.076340	-0.713186	1.350631	0.139932	-0.960710	-0.080127	0.890648	-0.548095	-1.019916	-1.145836	-0.974906	-0.651570	0.050481
6908	-0.456017	-0.396382	-0.646847	-0.285065	-0.766115	-0.813823	0.506085	-0.475895	-0.257235	1.054721	1.154112	3.440096	1.142185	0.836062	3.809829	-0.356626	-0.726359	-0.225430	-0.817798	-0.408309	-0.941043	-0.797920	-0.475895	0.005156	-0.770091	-0.356626	-0.209528	-0.396382	-0.384455	-0.360602	-0.567334	-0.937067	-0.738286	-0.161820	-0.348675	-0.046527	-0.122064	0.160205	-0.229406	-0.452041	-0.551432	-0.734310	-0.376504	-0.241333	-0.392407	-0.714432	-0.479870	1.321088	2.569434
6189	0.034425	-0.530847	-0.943662	-0.317161	0.055444	-0.929312	1.827888	-0.615237	1.426220	1.496036	1.222502	1.976145	2.677884	1.551863	2.988066	0.161073	-1.090440	-1.003028	-0.968151	-1.015638	-0.882225	-1.074107	-1.224697	-0.192519	-0.749440	-0.955930	-0.358156	0.979129	-0.804054	-0.657222	-0.202129	0.311108	-0.203362	0.517437	-0.991446	0.716257	-0.497865	-0.409682	0.182935	0.249344	-1.079351	-0.396703	0.806518	-0.340232	-0.931895	-1.154581	-0.666209	-0.785229	0.084369
6188	-0.297488	-0.407589	-0.528511	-0.755880	-0.419515	-0.758624	1.370680	-0.029283	0.877239	1.690424	0.435728	1.979905	3.715310	1.527600	3.380857	0.466225	-0.681139	-0.629574	-0.796157	-0.795376	-0.646845	-0.833650	-0.223502	-0.538603	-0.683532	-0.538070	0.002397	0.165534	-0.744279	-0.732457	-0.272726	0.181946	0.001240	0.285558	-0.797535	0.323455	-0.153820	-0.422714	-0.302261	0.031438	-0.813284	-0.453458	0.971969	-0.637364	-0.823324	-0.809136	-0.724446	-0.367208	-0.030402
2720	0.352102	-0.503976	-0.288268	-0.328347	-0.667446	-0.645830	1.923305	-0.163526	2.253848	0.360658	4.732918	1.118565	-0.217116	0.252579	-0.333301	0.425956	-0.599446	-0.672400	-0.695817	-0.585036	-0.598095	-0.724188	-0.407605	-0.469301	0.011202	0.629506	2.440285	0.012553	-0.582334	-0.655287	-0.626916	-0.587287	-0.514334	0.214751	-0.640877	0.012103	0.609241	-0.481910	0.323731	-0.504426	-0.593592	-0.620161	2.358775	-0.498572	-0.659791	-0.712930	-0.697618	-0.322043	-0.143261
2729	-0.264386	-0.400331	-0.346852	0.253406	-0.330859	-0.457808	0.639250	0.149448	6.865239	2.699419	-0.255889	0.344869	-0.124942	0.525796	-0.009988	-0.269883	-0.426320	-0.367844	-0.335357	-0.372342	-0.432818	-0.417324	-0.384837	0.584772	-0.406328	-0.387336	-0.380839	-0.171923	-0.076461	0.575776	-0.403829	-0.430818	-0.214906	-0.246893	-0.231899	-0.329359	-0.356348	0.132954	0.327376	-0.232898	-0.407328	-0.381338	-0.378839	-0.139436	-0.346852	-0.258388	-0.366844	-0.390835	-0.286876
9191	-0.324298	-0.612287	-0.293860	-0.484682	-0.295031	-1.698682	1.309978	-0.131135	0.495181	0.264557	0.799560	0.252850	-0.478828	1.878931	0.964626	0.496352	0.852240	0.375772	-1.548835	-0.118257	-1.650684	-1.911747	-0.353565	-0.002360	-0.093673	-0.926030	0.811266	-0.252886	-0.407417	-0.619311	-0.467122	-1.308844	-1.331087	0.065540	-0.103039	0.474109	2.031120	1.308808	-0.860472	0.257532	-0.732867	-1.414206	0.421428	-0.030456	-1.041928	-0.470634	-0.227131	3.385603	1.475045
7940	-0.243059	-0.243976	-0.215280	-0.252039	-0.254599	-0.263922	1.198196	0.070285	-0.256586	-0.182171	4.059957	-0.033074	-0.195583	1.255339	-0.229055	-0.256662	-0.238359	-0.225692	-0.260502	-0.240021	-0.262890	-0.249956	0.120932	-0.209568	-0.243422	-0.162837	-0.058866	-0.120328	-0.243976	-0.254427	-0.226705	-0.264075	-0.280142	-0.239658	-0.243422	-0.196786	-0.201945	-0.249689	-0.246632	-0.234653	-0.233392	-0.260101	-0.255229	-0.176554	-0.248619	-0.257541	-0.251083	-0.236582	-0.261438
9194	0.947165	1.066694	1.529869	-0.863199	1.106537	0.038248	-0.011556	-0.850749	-0.895572	-0.332790	0.498932	-0.330300	1.694221	4.689914	2.120043	0.125404	-0.698847	-0.195830	0.172718	-0.230692	-0.524534	-0.275516	-0.534495	-0.713788	-0.108673	-0.225712	-0.773553	-0.950356	1.380458	-0.673945	-0.823357	-0.965297	-0.292947	-0.424927	0.277305	0.105483	-0.950356	2.401434	-0.641573	-0.504613	1.041792	-0.143536	-0.210771	-0.743671	0.048208	0.466560	0.558696	-0.932925	-0.663985
7942	-0.461348	-0.401952	-0.518248	-0.310612	-0.284158	-0.607092	0.684644	-0.277670	-0.572653	-0.515253	4.432577	-0.370507	-0.097485	2.422599	-0.348546	-0.182337	-0.498283	-0.141908	-0.523739	-0.353537	-0.641532	-0.545201	0.769995	-0.107967	-0.108466	-0.030103	0.533409	0.080702	-0.279666	-0.109964	-0.347547	-0.777294	-0.611085	-0.287652	-0.285157	-0.073527	0.387664	-0.021119	0.027296	-0.192818	-0.066540	-0.541707	-0.411435	0.191508	-0.560674	-0.402451	-0.271680	-0.448870	-0.442880
9196	-0.192997	0.015180	-1.164491	0.015180	-0.192997	-0.886921	1.403028	-0.401174	0.431535	1.333636	1.264243	1.680598	1.264243	1.680598	1.056066	2.235737	-1.095098	0.639712	-1.580845	-0.192997	-1.997199	-1.233883	-0.401174	0.847889	-1.650237	-0.123605	0.153965	-0.262389	-0.331782	-0.748136	-0.886921	-1.927807	-1.442060	0.431535	-0.192997	0.847889	0.362142	1.472421	0.917281	-0.748136	-0.609351	-0.192997	0.986674	0.153965	1.680598	-0.956313	-0.609351	-0.609351	-0.192997
10376	-0.589390	-0.866733	-0.839077	1.981138	-0.900434	-0.973084	-0.234568	-0.371781	0.137883	0.819660	-0.513921	0.686323	-0.754609	-0.583467	-0.824868	1.255101	0.288808	0.619617	-0.608495	0.983533	-0.244402	0.314649	-0.544914	2.385200	-0.992888	-0.914778	-0.392044	-0.773293	0.970846	1.234815	0.176947	-0.902323	-0.916664	-0.586799	1.241921	-0.615756	-0.244706	3.119777	-0.660001	-0.946597	-1.015897	-0.983285	0.817873	1.751025	0.717073	-0.959470	1.305442	-0.419930	-0.115426
10370	-0.028890	-0.478210	-0.105850	-0.366759	-0.398950	-0.491736	0.443018	0.151812	-0.493764	0.446805	0.801852	1.022996	0.209296	0.659022	0.055239	-0.191062	-0.142775	-0.188492	-0.507425	-0.479022	-0.523386	-0.491330	-0.008466	-0.414099	-0.212838	-0.062569	2.442507	-0.203776	-0.453052	-0.393134	-0.527984	0.091894	-0.469148	2.762657	-0.475505	-0.505802	1.408475	-0.337409	0.281928	-0.339978	-0.491195	-0.443449	0.021831	-0.507155	-0.516487	-0.489166	-0.492141	-0.347147	-0.415316
10371	0.205237	-0.295468	-0.529131	-0.245398	1.557141	-0.262088	-0.028425	-0.362229	7.048210	0.188547	0.288688	0.205237	0.155167	0.372139	-0.061806	0.922915	-0.779483	0.088406	-0.879624	-0.362229	-0.896315	-0.428990	0.255308	0.088406	-0.862934	0.138476	-0.195327	-0.345539	-0.345539	-0.495750	-0.412299	-0.963075	-0.796174	-0.028425	-0.145257	0.221927	-0.178637	0.155167	0.105096	-0.161947	0.405519	-0.562511	0.372139	-0.111876	-0.061806	0.605801	-0.295468	-0.395609	-0.328849
9744	-0.247106	-0.253739	-0.301353	-0.482216	-0.320541	-0.132808	1.006261	-0.219983	-0.405939	-0.316869	-0.184331	0.265398	4.226853	1.396650	5.663571	-0.401438	-0.350862	-0.128663	-0.287851	-0.175211	-0.309999	-0.117766	-0.347546	-0.278612	-0.294720	-0.405583	-0.421455	0.282928	-0.325160	-0.258477	-0.357495	-0.380829	-0.379644	-0.315566	-0.200676	-0.193214	-0.339610	-0.347428	-0.430812	-0.296615	-0.242724	-0.299813	-0.355008	-0.259661	-0.016497	-0.336057	-0.051319	-0.384974	-0.346598
10562	-0.250238	-0.239428	-0.251267	-0.250881	-0.210087	-0.232865	-0.248179	4.628751	-0.247793	-0.243675	-0.237626	-0.243546	-0.246892	-0.244190	-0.247793	-0.202494	-0.254871	-0.232994	-0.234538	-0.249852	-0.247921	-0.248179	-0.230291	-0.247149	-0.254742	-0.242903	-0.247149	-0.253198	-0.249852	-0.249594	-0.253584	-0.247664	1.684860	5.614509	-0.242645	-0.242645	-0.248822	-0.244190	2.166800	0.208153	-0.229262	-0.237498	-0.242130	-0.247793	-0.242774	-0.221926	-0.242388	-0.249981	-0.249208
9746	-0.487626	-0.379743	-0.629907	3.352405	-0.562676	-0.148340	-0.629907	-0.464173	-0.556422	-0.210881	-0.507952	-0.231207	-0.104561	-0.184301	-0.082672	-0.271859	3.271102	1.557472	-0.307820	1.294799	-0.683067	2.802043	-0.612709	0.647497	-0.667432	-0.514206	-0.454792	-0.545477	0.880463	0.563067	-0.382870	-0.719029	-0.537659	-0.296875	2.007769	0.045538	-0.436030	0.700657	-0.626780	-0.223389	-0.462610	-0.507952	-0.409450	-0.315638	1.731024	-0.692449	0.423912	-0.719029	-0.576747
80380	-0.077685	-0.178125	-0.981651	0.022756	-0.278566	-1.232752	1.278264	-0.429227	0.474739	1.177823	1.177823	1.780467	1.328484	1.579586	0.976942	2.332890	-1.333193	0.223637	-1.282972	-0.379007	-1.734955	-1.082091	0.072976	0.675620	-1.433633	0.072976	0.173417	-0.429227	-0.278566	-0.630108	-0.881210	-1.885616	-1.182532	0.424518	-0.077685	0.776061	0.374298	1.328484	2.232450	-0.630108	-0.178125	-1.031871	1.981348	0.173417	-0.278566	-0.981651	-0.479447	-0.529668	-0.077685
9747	-0.875406	0.384023	-0.775513	5.786703	0.291312	0.221453	-0.468654	-0.813381	-0.759844	0.685659	-0.402712	0.379453	-0.333505	-0.289762	-0.414464	0.635386	-0.650811	-0.283886	0.172486	0.703287	-0.163753	0.047131	-1.003372	1.621906	-1.088901	-0.840802	-0.706307	-0.522191	-0.118704	0.266502	-0.524150	-0.598579	-0.667786	-0.022729	0.434295	1.082617	-0.391613	2.530731	0.865204	-0.576381	-0.279968	0.150288	0.273031	-0.390307	0.463023	0.629510	-0.266257	-0.848637	-0.208150
6239	0.113166	-0.302672	0.006035	-0.725089	-0.524923	-0.531501	2.166516	0.553438	0.850869	3.074783	2.079589	4.493803	1.077348	-0.077603	1.794376	-0.340732	-0.892834	-0.712403	-0.684210	-0.781004	-0.860883	-0.831751	-0.582247	-0.670584	-0.014170	-0.235010	0.413886	-0.097807	-0.786643	-0.817185	-0.648970	-0.852895	0.078865	-0.120361	-0.690788	-0.217625	1.575414	-0.626885	0.450536	0.137130	-0.613729	-0.425779	-0.316299	-0.539489	-0.739185	-0.711463	-0.744354	-0.260854	0.053492
6238	0.181580	0.114357	0.110095	-0.488251	-0.479460	-0.485143	1.682062	-0.437012	0.029196	-0.595346	-0.288181	-0.500950	-0.548192	-0.136419	-0.541443	0.203780	-0.550412	-0.273351	-0.445449	-0.527501	-0.558404	-0.611241	-0.495089	-0.263139	-0.243158	0.500023	0.873523	-0.281698	-0.483633	-0.518710	-0.180287	-0.476884	1.435726	1.545130	-0.476796	-0.015826	1.988250	-0.400959	1.149252	-0.023285	-0.433283	-0.512139	1.535983	0.062231	-0.532474	-0.454506	-0.464807	-0.073370	-0.193074
6235	-0.170460	-0.315596	-0.360741	-0.943203	-0.486982	-1.123997	1.773841	-0.138107	1.423014	1.738668	1.201666	1.832184	3.273494	1.809499	2.798920	0.284317	-0.750046	-0.399298	-1.153338	-1.078198	-1.039088	-1.072174	-0.350780	-0.687055	-0.613359	-0.467456	0.413457	1.201655	-0.959041	-0.771332	-0.467794	-0.150629	-0.436592	0.202375	-0.919909	-0.043102	-0.146229	-0.622925	0.151657	0.467649	-0.994124	-0.453377	1.026986	-0.629152	-0.974969	-1.284250	-0.840776	0.074961	0.148093
6234	-0.341283	0.069735	-0.445010	-0.633815	-0.471614	-1.067200	1.521037	-0.590935	0.614237	1.694801	1.427063	1.445268	2.261724	0.813716	2.969706	-0.102197	-0.979662	-0.538573	-1.183400	-0.704978	-1.123929	-1.179553	1.052629	-0.186310	-0.750102	0.477231	1.307211	1.155001	-0.914275	-0.973377	-0.303301	-0.560517	-0.198220	0.472117	-1.092492	-0.051114	-0.306097	-0.281336	2.004205	-0.021075	-0.895278	-0.389885	0.876980	-0.626208	-0.999959	-1.344907	-0.939589	-0.434326	-0.334099
6237	0.797459	-0.382498	-0.220258	-0.486622	0.320426	-0.557883	-0.272493	-0.475206	1.905809	-0.474168	0.301054	-0.512566	-0.458256	0.158532	-0.504264	1.396258	-0.624993	-0.491811	-0.444073	-0.507032	-0.469671	-0.623609	1.941439	-0.477974	-0.422279	0.401372	5.204221	-0.052138	-0.606658	-0.658893	0.205924	-0.395989	-0.518793	-0.418474	-0.578638	-0.495270	0.610312	-0.272493	1.376886	-0.440268	-0.523982	-0.487660	3.241086	-0.406713	-0.503918	-0.466558	-0.576563	-0.347905	0.135355
6236	-0.197557	-0.156999	-0.232074	-0.198420	-0.209638	-0.235526	-0.149233	-0.214815	-0.176847	-0.116441	-0.152684	-0.134563	-0.149233	-0.144055	-0.153547	0.364210	-0.236389	-0.188065	-0.238977	-0.210501	-0.257962	-0.237252	0.383194	-0.163040	-0.248470	-0.198420	3.463851	-0.210501	-0.206186	-0.216541	-0.226896	-0.264002	-0.238977	-0.139741	-0.200146	-0.166491	0.072540	-0.145781	-0.146644	-0.218267	7.031200	-0.241566	-0.152684	-0.183750	-0.207912	-0.233800	-0.213090	-0.212227	-0.198420
6231	0.200446	0.462765	0.382778	-0.524363	-0.745281	-0.991703	2.355663	-0.442530	1.123674	1.677649	-0.245081	1.616280	3.588621	2.078723	1.859815	0.599650	-0.924514	-0.718240	-0.816989	-0.701727	-0.970056	-0.881007	0.677059	-0.348040	-0.531153	-0.098425	-0.431364	0.605943	-0.715425	-0.849116	-0.403116	-0.906747	0.233685	1.394629	-0.800097	-0.476432	-0.129914	-0.609082	0.663054	-0.659876	-0.910603	-0.711853	2.035381	-0.505461	-0.843367	-1.013539	-0.686468	-0.432760	-0.589423
6230	0.127564	-0.108472	-0.770030	-0.475968	-0.343121	-1.115457	1.009983	-0.521624	1.886992	1.548791	0.743268	1.711492	2.767531	1.126929	2.785378	0.277366	-1.159563	-0.550259	-1.112983	-0.836833	-1.015798	-1.146005	-1.126706	0.111300	-0.954240	-1.114830	-0.411771	1.414427	-0.848874	-0.763631	0.379335	1.004936	0.102624	1.475555	-0.992013	0.697216	-0.299972	0.183975	0.484998	0.792620	-0.968986	-0.292055	0.969374	-0.406757	-0.850853	-1.369933	-0.889879	-0.902118	-0.168115
6233	0.210440	0.059837	-0.952801	-0.456320	0.254152	-1.050270	1.456563	-0.802717	2.287501	1.335784	0.506247	1.698327	2.495288	1.527218	1.800624	0.039020	-1.339484	-0.464418	-1.028414	-0.705482	-1.079056	-0.868337	-1.590541	0.687999	-1.116435	-1.261691	-0.789453	1.274162	-0.534243	-0.545041	0.212309	0.751205	-0.000669	1.655031	-0.801549	0.812074	-0.153245	-0.050896	-0.044536	0.425469	-1.391268	-0.346547	1.281378	0.051609	-0.784028	-1.485389	-0.563055	-1.031062	-0.079552
6232	0.496685	-0.090767	-0.125725	-0.830265	0.186713	-1.150778	1.187417	-0.083662	0.600854	0.198477	0.306188	0.789678	2.717665	1.455512	2.602995	-0.123465	-1.157902	-0.862092	-1.248840	-1.167992	-1.094084	-1.505592	-0.905808	-0.071625	-0.417553	-1.009263	0.272483	1.808105	-0.822191	-1.018854	-0.088693	0.857499	-0.586187	1.278051	-1.201991	0.424401	-0.094790	-0.453216	0.737202	0.765563	-1.476037	-0.396502	0.319166	-0.484729	-1.184600	-1.640511	-1.097480	0.424891	0.079383
90121	-0.754288	-0.550501	-0.756456	-0.243375	-0.353940	-1.021668	0.611519	-0.620598	-0.616262	0.302948	-0.310581	0.547926	3.411063	1.637682	1.431727	0.063029	-0.178336	0.772670	-0.904599	1.433894	-0.595305	0.461208	-0.678410	2.724546	-0.597473	-0.869912	-0.421147	-0.624211	0.758940	0.782787	-0.022244	-1.033953	-0.895205	-0.559895	0.159864	0.579723	-0.271558	3.017219	-0.443549	-0.814268	-0.577961	-0.471732	-0.305523	1.198311	0.319569	-0.768741	0.352811	-0.570735	-0.557005
9742	-0.366488	-0.002056	-0.487965	-0.153903	0.018190	-0.305749	0.058682	-0.437350	-0.143780	-0.002056	0.078929	0.099175	0.696438	0.261145	0.078929	1.840350	-0.599320	0.018190	-0.579073	-0.325996	-0.487965	-0.447473	0.048559	0.443361	-0.649935	-0.143780	0.979885	-0.538581	-0.346242	-0.427227	-0.528458	-0.538581	-0.660058	-0.103287	-0.234888	0.038436	-0.245011	0.392745	0.048559	-0.366488	0.271268	-0.224765	0.008067	-0.072918	-0.194395	0.615453	-0.315873	0.018190	-0.285503
55765	-0.191199	-0.192357	-0.220163	-0.188882	-0.184248	-0.238700	-0.161076	-0.199309	1.421519	-0.158759	-0.159918	-0.154125	-0.168028	-0.146015	-0.183089	-0.120527	-0.227114	-0.185406	-0.234066	-0.207419	-0.239858	-0.224797	-0.186565	-0.177296	0.243262	-0.188882	-0.070708	-0.205102	-0.201626	-0.209736	-0.221322	-0.244493	0.678881	0.410095	-0.190040	-0.172662	-0.146015	-0.162235	-0.086928	-0.199309	-0.199309	-0.181930	-0.163393	-0.187723	-0.193516	-0.219004	-0.203943	-0.186565	-0.194675
10564	-0.424339	0.270761	-0.104299	1.920557	-0.342198	-0.459210	2.414953	-1.054346	-0.241459	0.314931	-0.026807	0.650469	2.013547	0.867446	3.087581	-0.489432	-0.958256	-0.457661	-0.341423	-0.548326	-0.552200	-0.559175	-1.028774	0.920915	-0.885414	-1.143461	-1.265123	0.121202	-0.045405	0.473014	-0.781576	-0.784675	-0.252308	0.501686	-0.384044	0.231240	-0.036106	2.359934	0.225815	0.538107	-0.354597	-0.390243	-0.130646	-0.391793	0.461390	-0.428989	-0.567699	-0.990803	0.162272
91	-0.253284	-0.855003	-0.517477	1.864953	-0.835259	-1.023296	-0.859234	-0.531109	-0.589401	-1.043040	1.010795	-0.775557	-0.658504	-0.041743	-0.753463	0.241723	0.656345	-0.043153	-1.055733	-0.025290	-0.908124	-0.212856	-0.696112	0.712286	1.581017	0.083772	1.192251	-0.732779	0.375700	0.414247	-0.952312	-0.998851	-0.286661	1.932646	0.073430	0.253005	-0.553204	4.589140	1.593710	0.377580	-0.441322	-0.360466	-0.027170	-0.055846	0.408136	-0.812225	0.399204	0.861775	0.402495
10518	-0.292872	-0.256194	-0.320064	0.367967	-0.137938	-0.457923	6.885293	-0.305519	-0.187264	-0.429466	-0.465512	-0.450967	-0.221413	-0.339036	-0.263150	-0.057626	-0.118334	0.138413	-0.409862	-0.242281	-0.548986	-0.380773	-0.263782	0.055571	-0.421245	-0.261253	-0.242914	-0.320697	-0.196750	-0.329550	-0.425040	-0.482586	-0.483219	0.000553	-0.184735	0.120706	-0.206868	0.108058	0.865652	-0.316902	-0.093039	-0.459188	-0.141100	0.187738	-0.172087	-0.273900	-0.091774	2.124091	0.085292
10519	-0.229343	0.136696	0.262123	-0.760834	-0.833159	-0.894612	0.449634	-0.436866	1.253566	0.212173	1.225203	-0.075396	1.382617	1.458409	1.309977	-0.307499	-0.867195	-0.905012	-0.871922	-0.844189	-0.957326	-0.906588	2.042213	-0.588450	0.137799	1.363551	2.411720	0.094152	-0.795657	-0.769342	-0.759258	-0.885315	-0.164581	1.449585	-0.828747	-0.482562	-0.581044	-0.489810	4.302110	-0.405824	-0.908478	-0.852068	-0.003700	-0.546378	-0.807160	-0.928648	-0.812044	0.342958	0.715300
9779	-0.041545	-0.431162	-0.029426	0.481984	-0.858952	-0.680807	1.343020	-0.300885	-0.096685	3.800697	1.206078	3.634671	0.212949	3.134773	0.031774	-0.431767	-0.334818	-0.347542	-0.910457	-0.065176	-0.646875	-0.718375	-0.831685	0.684973	-0.153037	-0.742613	-0.063358	-0.389352	-0.159702	-0.167579	-0.126376	-0.900762	-0.892279	-0.419043	-0.276648	-0.046392	-0.147583	1.549038	0.275360	-0.560226	-0.851075	-0.896521	-0.131829	0.464412	-0.484484	-0.792905	-0.336030	-0.166973	-0.240898
9778	-0.661702	-0.564292	-0.642066	2.599433	-0.825721	-0.891175	0.176875	-0.708675	-0.507308	-0.250884	0.487203	-0.466496	-0.267055	0.385942	0.393643	-0.510774	-0.695199	0.144919	-0.813401	0.912652	-0.767198	0.299697	-0.900031	3.571228	-0.762193	-0.915431	-0.731391	-0.592783	0.625426	0.810621	0.024407	-0.891175	-0.767198	-0.489597	0.756718	0.184576	1.363898	3.510394	1.068971	-0.729851	-0.243183	-0.884630	-0.676333	0.993507	0.462947	-0.866919	-0.460721	-0.513469	0.190736
10512	0.536818	-0.320646	-0.370534	-0.008569	0.419413	-0.277511	0.503809	-0.378411	6.156470	-0.323272	-0.184863	-0.000316	-0.347278	-0.328148	-0.350654	1.918287	-0.397916	-0.321397	-0.214495	-0.350654	-0.341277	-0.370159	-0.354030	-0.118471	-0.393790	-0.346903	-0.345778	-0.327023	-0.340526	-0.330774	-0.375785	-0.383662	-0.380286	-0.341652	-0.337151	-0.155230	-0.358531	-0.238501	0.642594	-0.101592	-0.327023	-0.259881	3.815511	-0.214120	-0.348778	-0.249754	-0.360031	-0.355530	0.835767
9774	-0.461310	-0.361175	-0.735986	-0.016798	-0.498465	-0.683182	2.662753	-0.782453	-0.132966	3.252715	0.437026	3.127715	2.122139	2.319625	2.703844	-0.262576	-0.615785	-0.567014	-0.620873	-0.405914	-0.619529	-0.428764	-0.804342	0.407744	-0.814327	-0.800694	-0.812407	0.285623	-0.295026	-0.080931	-0.242318	-0.306355	-0.411866	-0.104548	-0.365303	0.734936	-0.703727	0.983689	-0.616361	-0.176362	-0.658220	-0.555685	0.140461	-0.066626	-0.376440	-0.705359	-0.523522	-0.749331	0.171375
9777	-0.227272	-0.351658	-0.458152	-0.057733	-0.459856	-1.137160	2.930072	-0.472635	0.210633	-1.510316	3.732614	-1.126085	0.818928	-0.667733	0.823188	0.796777	0.162923	1.440003	-1.098822	0.244711	-1.103934	-0.612356	-0.450484	0.234487	-0.229828	-0.039842	-0.651546	-0.473487	-0.140373	-0.308208	-0.225568	-1.143124	-1.095414	0.628090	0.313719	0.406582	3.122614	1.534570	-0.342286	-0.578278	-0.207677	-1.152495	1.455339	-0.217901	-0.387440	-0.487970	0.066652	0.030018	0.390395
89795	-0.006240	-0.194363	-0.499143	2.895477	0.026340	-0.189108	-0.375129	-0.429779	-0.387741	-0.165987	-0.155477	-0.286848	-0.369874	-0.293154	-0.388792	0.358445	-0.384588	0.067328	-0.161783	0.973260	-0.401403	0.384719	-0.273185	1.043675	-0.577966	-0.320479	-0.423474	-0.519111	-0.067196	1.595432	-0.191210	-0.408760	-0.524366	-0.355161	0.188189	-0.140764	-0.471818	6.619049	-0.347804	-0.432932	-0.113439	-0.211178	-0.055635	0.753608	0.444624	0.018983	-0.071400	-0.466563	-0.433983
9771	-0.469114	-0.435118	-0.430621	2.368433	-0.431520	-0.462459	-0.455084	-0.455983	-0.479727	-0.432060	-0.470194	-0.472532	-0.480446	-0.454364	-0.514263	-0.448968	-0.302909	-0.053241	-0.478648	0.695224	-0.440154	0.464443	-0.454364	2.224532	-0.447529	-0.445371	-0.247687	-0.360289	1.538304	1.228917	-0.030936	-0.498794	-0.441233	-0.344460	1.797865	-0.393926	-0.210632	3.014728	-0.413892	-0.434038	-0.456703	-0.421627	-0.502211	4.922315	0.382779	-0.446450	0.126636	-0.471812	-0.387630
9770	-0.512406	-0.512103	-0.491589	-0.244208	-0.481560	-0.487790	3.533965	-0.244056	-0.511191	-0.428984	2.952287	-0.045605	-0.044389	-0.081314	-0.062168	-0.504809	0.099815	0.232926	-0.461958	0.368165	-0.466061	-0.388412	-0.494324	1.448403	-0.510887	-0.513622	-0.475938	-0.256972	0.330480	0.285502	-0.115048	-0.500706	-0.513926	-0.507696	0.218186	-0.497667	-0.458311	0.289453	-0.493564	-0.492197	-0.494932	-0.489158	-0.506328	3.798061	-0.198166	-0.449194	-0.406191	-0.335532	-0.027675
10514	-0.434870	-0.386952	-0.479969	-0.181188	-0.561710	-0.705463	1.853900	-0.482787	-0.121996	3.728324	-0.144546	4.032741	1.890543	0.464290	2.496560	0.306444	-0.513793	-0.305210	-0.742106	-0.392590	-0.592716	-0.488425	-0.136089	-0.198100	-0.491243	-0.347491	0.596768	0.278257	-0.392590	-0.313666	-0.570166	-0.792842	-0.339035	-0.034617	-0.370040	-0.299573	-0.277024	0.010482	0.729246	-0.479969	-0.451782	-0.533524	-0.026161	-0.268568	-0.350309	-0.522249	-0.401046	-0.358765	-0.386952
9772	-0.493369	0.853057	0.393646	2.641224	-0.458030	-1.564149	0.990880	-0.429759	-0.564048	-0.655930	0.192213	0.549139	0.195746	-0.284868	1.757742	0.368909	-0.518107	0.033186	-1.037594	0.011982	-1.613624	-0.458030	-0.320207	0.598614	-0.758414	-0.196519	0.135670	-0.203587	-0.048094	-0.376750	-0.744278	-1.072933	-0.910373	-0.581717	-0.253062	0.040254	1.407883	4.305704	0.252289	-0.659464	-0.274266	-1.267299	0.043788	0.898998	-0.790219	-0.910373	-0.489835	1.171110	0.174543
8867	-0.380800	-0.358178	-0.401781	5.488896	-0.349327	-0.389651	-0.310641	-0.376538	-0.371948	-0.239827	-0.077873	-0.307691	-0.296216	-0.234582	-0.298183	-0.276546	-0.193929	-0.174914	-0.362113	0.205711	-0.402765	0.093261	-0.381127	1.212516	-0.400798	-0.371948	-0.379488	-0.327361	0.471264	1.254808	-0.388668	-0.408666	-0.412928	-0.357523	0.466674	-0.293921	-0.260809	4.373903	-0.337852	-0.385062	-0.374571	-0.365063	-0.330967	-0.113608	0.782714	-0.354572	0.353896	-0.371948	-0.328017
8864	-0.758172	-0.548846	-0.816088	0.069202	-0.147570	-0.337866	-0.446252	-0.956742	-0.504168	-0.084689	-0.210450	1.043021	-0.435496	-0.131022	-0.439633	-0.356068	0.936290	0.203237	-0.508305	-0.514097	-0.777202	-0.586078	-0.558775	-0.351104	-0.835945	-0.303944	-0.099582	-0.679571	-0.537263	-0.471901	-0.735005	-0.406538	-0.874832	0.678977	-0.453698	0.655810	0.410908	0.172624	0.441520	0.518466	-0.504995	-0.355241	-0.396609	-0.478520	-0.514924	0.041899	-0.652268	5.069851	3.800659
690	-0.459174	0.762743	-0.825749	-0.825749	0.538725	0.294342	1.251510	-0.316617	-0.072233	0.396168	0.864570	0.314707	0.314707	0.559090	0.273977	6.057716	-1.151593	0.436899	0.864570	-0.601730	-0.947940	-0.622096	0.803474	-0.174060	-1.212689	0.131420	-0.357347	-0.622096	-0.622096	-0.723922	-0.988671	-0.153694	-1.009036	-0.072233	-0.275886	0.233246	-0.459174	-0.072233	0.029593	-0.214790	0.864570	0.844204	0.518360	-0.336982	-0.214790	0.701647	-0.520269	-0.662826	-0.499904
8863	-0.555661	-0.426663	-0.582047	1.807341	-0.127623	-0.713976	-0.667068	-0.429595	-0.359233	-0.206781	-0.121760	-0.244894	-0.309393	-0.025012	0.127440	-0.312324	1.074400	1.936339	-0.552729	-0.051397	-0.752089	-0.397346	-0.558593	1.033355	-0.675863	-0.385619	-0.412004	-0.432527	-0.130555	0.177280	0.106918	-0.728635	-0.646546	0.007238	-0.086579	0.250574	-0.461844	1.179944	0.291619	-0.329915	-0.455981	-0.646546	-0.186259	1.725252	-0.341642	-0.719840	-0.341642	-0.499957	-0.365096
8861	-0.239929	-0.231571	-0.334653	-0.225999	-0.276147	-0.348583	0.515076	-0.255717	-0.087628	6.830930	0.079532	3.040117	0.671091	1.895073	0.297768	-0.113631	-0.343940	-0.215784	-0.345797	-0.228785	-0.343011	-0.299364	-0.209283	-0.236215	-0.332796	-0.252002	-0.188853	-0.145206	-0.257574	-0.282648	-0.300293	-0.375515	-0.318866	-0.203711	-0.251073	-0.178638	-0.145206	-0.184209	-0.171208	-0.272433	-0.269647	-0.267789	-0.163779	-0.231571	-0.257574	-0.335582	-0.285434	-0.281719	-0.235286
8869	-0.565050	0.957330	0.761930	1.509240	-0.555253	-1.160503	0.868611	-0.627099	-0.387067	-0.788753	0.949710	-0.551443	1.626807	0.804385	1.351941	-0.647238	-0.503545	0.009176	-1.168668	-0.066480	-1.143630	-0.196565	-0.972179	2.761652	-1.060354	-0.937889	1.386775	0.137629	1.305676	0.413584	-0.996128	-1.145808	-0.886181	-0.684794	0.351535	-0.105125	-0.149756	2.905889	0.214374	-0.746843	-0.647238	-1.064708	-0.799095	0.885484	0.530606	-0.734324	0.097896	-0.507355	0.085377
818	-0.514636	-0.577639	-0.596236	1.934496	-0.500593	-0.697381	-0.385405	-0.456567	-0.515964	-0.489966	-0.157115	-0.147627	0.394537	0.053716	0.866487	-0.460552	-0.166793	0.151446	-0.517672	1.613410	-0.589214	0.425659	-0.537218	0.837453	-0.537218	-0.582383	-0.463209	-0.474595	0.969341	1.620811	-0.552400	-0.662844	-0.616541	-0.521847	1.093259	-0.531335	0.268912	5.213288	-0.398688	-0.510082	-0.501162	-0.580865	-0.464158	0.484487	1.749093	-0.570617	0.907667	-0.608191	-0.546137
819	-0.461073	-0.844148	-0.493770	1.512636	-0.572540	-1.196755	1.021067	-0.908427	-0.286813	-0.247428	1.622989	1.981169	0.733482	2.379850	0.828972	-0.914000	-0.497485	-0.266377	-0.774667	0.069882	-0.895794	-0.311707	-1.136563	1.118786	-1.021380	-1.137306	0.390535	-0.618613	-0.017806	0.083629	-0.600407	-0.682149	-0.883904	0.038671	-0.322854	0.440695	-0.585916	3.128165	0.659542	-0.777639	-1.179292	-0.818882	-0.504545	-0.177947	0.026781	-1.150310	-0.163827	1.486627	1.227652
64850	-0.382006	-0.374134	-0.380189	4.579291	-0.371509	-0.361013	-0.376758	-0.380795	-0.379180	-0.373528	-0.374335	-0.374335	-0.376152	-0.374537	-0.377767	-0.340827	-0.336991	-0.021284	-0.369693	0.588937	-0.376556	0.134148	-0.375143	3.359254	-0.386245	-0.158346	-0.379180	-0.383621	0.568146	0.458940	0.120825	-0.386043	-0.382612	-0.377767	0.298462	-0.376152	-0.379786	4.582117	-0.376152	-0.355562	-0.379584	-0.334367	-0.374941	0.983774	0.387885	-0.359398	0.297250	-0.383419	-0.381400
84719	-0.427378	0.901619	-1.055958	-0.319622	3.864925	1.835510	-0.319622	-0.535135	-0.373500	0.739984	1.278767	0.722025	0.847741	0.578350	0.416715	2.086942	-1.576782	0.273039	1.584078	-0.589013	-0.822486	-0.930242	-0.157987	0.273039	-1.540863	-0.265744	-0.122068	-0.714729	-0.481257	-0.714729	-1.055958	-1.073918	-1.217593	-0.068190	-0.104109	0.398755	-0.319622	0.775903	0.452634	-0.481257	0.488552	-0.642891	0.686106	-0.140028	-0.319622	1.602037	0.829782	-0.678810	-0.427378
10699	0.288818	-0.037617	-0.935312	-0.282443	3.308339	-0.404856	0.615253	-0.649682	0.043992	0.737666	0.574448	0.574448	0.615253	0.819274	0.411231	1.757774	-1.220942	-0.078421	-0.282443	-0.608877	-1.180138	-1.057725	0.125601	0.248014	-1.343355	-0.241638	0.003188	-0.568073	-0.445660	-0.772095	-0.935312	-1.098529	-1.098529	0.003188	-0.364051	0.288818	-0.200834	0.533644	0.329622	-0.649682	-0.568073	0.166405	0.452035	-0.364051	-0.445660	4.124425	-0.078421	-0.649682	-0.323247
2630	-0.370380	-0.437398	-0.336338	-0.172516	-0.545904	-0.613986	0.178533	-0.110816	-0.173580	-0.336338	2.482688	0.168959	0.489158	2.508219	0.372141	0.056198	-0.907590	-0.264001	-0.825679	-0.052308	-0.736321	-0.684196	-0.499097	1.160405	-0.595902	-0.294851	0.125344	-0.335275	-0.383145	-0.215067	-0.192728	-1.169281	-1.125666	0.183852	0.022157	1.328483	5.300650	0.667873	-0.174643	-0.546968	-0.431015	-0.457610	0.992327	0.124280	0.312569	-0.275703	-0.486332	-0.531011	-0.457610
811	1.899882	-0.563512	-0.172240	-0.707053	-0.816306	-0.743571	0.324247	0.364984	1.778758	0.182936	-0.127466	0.864785	-0.490898	0.260010	-0.511146	3.081834	-0.454862	-0.380199	-0.853125	-0.694218	-0.686384	-0.814980	-0.721275	-0.362001	-0.112040	0.030417	-0.040570	0.105260	-0.696688	-0.585809	0.571376	-0.098541	-0.424551	0.411866	-0.699762	1.210259	1.758511	-0.307344	0.070791	-0.574600	-0.950566	-0.725734	4.976127	0.007337	-0.753936	-0.945504	-0.640043	0.018666	-0.302041
10233	0.314916	0.570974	0.193487	0.417867	-1.271584	-0.862420	-0.962732	-0.469095	-0.880899	-1.239907	-1.126397	-1.060403	-1.300622	-0.981210	-1.250466	-0.672357	0.380910	1.083088	0.045660	0.594731	-0.957452	-0.292231	0.000784	0.370351	0.879826	1.911976	2.059803	-0.704034	-0.292231	-0.595804	-0.627481	-1.152795	-0.833383	0.267400	1.262593	1.315388	-0.308069	1.531849	0.520818	-1.593636	-0.548288	-0.189280	-0.086329	0.032461	0.753118	-0.424219	0.510259	2.563998	1.270512
813	1.076671	-0.246704	-0.246529	-0.242682	-0.204473	-0.265808	-0.130502	-0.242682	0.785031	-0.278093	-0.203598	-0.196429	-0.296017	-0.217894	-0.301919	3.563153	-0.286531	-0.262748	-0.295799	-0.260606	-0.289285	-0.309832	-0.265546	-0.243644	-0.287711	-0.258551	-0.274858	-0.212910	-0.246485	-0.259207	-0.155728	-0.245873	-0.260475	-0.125344	-0.238660	-0.109868	1.309599	-0.241414	-0.161892	-0.208276	-0.263885	-0.308389	6.664523	-0.197478	-0.308214	-0.237523	-0.282203	-0.268650	-0.109343
814	-0.417059	-0.466034	-1.078231	0.807334	-0.270131	-0.539498	0.146162	-0.588474	-0.098716	0.635919	0.635919	0.807334	0.782847	0.905286	2.741875	1.517482	-0.588474	2.643924	-0.490522	-0.368083	-1.567988	-1.053743	-0.319107	0.195138	-1.470037	-0.221156	-0.196668	-0.759889	-0.319107	-0.906816	-0.392571	-1.714915	-1.225158	0.121674	-0.343595	0.342065	-0.147692	-0.098716	0.440016	-0.906816	-0.539498	-1.151694	0.440016	0.905286	-0.417059	0.513480	-0.686425	3.378560	0.391041
815	-0.413770	-0.342405	-0.442787	1.189993	-0.355737	-0.388675	-0.367500	-0.409849	-0.391028	-0.365148	-0.367500	-0.351031	-0.369853	-0.349463	-0.387106	-0.347110	-0.419260	-0.369853	-0.368285	1.517803	-0.438866	1.839340	-0.420829	-0.278098	-0.441219	-0.405144	-0.402791	-0.417692	0.961780	1.404873	-0.437297	-0.450629	-0.405928	-0.390243	0.770426	-0.279666	-0.394164	2.854926	-0.369069	-0.343189	-0.330641	-0.369853	-0.371422	-0.340052	3.641515	-0.336915	4.775521	-0.397301	-0.413770
816	-0.455849	-0.446263	-0.475984	2.878843	-0.472054	-0.503085	-0.478743	-0.469709	-0.470744	-0.432196	-0.487569	-0.472054	-0.465572	-0.467158	-0.496465	-0.401027	0.836156	4.417926	-0.495638	1.056961	-0.494465	0.552324	-0.378201	0.605077	-0.480743	-0.388890	-0.486742	-0.467227	1.449955	1.475056	-0.446608	-0.501430	-0.489155	-0.417577	1.012000	-0.329103	-0.448263	2.908357	-0.426403	-0.475778	-0.369099	-0.492879	-0.451918	-0.365030	1.062340	-0.471502	0.989658	-0.461089	-0.478674
3495	-0.284069	-0.258710	-0.300646	-0.303431	-0.264707	-0.268263	6.126379	0.492794	-0.281113	-0.229754	-0.252928	-0.189574	-0.243889	0.071593	-0.263594	-0.160403	-0.321721	-0.240034	-0.247830	-0.270961	-0.283170	-0.274645	-0.177837	-0.268691	-0.303731	-0.247359	0.579322	2.689223	-0.283427	-0.294050	-0.296534	-0.320436	-0.303174	-0.243804	-0.283384	-0.251471	-0.298547	-0.269162	-0.260381	-0.260852	-0.234851	-0.277772	-0.258282	-0.271989	-0.217631	-0.280814	-0.277087	-0.301674	-0.293664
10232	-0.131488	-0.085250	-0.202385	-0.140735	-0.119158	-0.223962	-0.045178	-0.149983	-0.091415	-0.057508	-0.048260	-0.032848	-0.076003	-0.045178	-0.079085	0.130524	-0.223962	-0.100663	-0.205468	-0.153065	-0.251705	-0.202385	-0.131488	-0.063673	-0.236292	-0.125323	7.919989	-0.162313	-0.156148	-0.174643	-0.193138	-0.227045	-0.020518	-0.091415	-0.128405	-0.060590	-0.097580	-0.048260	-0.066755	-0.168478	-0.091415	-0.190055	-0.060590	-0.116075	-0.134570	-0.165395	-0.156148	-0.162313	-0.140735
57132	-0.460691	-0.091724	-0.838528	0.119959	0.299712	-0.281530	3.928479	-0.319964	0.062603	0.274878	4.467739	-0.066890	0.392545	2.729336	0.423292	0.338737	-0.651679	-0.398606	-0.729730	-0.994629	-0.808372	-0.616793	-0.700757	0.493656	-0.884649	-0.833206	-0.201705	-0.202888	-0.536377	-0.775851	-0.665279	-0.871640	-0.811920	0.244722	-0.086994	0.306807	-0.059795	-0.278573	-0.097046	0.011752	0.766242	-0.536968	0.192688	-0.195792	-0.584863	0.603637	-0.571855	-0.181010	-0.751016
80830	-0.365893	-0.606480	2.721643	-0.405991	1.278120	-1.448536	0.476162	-0.606480	-0.446089	0.155379	0.275673	0.315771	0.315771	1.919686	0.195477	0.516260	-0.245599	0.596456	-1.368340	-0.566382	-1.207948	-1.167850	-0.686676	-0.005012	3.162720	1.318218	-0.045110	-0.285697	0.035086	-0.726774	-0.927263	-1.608927	-1.288144	-0.165404	-0.526285	0.115281	-0.125306	0.436064	0.035086	-0.085208	1.598903	-0.967361	-0.005012	-0.085208	-0.566382	2.721643	0.395966	-0.686676	-0.606480
80831	-0.212287	-0.364515	-1.106627	-0.079087	-0.478686	-1.525254	1.100680	3.574387	0.320511	1.024566	0.948452	1.386108	1.043595	1.367079	0.815253	2.166277	-0.668971	0.092169	-0.383544	-0.497715	-1.106627	-1.220798	-0.478686	0.605939	-1.506226	1.728621	-0.002973	-0.516743	-0.402572	-0.707028	-0.973427	-1.791653	-1.277884	0.244397	-0.307430	1.709593	0.225369	1.119709	0.682053	-0.726057	-0.821199	0.149255	0.872338	-0.041030	-0.440629	-1.144684	-0.611886	-0.573829	-0.231316
80833	0.239977	-0.087483	-0.143888	-0.627244	-0.277065	-0.346004	0.521999	-0.396142	-0.601392	-0.231628	2.004970	-0.246513	4.647368	0.817340	4.727274	-0.223011	-0.592774	-0.379690	0.036293	-0.374207	-0.324853	-0.262964	-0.175224	-0.411810	-0.335820	-0.346004	0.252511	0.695130	-0.555955	-0.368723	-0.197159	-0.443929	-0.458814	0.484396	-0.554388	-0.331120	-0.176007	-0.393008	-0.396925	-0.288816	-0.396142	-0.031079	-0.441579	-0.450196	-0.339737	-0.255130	-0.442362	-0.486232	-0.407893
5267	-0.129663	-0.127556	-0.136405	-0.128399	-0.133034	-0.140618	-0.118286	-0.129241	-0.126713	-0.119129	-0.121235	-0.118286	-0.119550	-0.117865	-0.122078	-0.119550	-0.138090	-0.129241	-0.126292	-0.131770	-0.125871	-0.136405	-0.132612	-0.125028	-0.120814	7.936165	-0.128820	-0.131770	-0.130927	-0.133877	-0.135141	-0.134719	-0.074464	-0.016736	-0.131770	-0.117443	-0.127135	-0.119550	-0.124606	-0.125871	-0.134298	-0.138090	-0.120814	-0.128399	-0.124606	-0.137247	-0.132612	-0.133455	-0.130506
5266	-0.293764	-0.250953	-0.330090	-0.278196	-0.256142	-0.265223	-0.199059	-0.284683	-0.112138	-0.212033	-0.197762	-0.212033	-0.232790	-0.170518	-0.258736	-0.034298	-0.371604	-0.243169	-0.195167	-0.298954	-0.357334	-0.324900	-0.254844	-0.228898	-0.375496	-0.192573	-0.261331	-0.305440	-0.293764	-0.318414	-0.336576	-0.396254	-0.367712	-0.243169	-0.257439	-0.213330	-0.253547	-0.195167	-0.209438	-0.276899	-0.140679	-0.173113	-0.205546	-0.262628	-0.261331	-0.252250	-0.295062	-0.309332	-0.280791
5265	-0.293617	-0.288519	-0.291925	-0.199070	-0.288643	-0.293266	-0.020357	-0.071769	-0.292152	-0.186356	1.621021	-0.233434	-0.060685	0.273109	-0.048323	-0.271760	-0.293741	-0.288313	-0.285898	-0.248975	-0.292730	-0.259418	-0.268582	-0.212547	0.001108	6.901159	0.667458	-0.239832	-0.249842	-0.233743	-0.273866	-0.287322	-0.065061	1.365717	-0.268912	-0.215416	-0.268892	-0.086629	-0.260760	-0.275290	-0.287591	-0.288313	-0.270006	-0.256632	-0.255518	-0.282369	-0.270481	-0.288602	-0.276384
5264	0.678613	-0.148189	0.876426	-0.029683	-0.293130	-0.399784	-0.290395	-0.402519	-0.257578	0.414256	-0.306803	-0.101698	-0.429866	-0.447186	-0.407988	-0.191033	-0.283102	-0.342355	-0.465418	-0.249374	-0.415281	-0.313184	0.190007	-0.016010	2.336775	5.168138	-0.345089	-0.403431	-0.219292	-0.382464	-0.363321	-0.495500	-0.429866	0.037774	-0.311361	0.437045	-0.340532	0.123462	0.014984	-0.154570	0.169952	-0.477268	-0.403431	-0.177359	-0.338708	-0.398873	-0.281279	0.091557	-0.154570
[truncated: 12,248 more rows]
[truncated: 15 more columns]
