# Supplementary material for: Tissue Specificity of Human Disease Module
Source: Sci Rep. 2016 Oct 17;6:35241. doi: 10.1038/srep35241 (PMC5066219; doi:10.1038/srep35241)
Supplement: Supplementary Dataset 3 [file srep35241-s5.txt]

#disease index	tissue index	disease name	tissue name	lcc size	expressed genes	expected lcc	standard deviation lcc	z score
1	2	nutritional and metabolic diseases	Adipocyte	2	23	2.541	1.152527	-0.469403
2	2	lupus erythematosus, systemic	Adipocyte	1	0	1	0	-1
3	2	multiple sclerosis	Adipocyte	1	1	1	0	-1
4	2	crohn disease	Adipocyte	1	2	1.013	0.113274	-0.114766
5	2	diabetes mellitus, type 2	Adipocyte	1	1	1	0	-1
6	2	carbohydrate metabolism, inborn errors	Adipocyte	2	5	1.104	0.321223	2.789342
7	2	colitis, ulcerative	Adipocyte	1	2	1.014	0.11749	-0.119159
8	2	psoriasis	Adipocyte	1	2	1.012	0.108885	-0.110208
9	2	basal ganglia diseases	Adipocyte	1	1	1	0	-1
10	2	cerebrovascular disorders	Adipocyte	1	4	1.058	0.242149	-0.239522
11	2	arterial occlusive diseases	Adipocyte	2	5	1.111	0.332685	2.672201
12	2	breast neoplasms	Adipocyte	1	2	1.013	0.113274	-0.114766
13	2	lipid metabolism disorders	Adipocyte	1	6	1.149	0.383144	-0.388888
14	2	amino acid metabolism, inborn errors	Adipocyte	2	3	1.026	0.1653	5.892327
15	2	macular degeneration	Adipocyte	1	4	1.059	0.239831	-0.246006
16	2	cardiomyopathies	Adipocyte	1	3	1.031	0.178994	-0.17319
17	2	lung diseases, obstructive	Adipocyte	1	0	1	0	-1
18	2	arteriosclerosis	Adipocyte	2	5	1.128	0.351591	2.480157
19	2	arthritis, rheumatoid	Adipocyte	1	0	1	0	-1
20	2	lysosomal storage diseases	Adipocyte	1	3	1.029	0.167806	-0.172818
21	2	colorectal neoplasms	Adipocyte	1	1	1	0	-1
22	2	asthma	Adipocyte	1	0	1	0	-1
23	2	head and neck neoplasms	Adipocyte	1	3	1.027	0.162083	-0.166581
24	2	celiac disease	Adipocyte	1	0	1	0	-1
25	2	varicose veins	Adipocyte	1	0	1	0	-1
26	2	bile duct diseases	Adipocyte	1	0	1	0	-1
27	2	leukemia, myeloid, acute	Adipocyte	1	1	1	0	-1
28	2	coronary artery disease	Adipocyte	2	4	1.072	0.262328	3.537556
29	2	tauopathies	Adipocyte	1	1	1	0	-1
30	2	renal tubular transport, inborn errors	Adipocyte	1	1	1	0	-1
31	2	blood coagulation disorders	Adipocyte	1	1	1	0	-1
32	2	muscular dystrophies	Adipocyte	2	7	1.211	0.440998	1.789125
33	2	uveal diseases	Adipocyte	1	1	1	0	-1
34	2	motor neuron disease	Adipocyte	1	1	1	0	-1
35	2	cerebellar ataxia	Adipocyte	1	0	1	0	-1
36	2	spinocerebellar degenerations	Adipocyte	1	0	1	0	-1
37	2	alzheimer disease	Adipocyte	1	1	1	0	-1
38	2	vasculitis	Adipocyte	1	1	1	0	-1
39	2	lymphoma	Adipocyte	1	1	1	0	-1
40	2	mycobacterium infections	Adipocyte	1	0	1	0	-1
41	2	arrhythmias, cardiac	Adipocyte	1	0	1	0	-1
42	2	spinocerebellar ataxias	Adipocyte	1	0	1	0	-1
43	2	liver cirrhosis	Adipocyte	1	0	1	0	-1
44	2	behcet syndrome	Adipocyte	1	0	1	0	-1
45	2	liver cirrhosis, biliary	Adipocyte	1	0	1	0	-1
46	2	charcot-marie-tooth disease	Adipocyte	1	2	1.015	0.121552	-0.123404
47	2	anemia, hemolytic	Adipocyte	1	1	1	0	-1
48	2	blood platelet disorders	Adipocyte	1	1	1	0	-1
49	2	spondylarthropathies	Adipocyte	1	0	1	0	-1
50	2	dwarfism	Adipocyte	1	3	1.027	0.162083	-0.166581
51	2	esophageal diseases	Adipocyte	1	2	1.008	0.089084	-0.089803
52	2	hypothalamic diseases	Adipocyte	1	1	1	0	-1
53	2	sarcoma	Adipocyte	1	3	1.025	0.156125	-0.160128
54	2	glomerulonephritis	Adipocyte	1	0	1	0	-1
55	2	death, sudden	Adipocyte	1	0	1	0	-1
56	2	amyotrophic lateral sclerosis	Adipocyte	1	0	1	0	-1
57	2	purine-pyrimidine metabolism, inborn errors	Adipocyte	1	0	1	0	-1
58	2	leukemia, b-cell	Adipocyte	1	0	1	0	-1
59	2	spastic paraplegia, hereditary	Adipocyte	1	0	1	0	-1
60	2	graves disease	Adipocyte	1	0	1	0	-1
61	2	exophthalmos	Adipocyte	1	0	1	0	-1
62	2	cardiomyopathy, hypertrophic	Adipocyte	1	1	1	0	-1
63	2	anemia, aplastic	Adipocyte	1	0	1	0	-1
64	2	gout	Adipocyte	1	0	1	0	-1
65	2	carcinoma, renal cell	Adipocyte	1	2	1.013	0.113274	-0.114766
66	2	myeloproliferative disorders	Adipocyte	2	3	1.025	0.162404	6.003553
67	2	adrenal gland diseases	Adipocyte	1	1	1	0	-1
68	2	aneurysm	Adipocyte	1	4	1.057	0.248497	-0.229379
69	2	metabolic syndrome x	Adipocyte	1	1	1	0	-1
70	2	peroxisomal disorders	Adipocyte	2	3	1.036	0.18629	5.174725
1	3	nutritional and metabolic diseases	AdrenalCortex	3	21	2.448	0.918311	0.601103
2	3	lupus erythematosus, systemic	AdrenalCortex	1	0	1	0	-1
3	3	multiple sclerosis	AdrenalCortex	1	1	1	0	-1
4	3	crohn disease	AdrenalCortex	1	0	1	0	-1
5	3	diabetes mellitus, type 2	AdrenalCortex	1	3	1.04	0.195959	-0.204124
6	3	carbohydrate metabolism, inborn errors	AdrenalCortex	2	2	1.009	0.09444	10.493384
7	3	colitis, ulcerative	AdrenalCortex	1	0	1	0	-1
8	3	psoriasis	AdrenalCortex	1	0	1	0	-1
9	3	basal ganglia diseases	AdrenalCortex	1	0	1	0	-1
10	3	cerebrovascular disorders	AdrenalCortex	1	0	1	0	-1
11	3	arterial occlusive diseases	AdrenalCortex	1	1	1	0	-1
12	3	breast neoplasms	AdrenalCortex	1	1	1	0	-1
13	3	lipid metabolism disorders	AdrenalCortex	2	4	1.074	0.272991	3.392055
14	3	amino acid metabolism, inborn errors	AdrenalCortex	1	3	1.045	0.212073	-0.212191
15	3	macular degeneration	AdrenalCortex	1	0	1	0	-1
16	3	cardiomyopathies	AdrenalCortex	1	0	1	0	-1
17	3	lung diseases, obstructive	AdrenalCortex	1	0	1	0	-1
18	3	arteriosclerosis	AdrenalCortex	1	1	1	0	-1
19	3	arthritis, rheumatoid	AdrenalCortex	1	1	1	0	-1
20	3	lysosomal storage diseases	AdrenalCortex	2	3	1.034	0.181229	5.330269
21	3	colorectal neoplasms	AdrenalCortex	1	0	1	0	-1
22	3	asthma	AdrenalCortex	1	0	1	0	-1
23	3	head and neck neoplasms	AdrenalCortex	1	0	1	0	-1
24	3	celiac disease	AdrenalCortex	1	0	1	0	-1
25	3	varicose veins	AdrenalCortex	1	1	1	0	-1
26	3	bile duct diseases	AdrenalCortex	1	0	1	0	-1
27	3	leukemia, myeloid, acute	AdrenalCortex	1	0	1	0	-1
28	3	coronary artery disease	AdrenalCortex	1	0	1	0	-1
29	3	tauopathies	AdrenalCortex	1	2	1.014	0.11749	-0.119159
30	3	renal tubular transport, inborn errors	AdrenalCortex	1	1	1	0	-1
31	3	blood coagulation disorders	AdrenalCortex	1	0	1	0	-1
32	3	muscular dystrophies	AdrenalCortex	1	0	1	0	-1
33	3	uveal diseases	AdrenalCortex	1	0	1	0	-1
34	3	motor neuron disease	AdrenalCortex	1	0	1	0	-1
35	3	cerebellar ataxia	AdrenalCortex	1	0	1	0	-1
36	3	spinocerebellar degenerations	AdrenalCortex	1	0	1	0	-1
37	3	alzheimer disease	AdrenalCortex	1	2	1.012	0.108885	-0.110208
38	3	vasculitis	AdrenalCortex	1	0	1	0	-1
39	3	lymphoma	AdrenalCortex	1	1	1	0	-1
40	3	mycobacterium infections	AdrenalCortex	1	0	1	0	-1
41	3	arrhythmias, cardiac	AdrenalCortex	1	1	1	0	-1
42	3	spinocerebellar ataxias	AdrenalCortex	1	0	1	0	-1
43	3	liver cirrhosis	AdrenalCortex	1	0	1	0	-1
44	3	behcet syndrome	AdrenalCortex	1	0	1	0	-1
45	3	liver cirrhosis, biliary	AdrenalCortex	1	0	1	0	-1
46	3	charcot-marie-tooth disease	AdrenalCortex	1	0	1	0	-1
47	3	anemia, hemolytic	AdrenalCortex	1	0	1	0	-1
48	3	blood platelet disorders	AdrenalCortex	1	0	1	0	-1
49	3	spondylarthropathies	AdrenalCortex	1	0	1	0	-1
50	3	dwarfism	AdrenalCortex	1	0	1	0	-1
51	3	esophageal diseases	AdrenalCortex	1	0	1	0	-1
52	3	hypothalamic diseases	AdrenalCortex	1	0	1	0	-1
53	3	sarcoma	AdrenalCortex	1	1	1	0	-1
54	3	glomerulonephritis	AdrenalCortex	1	0	1	0	-1
55	3	death, sudden	AdrenalCortex	1	0	1	0	-1
56	3	amyotrophic lateral sclerosis	AdrenalCortex	1	0	1	0	-1
57	3	purine-pyrimidine metabolism, inborn errors	AdrenalCortex	1	1	1	0	-1
58	3	leukemia, b-cell	AdrenalCortex	1	1	1	0	-1
59	3	spastic paraplegia, hereditary	AdrenalCortex	1	1	1	0	-1
60	3	graves disease	AdrenalCortex	1	0	1	0	-1
61	3	exophthalmos	AdrenalCortex	1	0	1	0	-1
62	3	cardiomyopathy, hypertrophic	AdrenalCortex	1	0	1	0	-1
63	3	anemia, aplastic	AdrenalCortex	1	0	1	0	-1
64	3	gout	AdrenalCortex	1	1	1	0	-1
65	3	carcinoma, renal cell	AdrenalCortex	1	1	1	0	-1
66	3	myeloproliferative disorders	AdrenalCortex	1	0	1	0	-1
67	3	adrenal gland diseases	AdrenalCortex	4	7	1.258	0.474801	5.775051
68	3	aneurysm	AdrenalCortex	1	0	1	0	-1
69	3	metabolic syndrome x	AdrenalCortex	1	0	1	0	-1
70	3	peroxisomal disorders	AdrenalCortex	1	1	1	0	-1
1	4	nutritional and metabolic diseases	Adrenalgland	3	12	2.03	0.676092	1.434717
2	4	lupus erythematosus, systemic	Adrenalgland	1	0	1	0	-1
3	4	multiple sclerosis	Adrenalgland	1	0	1	0	-1
4	4	crohn disease	Adrenalgland	1	0	1	0	-1
5	4	diabetes mellitus, type 2	Adrenalgland	1	0	1	0	-1
6	4	carbohydrate metabolism, inborn errors	Adrenalgland	1	1	1	0	-1
7	4	colitis, ulcerative	Adrenalgland	1	0	1	0	-1
8	4	psoriasis	Adrenalgland	1	0	1	0	-1
9	4	basal ganglia diseases	Adrenalgland	1	0	1	0	-1
10	4	cerebrovascular disorders	Adrenalgland	1	0	1	0	-1
11	4	arterial occlusive diseases	Adrenalgland	1	1	1	0	-1
12	4	breast neoplasms	Adrenalgland	1	0	1	0	-1
13	4	lipid metabolism disorders	Adrenalgland	2	4	1.121	0.332203	2.64597
14	4	amino acid metabolism, inborn errors	Adrenalgland	1	1	1	0	-1
15	4	macular degeneration	Adrenalgland	1	0	1	0	-1
16	4	cardiomyopathies	Adrenalgland	1	0	1	0	-1
17	4	lung diseases, obstructive	Adrenalgland	1	1	1	0	-1
18	4	arteriosclerosis	Adrenalgland	1	1	1	0	-1
19	4	arthritis, rheumatoid	Adrenalgland	1	0	1	0	-1
20	4	lysosomal storage diseases	Adrenalgland	2	3	1.06	0.241661	3.889748
21	4	colorectal neoplasms	Adrenalgland	1	0	1	0	-1
22	4	asthma	Adrenalgland	1	1	1	0	-1
23	4	head and neck neoplasms	Adrenalgland	1	0	1	0	-1
24	4	celiac disease	Adrenalgland	1	0	1	0	-1
25	4	varicose veins	Adrenalgland	1	1	1	0	-1
26	4	bile duct diseases	Adrenalgland	1	0	1	0	-1
27	4	leukemia, myeloid, acute	Adrenalgland	1	0	1	0	-1
28	4	coronary artery disease	Adrenalgland	1	0	1	0	-1
29	4	tauopathies	Adrenalgland	1	1	1	0	-1
30	4	renal tubular transport, inborn errors	Adrenalgland	1	0	1	0	-1
31	4	blood coagulation disorders	Adrenalgland	1	0	1	0	-1
32	4	muscular dystrophies	Adrenalgland	1	0	1	0	-1
33	4	uveal diseases	Adrenalgland	1	0	1	0	-1
34	4	motor neuron disease	Adrenalgland	1	0	1	0	-1
35	4	cerebellar ataxia	Adrenalgland	1	0	1	0	-1
36	4	spinocerebellar degenerations	Adrenalgland	1	0	1	0	-1
37	4	alzheimer disease	Adrenalgland	1	1	1	0	-1
38	4	vasculitis	Adrenalgland	1	0	1	0	-1
39	4	lymphoma	Adrenalgland	1	0	1	0	-1
40	4	mycobacterium infections	Adrenalgland	1	0	1	0	-1
41	4	arrhythmias, cardiac	Adrenalgland	1	0	1	0	-1
42	4	spinocerebellar ataxias	Adrenalgland	1	0	1	0	-1
43	4	liver cirrhosis	Adrenalgland	1	0	1	0	-1
44	4	behcet syndrome	Adrenalgland	1	0	1	0	-1
45	4	liver cirrhosis, biliary	Adrenalgland	1	0	1	0	-1
46	4	charcot-marie-tooth disease	Adrenalgland	1	1	1	0	-1
47	4	anemia, hemolytic	Adrenalgland	1	0	1	0	-1
48	4	blood platelet disorders	Adrenalgland	1	0	1	0	-1
49	4	spondylarthropathies	Adrenalgland	1	0	1	0	-1
50	4	dwarfism	Adrenalgland	1	0	1	0	-1
51	4	esophageal diseases	Adrenalgland	1	0	1	0	-1
52	4	hypothalamic diseases	Adrenalgland	1	0	1	0	-1
53	4	sarcoma	Adrenalgland	1	0	1	0	-1
54	4	glomerulonephritis	Adrenalgland	1	0	1	0	-1
55	4	death, sudden	Adrenalgland	1	0	1	0	-1
56	4	amyotrophic lateral sclerosis	Adrenalgland	1	0	1	0	-1
57	4	purine-pyrimidine metabolism, inborn errors	Adrenalgland	1	0	1	0	-1
58	4	leukemia, b-cell	Adrenalgland	1	0	1	0	-1
59	4	spastic paraplegia, hereditary	Adrenalgland	1	0	1	0	-1
60	4	graves disease	Adrenalgland	1	0	1	0	-1
61	4	exophthalmos	Adrenalgland	1	0	1	0	-1
62	4	cardiomyopathy, hypertrophic	Adrenalgland	1	0	1	0	-1
63	4	anemia, aplastic	Adrenalgland	1	0	1	0	-1
64	4	gout	Adrenalgland	1	0	1	0	-1
65	4	carcinoma, renal cell	Adrenalgland	1	1	1	0	-1
66	4	myeloproliferative disorders	Adrenalgland	1	0	1	0	-1
67	4	adrenal gland diseases	Adrenalgland	2	5	1.236	0.447553	1.707059
68	4	aneurysm	Adrenalgland	1	0	1	0	-1
69	4	metabolic syndrome x	Adrenalgland	1	0	1	0	-1
70	4	peroxisomal disorders	Adrenalgland	1	0	1	0	-1
1	5	nutritional and metabolic diseases	Amygdala	5	36	2.844	1.415508	1.523128
2	5	lupus erythematosus, systemic	Amygdala	1	1	1	0	-1
3	5	multiple sclerosis	Amygdala	1	5	1.053	0.237046	-0.223585
4	5	crohn disease	Amygdala	1	5	1.056	0.238462	-0.234839
5	5	diabetes mellitus, type 2	Amygdala	1	6	1.068	0.274547	-0.247681
6	5	carbohydrate metabolism, inborn errors	Amygdala	1	1	1	0	-1
7	5	colitis, ulcerative	Amygdala	1	1	1	0	-1
8	5	psoriasis	Amygdala	1	1	1	0	-1
9	5	basal ganglia diseases	Amygdala	2	6	1.066	0.260085	3.591139
10	5	cerebrovascular disorders	Amygdala	2	5	1.06	0.245764	3.824806
11	5	arterial occlusive diseases	Amygdala	1	7	1.104	0.33043	-0.314741
12	5	breast neoplasms	Amygdala	1	3	1.018	0.132951	-0.135388
13	5	lipid metabolism disorders	Amygdala	1	1	1	0	-1
14	5	amino acid metabolism, inborn errors	Amygdala	1	2	1.007	0.083373	-0.08396
15	5	macular degeneration	Amygdala	1	2	1.006	0.077227	-0.077693
16	5	cardiomyopathies	Amygdala	1	3	1.011	0.104302	-0.105463
17	5	lung diseases, obstructive	Amygdala	1	0	1	0	-1
18	5	arteriosclerosis	Amygdala	1	6	1.065	0.26225	-0.247855
19	5	arthritis, rheumatoid	Amygdala	1	2	1.005	0.070534	-0.070888
20	5	lysosomal storage diseases	Amygdala	1	1	1	0	-1
21	5	colorectal neoplasms	Amygdala	1	2	1.005	0.070534	-0.070888
22	5	asthma	Amygdala	1	0	1	0	-1
23	5	head and neck neoplasms	Amygdala	1	7	1.09	0.30315	-0.296883
24	5	celiac disease	Amygdala	1	3	1.007	0.083373	-0.08396
25	5	varicose veins	Amygdala	1	2	1.007	0.083373	-0.08396
26	5	bile duct diseases	Amygdala	1	2	1.005	0.070534	-0.070888
27	5	leukemia, myeloid, acute	Amygdala	1	1	1	0	-1
28	5	coronary artery disease	Amygdala	1	5	1.057	0.248497	-0.229379
29	5	tauopathies	Amygdala	4	5	1.044	0.214625	13.772843
30	5	renal tubular transport, inborn errors	Amygdala	1	2	1.007	0.083373	-0.08396
31	5	blood coagulation disorders	Amygdala	2	3	1.016	0.125475	7.842194
32	5	muscular dystrophies	Amygdala	1	1	1	0	-1
33	5	uveal diseases	Amygdala	1	3	1.022	0.146683	-0.149983
34	5	motor neuron disease	Amygdala	1	7	1.095	0.296606	-0.32029
35	5	cerebellar ataxia	Amygdala	2	9	1.187	0.44049	1.845674
36	5	spinocerebellar degenerations	Amygdala	2	9	1.166	0.415264	2.008362
37	5	alzheimer disease	Amygdala	3	4	1.035	0.189143	10.388976
38	5	vasculitis	Amygdala	1	2	1.003	0.05469	-0.054855
39	5	lymphoma	Amygdala	1	1	1	0	-1
40	5	mycobacterium infections	Amygdala	1	1	1	0	-1
41	5	arrhythmias, cardiac	Amygdala	1	4	1.025	0.156125	-0.160128
42	5	spinocerebellar ataxias	Amygdala	2	9	1.191	0.454444	1.780199
43	5	liver cirrhosis	Amygdala	1	1	1	0	-1
44	5	behcet syndrome	Amygdala	1	2	1.006	0.077227	-0.077693
45	5	liver cirrhosis, biliary	Amygdala	1	1	1	0	-1
46	5	charcot-marie-tooth disease	Amygdala	1	3	1.012	0.108885	-0.110208
47	5	anemia, hemolytic	Amygdala	1	2	1.004	0.063119	-0.063372
48	5	blood platelet disorders	Amygdala	1	2	1.003	0.05469	-0.054855
49	5	spondylarthropathies	Amygdala	1	0	1	0	-1
50	5	dwarfism	Amygdala	1	2	1.007	0.083373	-0.08396
51	5	esophageal diseases	Amygdala	1	6	1.081	0.28007	-0.289214
52	5	hypothalamic diseases	Amygdala	1	3	1.012	0.108885	-0.110208
53	5	sarcoma	Amygdala	1	1	1	0	-1
54	5	glomerulonephritis	Amygdala	1	0	1	0	-1
55	5	death, sudden	Amygdala	1	4	1.029	0.173663	-0.16699
56	5	amyotrophic lateral sclerosis	Amygdala	1	7	1.094	0.305228	-0.307967
57	5	purine-pyrimidine metabolism, inborn errors	Amygdala	1	2	1.002	0.044677	-0.044766
58	5	leukemia, b-cell	Amygdala	1	0	1	0	-1
59	5	spastic paraplegia, hereditary	Amygdala	1	8	1.136	0.370815	-0.366759
60	5	graves disease	Amygdala	1	0	1	0	-1
61	5	exophthalmos	Amygdala	1	0	1	0	-1
62	5	cardiomyopathy, hypertrophic	Amygdala	1	1	1	0	-1
63	5	anemia, aplastic	Amygdala	1	0	1	0	-1
64	5	gout	Amygdala	1	2	1.006	0.077227	-0.077693
65	5	carcinoma, renal cell	Amygdala	1	3	1.01	0.099499	-0.100504
66	5	myeloproliferative disorders	Amygdala	1	2	1.008	0.089084	-0.089803
67	5	adrenal gland diseases	Amygdala	1	3	1.016	0.125475	-0.127515
68	5	aneurysm	Amygdala	1	0	1	0	-1
69	5	metabolic syndrome x	Amygdala	1	1	1	0	-1
70	5	peroxisomal disorders	Amygdala	2	2	1.003	0.05469	18.230012
1	6	nutritional and metabolic diseases	Appendix	2	8	1.277	0.471456	1.533546
2	6	lupus erythematosus, systemic	Appendix	1	0	1	0	-1
3	6	multiple sclerosis	Appendix	1	1	1	0	-1
4	6	crohn disease	Appendix	1	1	1	0	-1
5	6	diabetes mellitus, type 2	Appendix	1	1	1	0	-1
6	6	carbohydrate metabolism, inborn errors	Appendix	1	1	1	0	-1
7	6	colitis, ulcerative	Appendix	1	1	1	0	-1
8	6	psoriasis	Appendix	1	1	1	0	-1
9	6	basal ganglia diseases	Appendix	1	0	1	0	-1
10	6	cerebrovascular disorders	Appendix	1	1	1	0	-1
11	6	arterial occlusive diseases	Appendix	1	1	1	0	-1
12	6	breast neoplasms	Appendix	1	1	1	0	-1
13	6	lipid metabolism disorders	Appendix	1	1	1	0	-1
14	6	amino acid metabolism, inborn errors	Appendix	2	3	1.026	0.159135	6.120583
15	6	macular degeneration	Appendix	1	0	1	0	-1
16	6	cardiomyopathies	Appendix	1	1	1	0	-1
17	6	lung diseases, obstructive	Appendix	1	0	1	0	-1
18	6	arteriosclerosis	Appendix	1	1	1	0	-1
19	6	arthritis, rheumatoid	Appendix	1	0	1	0	-1
20	6	lysosomal storage diseases	Appendix	1	0	1	0	-1
21	6	colorectal neoplasms	Appendix	1	1	1	0	-1
22	6	asthma	Appendix	1	0	1	0	-1
23	6	head and neck neoplasms	Appendix	1	1	1	0	-1
24	6	celiac disease	Appendix	1	1	1	0	-1
25	6	varicose veins	Appendix	1	0	1	0	-1
26	6	bile duct diseases	Appendix	1	1	1	0	-1
27	6	leukemia, myeloid, acute	Appendix	1	1	1	0	-1
28	6	coronary artery disease	Appendix	1	1	1	0	-1
29	6	tauopathies	Appendix	1	0	1	0	-1
30	6	renal tubular transport, inborn errors	Appendix	1	1	1	0	-1
31	6	blood coagulation disorders	Appendix	2	2	1.008	0.089084	11.135529
32	6	muscular dystrophies	Appendix	1	0	1	0	-1
33	6	uveal diseases	Appendix	1	0	1	0	-1
34	6	motor neuron disease	Appendix	1	0	1	0	-1
35	6	cerebellar ataxia	Appendix	1	0	1	0	-1
36	6	spinocerebellar degenerations	Appendix	1	0	1	0	-1
37	6	alzheimer disease	Appendix	1	0	1	0	-1
38	6	vasculitis	Appendix	1	0	1	0	-1
39	6	lymphoma	Appendix	1	2	1.009	0.09444	-0.095298
40	6	mycobacterium infections	Appendix	1	1	1	0	-1
41	6	arrhythmias, cardiac	Appendix	1	2	1.016	0.125475	-0.127515
42	6	spinocerebellar ataxias	Appendix	1	0	1	0	-1
43	6	liver cirrhosis	Appendix	1	1	1	0	-1
44	6	behcet syndrome	Appendix	1	0	1	0	-1
45	6	liver cirrhosis, biliary	Appendix	1	1	1	0	-1
46	6	charcot-marie-tooth disease	Appendix	1	0	1	0	-1
47	6	anemia, hemolytic	Appendix	3	3	1.02	0.14	14.142857
48	6	blood platelet disorders	Appendix	1	0	1	0	-1
49	6	spondylarthropathies	Appendix	1	1	1	0	-1
50	6	dwarfism	Appendix	1	1	1	0	-1
51	6	esophageal diseases	Appendix	1	2	1.004	0.063119	-0.063372
52	6	hypothalamic diseases	Appendix	2	2	1.012	0.108885	9.073772
53	6	sarcoma	Appendix	1	0	1	0	-1
54	6	glomerulonephritis	Appendix	1	0	1	0	-1
55	6	death, sudden	Appendix	1	0	1	0	-1
56	6	amyotrophic lateral sclerosis	Appendix	1	0	1	0	-1
57	6	purine-pyrimidine metabolism, inborn errors	Appendix	1	0	1	0	-1
58	6	leukemia, b-cell	Appendix	1	0	1	0	-1
59	6	spastic paraplegia, hereditary	Appendix	1	0	1	0	-1
60	6	graves disease	Appendix	1	0	1	0	-1
61	6	exophthalmos	Appendix	1	0	1	0	-1
62	6	cardiomyopathy, hypertrophic	Appendix	1	1	1	0	-1
63	6	anemia, aplastic	Appendix	1	0	1	0	-1
64	6	gout	Appendix	1	0	1	0	-1
65	6	carcinoma, renal cell	Appendix	1	1	1	0	-1
66	6	myeloproliferative disorders	Appendix	1	0	1	0	-1
67	6	adrenal gland diseases	Appendix	1	0	1	0	-1
68	6	aneurysm	Appendix	1	0	1	0	-1
69	6	metabolic syndrome x	Appendix	1	0	1	0	-1
70	6	peroxisomal disorders	Appendix	1	0	1	0	-1
1	7	nutritional and metabolic diseases	AtrioventricularNode	1	0	1	0	-1
2	7	lupus erythematosus, systemic	AtrioventricularNode	1	0	1	0	-1
3	7	multiple sclerosis	AtrioventricularNode	1	0	1	0	-1
4	7	crohn disease	AtrioventricularNode	1	1	1	0	-1
5	7	diabetes mellitus, type 2	AtrioventricularNode	1	0	1	0	-1
6	7	carbohydrate metabolism, inborn errors	AtrioventricularNode	1	0	1	0	-1
7	7	colitis, ulcerative	AtrioventricularNode	1	1	1	0	-1
8	7	psoriasis	AtrioventricularNode	1	0	1	0	-1
9	7	basal ganglia diseases	AtrioventricularNode	1	0	1	0	-1
10	7	cerebrovascular disorders	AtrioventricularNode	1	1	1	0	-1
11	7	arterial occlusive diseases	AtrioventricularNode	1	0	1	0	-1
12	7	breast neoplasms	AtrioventricularNode	1	0	1	0	-1
13	7	lipid metabolism disorders	AtrioventricularNode	1	0	1	0	-1
14	7	amino acid metabolism, inborn errors	AtrioventricularNode	1	0	1	0	-1
15	7	macular degeneration	AtrioventricularNode	1	0	1	0	-1
16	7	cardiomyopathies	AtrioventricularNode	1	0	1	0	-1
17	7	lung diseases, obstructive	AtrioventricularNode	1	1	1	0	-1
18	7	arteriosclerosis	AtrioventricularNode	1	0	1	0	-1
19	7	arthritis, rheumatoid	AtrioventricularNode	1	0	1	0	-1
20	7	lysosomal storage diseases	AtrioventricularNode	1	0	1	0	-1
21	7	colorectal neoplasms	AtrioventricularNode	1	0	1	0	-1
22	7	asthma	AtrioventricularNode	1	1	1	0	-1
23	7	head and neck neoplasms	AtrioventricularNode	1	0	1	0	-1
24	7	celiac disease	AtrioventricularNode	1	0	1	0	-1
25	7	varicose veins	AtrioventricularNode	1	1	1	0	-1
26	7	bile duct diseases	AtrioventricularNode	1	0	1	0	-1
27	7	leukemia, myeloid, acute	AtrioventricularNode	1	0	1	0	-1
28	7	coronary artery disease	AtrioventricularNode	1	0	1	0	-1
29	7	tauopathies	AtrioventricularNode	1	0	1	0	-1
30	7	renal tubular transport, inborn errors	AtrioventricularNode	1	0	1	0	-1
31	7	blood coagulation disorders	AtrioventricularNode	1	0	1	0	-1
32	7	muscular dystrophies	AtrioventricularNode	1	0	1	0	-1
33	7	uveal diseases	AtrioventricularNode	1	0	1	0	-1
34	7	motor neuron disease	AtrioventricularNode	1	0	1	0	-1
35	7	cerebellar ataxia	AtrioventricularNode	1	0	1	0	-1
36	7	spinocerebellar degenerations	AtrioventricularNode	1	0	1	0	-1
37	7	alzheimer disease	AtrioventricularNode	1	0	1	0	-1
38	7	vasculitis	AtrioventricularNode	1	0	1	0	-1
39	7	lymphoma	AtrioventricularNode	1	0	1	0	-1
40	7	mycobacterium infections	AtrioventricularNode	1	0	1	0	-1
41	7	arrhythmias, cardiac	AtrioventricularNode	1	0	1	0	-1
42	7	spinocerebellar ataxias	AtrioventricularNode	1	0	1	0	-1
43	7	liver cirrhosis	AtrioventricularNode	1	0	1	0	-1
44	7	behcet syndrome	AtrioventricularNode	1	0	1	0	-1
45	7	liver cirrhosis, biliary	AtrioventricularNode	1	0	1	0	-1
46	7	charcot-marie-tooth disease	AtrioventricularNode	1	0	1	0	-1
47	7	anemia, hemolytic	AtrioventricularNode	1	1	1	0	-1
48	7	blood platelet disorders	AtrioventricularNode	1	0	1	0	-1
49	7	spondylarthropathies	AtrioventricularNode	1	0	1	0	-1
50	7	dwarfism	AtrioventricularNode	1	0	1	0	-1
51	7	esophageal diseases	AtrioventricularNode	1	0	1	0	-1
52	7	hypothalamic diseases	AtrioventricularNode	1	1	1	0	-1
53	7	sarcoma	AtrioventricularNode	1	0	1	0	-1
54	7	glomerulonephritis	AtrioventricularNode	1	0	1	0	-1
55	7	death, sudden	AtrioventricularNode	1	0	1	0	-1
56	7	amyotrophic lateral sclerosis	AtrioventricularNode	1	0	1	0	-1
57	7	purine-pyrimidine metabolism, inborn errors	AtrioventricularNode	1	0	1	0	-1
58	7	leukemia, b-cell	AtrioventricularNode	1	0	1	0	-1
59	7	spastic paraplegia, hereditary	AtrioventricularNode	1	0	1	0	-1
60	7	graves disease	AtrioventricularNode	1	0	1	0	-1
61	7	exophthalmos	AtrioventricularNode	1	0	1	0	-1
62	7	cardiomyopathy, hypertrophic	AtrioventricularNode	1	0	1	0	-1
63	7	anemia, aplastic	AtrioventricularNode	1	0	1	0	-1
64	7	gout	AtrioventricularNode	1	0	1	0	-1
65	7	carcinoma, renal cell	AtrioventricularNode	1	0	1	0	-1
66	7	myeloproliferative disorders	AtrioventricularNode	1	0	1	0	-1
67	7	adrenal gland diseases	AtrioventricularNode	1	0	1	0	-1
68	7	aneurysm	AtrioventricularNode	1	0	1	0	-1
69	7	metabolic syndrome x	AtrioventricularNode	1	0	1	0	-1
70	7	peroxisomal disorders	AtrioventricularNode	1	0	1	0	-1
1	8	nutritional and metabolic diseases	BDCA4._DentriticCells	16	165	33.108	13.093523	-1.3066
2	8	lupus erythematosus, systemic	BDCA4._DentriticCells	3	29	2.532	1.282566	0.364893
3	8	multiple sclerosis	BDCA4._DentriticCells	5	29	2.537	1.240416	1.985625
4	8	crohn disease	BDCA4._DentriticCells	4	20	1.884	0.962572	2.198278
5	8	diabetes mellitus, type 2	BDCA4._DentriticCells	1	21	1.925	0.95046	-0.973213
6	8	carbohydrate metabolism, inborn errors	BDCA4._DentriticCells	7	29	2.56	1.341044	3.310852
7	8	colitis, ulcerative	BDCA4._DentriticCells	1	15	1.559	0.751345	-0.743999
8	8	psoriasis	BDCA4._DentriticCells	4	23	2.076	1.072485	1.793965
9	8	basal ganglia diseases	BDCA4._DentriticCells	2	16	1.643	0.795959	0.448515
10	8	cerebrovascular disorders	BDCA4._DentriticCells	1	5	1.046	0.218824	-0.210214
11	8	arterial occlusive diseases	BDCA4._DentriticCells	1	10	1.249	0.518651	-0.480091
12	8	breast neoplasms	BDCA4._DentriticCells	2	15	1.545	0.737547	0.61691
13	8	lipid metabolism disorders	BDCA4._DentriticCells	4	11	1.3	0.572713	4.714404
14	8	amino acid metabolism, inborn errors	BDCA4._DentriticCells	5	10	1.253	0.522485	7.171492
15	8	macular degeneration	BDCA4._DentriticCells	1	9	1.203	0.458029	-0.443203
16	8	cardiomyopathies	BDCA4._DentriticCells	1	5	1.049	0.220452	-0.222271
17	8	lung diseases, obstructive	BDCA4._DentriticCells	3	16	1.554	0.766214	1.887201
18	8	arteriosclerosis	BDCA4._DentriticCells	1	9	1.196	0.439982	-0.445473
19	8	arthritis, rheumatoid	BDCA4._DentriticCells	3	16	1.605	0.80559	1.73165
20	8	lysosomal storage diseases	BDCA4._DentriticCells	11	21	1.9	0.974679	9.336403
21	8	colorectal neoplasms	BDCA4._DentriticCells	4	10	1.253	0.49899	5.505121
22	8	asthma	BDCA4._DentriticCells	3	15	1.525	0.735782	2.00467
23	8	head and neck neoplasms	BDCA4._DentriticCells	1	10	1.246	0.517189	-0.475649
24	8	celiac disease	BDCA4._DentriticCells	1	14	1.468	0.702122	-0.66655
25	8	varicose veins	BDCA4._DentriticCells	1	5	1.061	0.259382	-0.235174
26	8	bile duct diseases	BDCA4._DentriticCells	2	13	1.391	0.621385	0.980069
27	8	leukemia, myeloid, acute	BDCA4._DentriticCells	1	11	1.321	0.598297	-0.536523
28	8	coronary artery disease	BDCA4._DentriticCells	1	7	1.12	0.351568	-0.341328
29	8	tauopathies	BDCA4._DentriticCells	1	7	1.111	0.329665	-0.336705
30	8	renal tubular transport, inborn errors	BDCA4._DentriticCells	1	3	1.014	0.11749	-0.119159
31	8	blood coagulation disorders	BDCA4._DentriticCells	2	5	1.071	0.271954	3.416018
32	8	muscular dystrophies	BDCA4._DentriticCells	1	5	1.057	0.240314	-0.237189
33	8	uveal diseases	BDCA4._DentriticCells	2	3	1.021	0.143384	6.827814
34	8	motor neuron disease	BDCA4._DentriticCells	2	6	1.078	0.279134	3.303069
35	8	cerebellar ataxia	BDCA4._DentriticCells	1	7	1.105	0.319335	-0.328808
36	8	spinocerebellar degenerations	BDCA4._DentriticCells	1	8	1.162	0.419233	-0.38642
37	8	alzheimer disease	BDCA4._DentriticCells	1	5	1.048	0.227368	-0.211112
38	8	vasculitis	BDCA4._DentriticCells	2	3	1.02	0.146969	6.668055
39	8	lymphoma	BDCA4._DentriticCells	2	7	1.143	0.380199	2.254085
40	8	mycobacterium infections	BDCA4._DentriticCells	3	11	1.286	0.531229	3.226482
41	8	arrhythmias, cardiac	BDCA4._DentriticCells	1	5	1.05	0.243926	-0.20498
42	8	spinocerebellar ataxias	BDCA4._DentriticCells	1	7	1.106	0.332812	-0.318498
43	8	liver cirrhosis	BDCA4._DentriticCells	2	11	1.314	0.561608	1.221492
44	8	behcet syndrome	BDCA4._DentriticCells	2	3	1.017	0.129271	7.604178
45	8	liver cirrhosis, biliary	BDCA4._DentriticCells	2	11	1.326	0.594747	1.133255
46	8	charcot-marie-tooth disease	BDCA4._DentriticCells	1	8	1.161	0.406299	-0.39626
47	8	anemia, hemolytic	BDCA4._DentriticCells	1	4	1.047	0.220887	-0.212779
48	8	blood platelet disorders	BDCA4._DentriticCells	2	4	1.035	0.189143	5.101965
49	8	spondylarthropathies	BDCA4._DentriticCells	2	8	1.157	0.410306	2.054564
50	8	dwarfism	BDCA4._DentriticCells	1	2	1.007	0.083373	-0.08396
51	8	esophageal diseases	BDCA4._DentriticCells	1	7	1.139	0.38429	-0.361706
52	8	hypothalamic diseases	BDCA4._DentriticCells	1	4	1.037	0.193987	-0.190734
53	8	sarcoma	BDCA4._DentriticCells	4	8	1.152	0.418206	6.810046
54	8	glomerulonephritis	BDCA4._DentriticCells	3	10	1.248	0.494465	3.543221
55	8	death, sudden	BDCA4._DentriticCells	1	2	1.004	0.063119	-0.063372
56	8	amyotrophic lateral sclerosis	BDCA4._DentriticCells	2	5	1.068	0.259569	3.590569
57	8	purine-pyrimidine metabolism, inborn errors	BDCA4._DentriticCells	1	4	1.05	0.226936	-0.220326
58	8	leukemia, b-cell	BDCA4._DentriticCells	1	7	1.12	0.368239	-0.325875
59	8	spastic paraplegia, hereditary	BDCA4._DentriticCells	1	5	1.059	0.235625	-0.250398
60	8	graves disease	BDCA4._DentriticCells	2	3	1.021	0.143384	6.827814
61	8	exophthalmos	BDCA4._DentriticCells	2	3	1.018	0.132951	7.386173
62	8	cardiomyopathy, hypertrophic	BDCA4._DentriticCells	1	1	1	0	-1
63	8	anemia, aplastic	BDCA4._DentriticCells	9	10	1.223	0.505244	15.392578
64	8	gout	BDCA4._DentriticCells	1	4	1.029	0.167806	-0.172818
65	8	carcinoma, renal cell	BDCA4._DentriticCells	2	7	1.134	0.368841	2.347892
66	8	myeloproliferative disorders	BDCA4._DentriticCells	1	4	1.03	0.170587	-0.175863
67	8	adrenal gland diseases	BDCA4._DentriticCells	1	1	1	0	-1
68	8	aneurysm	BDCA4._DentriticCells	3	3	1.016	0.125475	15.811902
69	8	metabolic syndrome x	BDCA4._DentriticCells	1	5	1.056	0.229922	-0.243561
70	8	peroxisomal disorders	BDCA4._DentriticCells	6	9	1.231	0.499639	9.544894
1	9	nutritional and metabolic diseases	Bonemarrow	1	2	1.023	0.149903	-0.153432
2	9	lupus erythematosus, systemic	Bonemarrow	1	1	1	0	-1
3	9	multiple sclerosis	Bonemarrow	1	0	1	0	-1
4	9	crohn disease	Bonemarrow	1	0	1	0	-1
5	9	diabetes mellitus, type 2	Bonemarrow	1	0	1	0	-1
6	9	carbohydrate metabolism, inborn errors	Bonemarrow	1	0	1	0	-1
7	9	colitis, ulcerative	Bonemarrow	1	0	1	0	-1
8	9	psoriasis	Bonemarrow	1	0	1	0	-1
9	9	basal ganglia diseases	Bonemarrow	1	2	1.034	0.181229	-0.187608
10	9	cerebrovascular disorders	Bonemarrow	1	1	1	0	-1
11	9	arterial occlusive diseases	Bonemarrow	1	0	1	0	-1
12	9	breast neoplasms	Bonemarrow	1	0	1	0	-1
13	9	lipid metabolism disorders	Bonemarrow	1	0	1	0	-1
14	9	amino acid metabolism, inborn errors	Bonemarrow	1	0	1	0	-1
15	9	macular degeneration	Bonemarrow	1	0	1	0	-1
16	9	cardiomyopathies	Bonemarrow	1	0	1	0	-1
17	9	lung diseases, obstructive	Bonemarrow	1	0	1	0	-1
18	9	arteriosclerosis	Bonemarrow	1	0	1	0	-1
19	9	arthritis, rheumatoid	Bonemarrow	1	0	1	0	-1
20	9	lysosomal storage diseases	Bonemarrow	1	0	1	0	-1
21	9	colorectal neoplasms	Bonemarrow	1	1	1	0	-1
22	9	asthma	Bonemarrow	1	0	1	0	-1
23	9	head and neck neoplasms	Bonemarrow	1	0	1	0	-1
24	9	celiac disease	Bonemarrow	1	0	1	0	-1
25	9	varicose veins	Bonemarrow	1	0	1	0	-1
26	9	bile duct diseases	Bonemarrow	1	0	1	0	-1
27	9	leukemia, myeloid, acute	Bonemarrow	1	0	1	0	-1
28	9	coronary artery disease	Bonemarrow	1	0	1	0	-1
29	9	tauopathies	Bonemarrow	1	0	1	0	-1
30	9	renal tubular transport, inborn errors	Bonemarrow	1	1	1	0	-1
31	9	blood coagulation disorders	Bonemarrow	1	0	1	0	-1
32	9	muscular dystrophies	Bonemarrow	1	0	1	0	-1
33	9	uveal diseases	Bonemarrow	1	0	1	0	-1
34	9	motor neuron disease	Bonemarrow	1	0	1	0	-1
35	9	cerebellar ataxia	Bonemarrow	1	0	1	0	-1
36	9	spinocerebellar degenerations	Bonemarrow	1	0	1	0	-1
37	9	alzheimer disease	Bonemarrow	1	0	1	0	-1
38	9	vasculitis	Bonemarrow	1	0	1	0	-1
39	9	lymphoma	Bonemarrow	1	0	1	0	-1
40	9	mycobacterium infections	Bonemarrow	1	0	1	0	-1
41	9	arrhythmias, cardiac	Bonemarrow	1	0	1	0	-1
42	9	spinocerebellar ataxias	Bonemarrow	1	0	1	0	-1
43	9	liver cirrhosis	Bonemarrow	1	0	1	0	-1
44	9	behcet syndrome	Bonemarrow	1	0	1	0	-1
45	9	liver cirrhosis, biliary	Bonemarrow	1	0	1	0	-1
46	9	charcot-marie-tooth disease	Bonemarrow	1	0	1	0	-1
47	9	anemia, hemolytic	Bonemarrow	4	7	1.463	0.573263	4.425539
48	9	blood platelet disorders	Bonemarrow	1	0	1	0	-1
49	9	spondylarthropathies	Bonemarrow	1	0	1	0	-1
50	9	dwarfism	Bonemarrow	1	0	1	0	-1
51	9	esophageal diseases	Bonemarrow	1	0	1	0	-1
52	9	hypothalamic diseases	Bonemarrow	1	0	1	0	-1
53	9	sarcoma	Bonemarrow	1	1	1	0	-1
54	9	glomerulonephritis	Bonemarrow	1	0	1	0	-1
55	9	death, sudden	Bonemarrow	1	0	1	0	-1
56	9	amyotrophic lateral sclerosis	Bonemarrow	1	0	1	0	-1
57	9	purine-pyrimidine metabolism, inborn errors	Bonemarrow	1	0	1	0	-1
58	9	leukemia, b-cell	Bonemarrow	1	0	1	0	-1
59	9	spastic paraplegia, hereditary	Bonemarrow	1	0	1	0	-1
60	9	graves disease	Bonemarrow	1	0	1	0	-1
61	9	exophthalmos	Bonemarrow	1	0	1	0	-1
62	9	cardiomyopathy, hypertrophic	Bonemarrow	1	0	1	0	-1
63	9	anemia, aplastic	Bonemarrow	1	0	1	0	-1
64	9	gout	Bonemarrow	1	0	1	0	-1
65	9	carcinoma, renal cell	Bonemarrow	1	0	1	0	-1
66	9	myeloproliferative disorders	Bonemarrow	1	0	1	0	-1
67	9	adrenal gland diseases	Bonemarrow	1	0	1	0	-1
68	9	aneurysm	Bonemarrow	1	0	1	0	-1
69	9	metabolic syndrome x	Bonemarrow	1	0	1	0	-1
70	9	peroxisomal disorders	Bonemarrow	1	0	1	0	-1
1	10	nutritional and metabolic diseases	BronchialEpithelialCells	3	52	7.69	3.655667	-1.28294
2	10	lupus erythematosus, systemic	BronchialEpithelialCells	1	5	1.096	0.30787	-0.31182
3	10	multiple sclerosis	BronchialEpithelialCells	1	3	1.039	0.198693	-0.196282
4	10	crohn disease	BronchialEpithelialCells	1	2	1.019	0.136525	-0.139169
5	10	diabetes mellitus, type 2	BronchialEpithelialCells	1	4	1.078	0.28621	-0.272527
6	10	carbohydrate metabolism, inborn errors	BronchialEpithelialCells	2	10	1.496	0.726625	0.693618
7	10	colitis, ulcerative	BronchialEpithelialCells	1	5	1.114	0.350719	-0.325046
8	10	psoriasis	BronchialEpithelialCells	1	4	1.061	0.251553	-0.242493
9	10	basal ganglia diseases	BronchialEpithelialCells	1	7	1.289	0.547247	-0.528098
10	10	cerebrovascular disorders	BronchialEpithelialCells	1	4	1.083	0.296835	-0.279617
11	10	arterial occlusive diseases	BronchialEpithelialCells	1	3	1.05	0.217945	-0.229416
12	10	breast neoplasms	BronchialEpithelialCells	1	2	1.015	0.121552	-0.123404
13	10	lipid metabolism disorders	BronchialEpithelialCells	1	10	1.454	0.670734	-0.67687
14	10	amino acid metabolism, inborn errors	BronchialEpithelialCells	1	2	1.013	0.113274	-0.114766
15	10	macular degeneration	BronchialEpithelialCells	1	3	1.041	0.212883	-0.192594
16	10	cardiomyopathies	BronchialEpithelialCells	4	7	1.242	0.497429	5.544506
17	10	lung diseases, obstructive	BronchialEpithelialCells	1	0	1	0	-1
18	10	arteriosclerosis	BronchialEpithelialCells	1	2	1.01	0.099499	-0.100504
19	10	arthritis, rheumatoid	BronchialEpithelialCells	1	2	1.014	0.11749	-0.119159
20	10	lysosomal storage diseases	BronchialEpithelialCells	2	7	1.268	0.527424	1.387878
21	10	colorectal neoplasms	BronchialEpithelialCells	2	2	1.009	0.09444	10.493384
22	10	asthma	BronchialEpithelialCells	1	0	1	0	-1
23	10	head and neck neoplasms	BronchialEpithelialCells	1	6	1.188	0.450173	-0.417617
24	10	celiac disease	BronchialEpithelialCells	1	2	1.007	0.083373	-0.08396
25	10	varicose veins	BronchialEpithelialCells	1	2	1.013	0.113274	-0.114766
26	10	bile duct diseases	BronchialEpithelialCells	1	1	1	0	-1
27	10	leukemia, myeloid, acute	BronchialEpithelialCells	1	2	1.005	0.070534	-0.070888
28	10	coronary artery disease	BronchialEpithelialCells	1	2	1.011	0.104302	-0.105463
29	10	tauopathies	BronchialEpithelialCells	1	1	1	0	-1
30	10	renal tubular transport, inborn errors	BronchialEpithelialCells	1	4	1.065	0.254509	-0.255393
31	10	blood coagulation disorders	BronchialEpithelialCells	1	1	1	0	-1
32	10	muscular dystrophies	BronchialEpithelialCells	1	4	1.088	0.290269	-0.303167
33	10	uveal diseases	BronchialEpithelialCells	1	3	1.046	0.214206	-0.214747
34	10	motor neuron disease	BronchialEpithelialCells	2	7	1.211	0.482161	1.636384
35	10	cerebellar ataxia	BronchialEpithelialCells	1	2	1.014	0.11749	-0.119159
36	10	spinocerebellar degenerations	BronchialEpithelialCells	1	3	1.029	0.167806	-0.172818
37	10	alzheimer disease	BronchialEpithelialCells	1	0	1	0	-1
38	10	vasculitis	BronchialEpithelialCells	1	2	1.01	0.099499	-0.100504
39	10	lymphoma	BronchialEpithelialCells	1	3	1.035	0.199437	-0.175494
40	10	mycobacterium infections	BronchialEpithelialCells	1	3	1.034	0.186665	-0.182144
41	10	arrhythmias, cardiac	BronchialEpithelialCells	1	0	1	0	-1
42	10	spinocerebellar ataxias	BronchialEpithelialCells	1	2	1.008	0.089084	-0.089803
43	10	liver cirrhosis	BronchialEpithelialCells	1	0	1	0	-1
44	10	behcet syndrome	BronchialEpithelialCells	1	2	1.019	0.136525	-0.139169
45	10	liver cirrhosis, biliary	BronchialEpithelialCells	1	0	1	0	-1
46	10	charcot-marie-tooth disease	BronchialEpithelialCells	2	6	1.163	0.40796	2.051674
47	10	anemia, hemolytic	BronchialEpithelialCells	1	4	1.07	0.277669	-0.252099
48	10	blood platelet disorders	BronchialEpithelialCells	1	2	1.012	0.108885	-0.110208
49	10	spondylarthropathies	BronchialEpithelialCells	1	1	1	0	-1
50	10	dwarfism	BronchialEpithelialCells	1	0	1	0	-1
51	10	esophageal diseases	BronchialEpithelialCells	1	3	1.03	0.176352	-0.170114
52	10	hypothalamic diseases	BronchialEpithelialCells	1	1	1	0	-1
53	10	sarcoma	BronchialEpithelialCells	1	2	1.009	0.09444	-0.095298
54	10	glomerulonephritis	BronchialEpithelialCells	1	2	1.013	0.113274	-0.114766
55	10	death, sudden	BronchialEpithelialCells	1	1	1	0	-1
56	10	amyotrophic lateral sclerosis	BronchialEpithelialCells	1	4	1.08	0.285657	-0.280056
57	10	purine-pyrimidine metabolism, inborn errors	BronchialEpithelialCells	1	1	1	0	-1
58	10	leukemia, b-cell	BronchialEpithelialCells	1	1	1	0	-1
59	10	spastic paraplegia, hereditary	BronchialEpithelialCells	1	1	1	0	-1
60	10	graves disease	BronchialEpithelialCells	1	1	1	0	-1
61	10	exophthalmos	BronchialEpithelialCells	1	1	1	0	-1
62	10	cardiomyopathy, hypertrophic	BronchialEpithelialCells	1	1	1	0	-1
63	10	anemia, aplastic	BronchialEpithelialCells	9	10	1.462	0.687427	10.965527
64	10	gout	BronchialEpithelialCells	1	0	1	0	-1
65	10	carcinoma, renal cell	BronchialEpithelialCells	1	3	1.034	0.186665	-0.182144
66	10	myeloproliferative disorders	BronchialEpithelialCells	1	1	1	0	-1
67	10	adrenal gland diseases	BronchialEpithelialCells	1	0	1	0	-1
68	10	aneurysm	BronchialEpithelialCells	1	1	1	0	-1
69	10	metabolic syndrome x	BronchialEpithelialCells	1	2	1.015	0.121552	-0.123404
70	10	peroxisomal disorders	BronchialEpithelialCells	1	3	1.038	0.196357	-0.193525
1	11	nutritional and metabolic diseases	CD105._Endothelial	26	118	25.753	10.142977	0.024352
2	11	lupus erythematosus, systemic	CD105._Endothelial	1	8	1.243	0.491885	-0.494018
3	11	multiple sclerosis	CD105._Endothelial	1	8	1.234	0.491166	-0.476417
4	11	crohn disease	CD105._Endothelial	1	8	1.266	0.515018	-0.516486
5	11	diabetes mellitus, type 2	CD105._Endothelial	1	8	1.232	0.496161	-0.46759
6	11	carbohydrate metabolism, inborn errors	CD105._Endothelial	4	14	1.692	0.833748	2.768222
7	11	colitis, ulcerative	CD105._Endothelial	1	8	1.224	0.4731	-0.473472
8	11	psoriasis	CD105._Endothelial	1	9	1.318	0.568222	-0.559641
9	11	basal ganglia diseases	CD105._Endothelial	2	14	1.616	0.787746	0.487467
10	11	cerebrovascular disorders	CD105._Endothelial	1	4	1.065	0.258409	-0.25154
11	11	arterial occlusive diseases	CD105._Endothelial	1	6	1.122	0.342222	-0.356494
12	11	breast neoplasms	CD105._Endothelial	8	13	1.6	0.774597	8.262364
13	11	lipid metabolism disorders	CD105._Endothelial	1	4	1.059	0.25203	-0.234099
14	11	amino acid metabolism, inborn errors	CD105._Endothelial	5	13	1.608	0.763109	4.444972
15	11	macular degeneration	CD105._Endothelial	1	7	1.168	0.412039	-0.407729
16	11	cardiomyopathies	CD105._Endothelial	2	4	1.056	0.238462	3.958706
17	11	lung diseases, obstructive	CD105._Endothelial	1	5	1.092	0.305837	-0.300814
18	11	arteriosclerosis	CD105._Endothelial	1	4	1.059	0.243965	-0.241838
19	11	arthritis, rheumatoid	CD105._Endothelial	1	3	1.026	0.159135	-0.163383
20	11	lysosomal storage diseases	CD105._Endothelial	2	2	1.009	0.09444	10.493384
21	11	colorectal neoplasms	CD105._Endothelial	3	9	1.295	0.558547	3.052562
22	11	asthma	CD105._Endothelial	1	4	1.053	0.237046	-0.223585
23	11	head and neck neoplasms	CD105._Endothelial	2	5	1.095	0.299958	3.017086
24	11	celiac disease	CD105._Endothelial	1	2	1.007	0.083373	-0.08396
25	11	varicose veins	CD105._Endothelial	1	2	1.012	0.108885	-0.110208
26	11	bile duct diseases	CD105._Endothelial	1	4	1.062	0.257208	-0.24105
27	11	leukemia, myeloid, acute	CD105._Endothelial	3	11	1.439	0.69013	2.261894
28	11	coronary artery disease	CD105._Endothelial	1	4	1.059	0.243965	-0.241838
29	11	tauopathies	CD105._Endothelial	1	2	1.012	0.108885	-0.110208
30	11	renal tubular transport, inborn errors	CD105._Endothelial	2	3	1.025	0.156125	6.244998
31	11	blood coagulation disorders	CD105._Endothelial	2	3	1.028	0.164973	5.891883
32	11	muscular dystrophies	CD105._Endothelial	2	5	1.077	0.273991	3.368725
33	11	uveal diseases	CD105._Endothelial	1	1	1	0	-1
34	11	motor neuron disease	CD105._Endothelial	2	10	1.411	0.670879	0.877952
35	11	cerebellar ataxia	CD105._Endothelial	1	8	1.221	0.492097	-0.449099
36	11	spinocerebellar degenerations	CD105._Endothelial	2	10	1.362	0.592415	1.076947
37	11	alzheimer disease	CD105._Endothelial	1	2	1.009	0.09444	-0.095298
38	11	vasculitis	CD105._Endothelial	1	1	1	0	-1
39	11	lymphoma	CD105._Endothelial	1	5	1.076	0.272441	-0.27896
40	11	mycobacterium infections	CD105._Endothelial	1	1	1	0	-1
41	11	arrhythmias, cardiac	CD105._Endothelial	1	4	1.064	0.248805	-0.257229
42	11	spinocerebellar ataxias	CD105._Endothelial	1	8	1.26	0.537029	-0.484145
43	11	liver cirrhosis	CD105._Endothelial	1	3	1.027	0.16814	-0.160581
44	11	behcet syndrome	CD105._Endothelial	1	0	1	0	-1
45	11	liver cirrhosis, biliary	CD105._Endothelial	1	3	1.029	0.173663	-0.16699
46	11	charcot-marie-tooth disease	CD105._Endothelial	2	7	1.198	0.467756	1.714568
47	11	anemia, hemolytic	CD105._Endothelial	6	14	1.679	0.840214	5.14274
48	11	blood platelet disorders	CD105._Endothelial	2	4	1.058	0.242149	3.890171
49	11	spondylarthropathies	CD105._Endothelial	1	2	1.008	0.089084	-0.089803
50	11	dwarfism	CD105._Endothelial	1	1	1	0	-1
51	11	esophageal diseases	CD105._Endothelial	2	4	1.056	0.238462	3.958706
52	11	hypothalamic diseases	CD105._Endothelial	1	2	1.011	0.104302	-0.105463
53	11	sarcoma	CD105._Endothelial	3	6	1.158	0.415976	4.428141
54	11	glomerulonephritis	CD105._Endothelial	1	2	1.011	0.104302	-0.105463
55	11	death, sudden	CD105._Endothelial	1	0	1	0	-1
56	11	amyotrophic lateral sclerosis	CD105._Endothelial	2	5	1.106	0.347511	2.572579
57	11	purine-pyrimidine metabolism, inborn errors	CD105._Endothelial	1	3	1.031	0.178994	-0.17319
58	11	leukemia, b-cell	CD105._Endothelial	2	3	1.032	0.181593	5.330603
59	11	spastic paraplegia, hereditary	CD105._Endothelial	1	3	1.022	0.146683	-0.149983
60	11	graves disease	CD105._Endothelial	1	0	1	0	-1
61	11	exophthalmos	CD105._Endothelial	1	0	1	0	-1
62	11	cardiomyopathy, hypertrophic	CD105._Endothelial	1	0	1	0	-1
63	11	anemia, aplastic	CD105._Endothelial	9	16	1.823	0.865835	8.289104
64	11	gout	CD105._Endothelial	1	2	1.012	0.108885	-0.110208
65	11	carcinoma, renal cell	CD105._Endothelial	1	4	1.052	0.239366	-0.217241
66	11	myeloproliferative disorders	CD105._Endothelial	1	0	1	0	-1
67	11	adrenal gland diseases	CD105._Endothelial	1	3	1.027	0.162083	-0.166581
68	11	aneurysm	CD105._Endothelial	1	2	1.009	0.09444	-0.095298
69	11	metabolic syndrome x	CD105._Endothelial	1	3	1.029	0.173663	-0.16699
70	11	peroxisomal disorders	CD105._Endothelial	2	5	1.085	0.315872	2.896745
1	12	nutritional and metabolic diseases	CD14._Monocytes	38	140	20.56	10.693101	1.630958
2	12	lupus erythematosus, systemic	CD14._Monocytes	2	20	1.721	0.845671	0.329916
3	12	multiple sclerosis	CD14._Monocytes	4	19	1.69	0.809877	2.852287
4	12	crohn disease	CD14._Monocytes	2	17	1.539	0.698913	0.659596
5	12	diabetes mellitus, type 2	CD14._Monocytes	2	18	1.585	0.704823	0.588801
6	12	carbohydrate metabolism, inborn errors	CD14._Monocytes	9	26	2.052	0.961923	7.223031
7	12	colitis, ulcerative	CD14._Monocytes	1	15	1.433	0.676396	-0.640158
8	12	psoriasis	CD14._Monocytes	3	15	1.463	0.707553	2.172276
9	12	basal ganglia diseases	CD14._Monocytes	1	11	1.256	0.494433	-0.517765
10	12	cerebrovascular disorders	CD14._Monocytes	1	7	1.087	0.305665	-0.284625
11	12	arterial occlusive diseases	CD14._Monocytes	1	4	1.031	0.178994	-0.17319
12	12	breast neoplasms	CD14._Monocytes	1	6	1.073	0.271424	-0.268952
13	12	lipid metabolism disorders	CD14._Monocytes	12	14	1.399	0.611391	17.339149
14	12	amino acid metabolism, inborn errors	CD14._Monocytes	2	6	1.068	0.255687	3.645077
15	12	macular degeneration	CD14._Monocytes	1	6	1.076	0.268745	-0.282796
16	12	cardiomyopathies	CD14._Monocytes	1	4	1.038	0.201385	-0.188693
17	12	lung diseases, obstructive	CD14._Monocytes	2	11	1.237	0.482526	1.581263
18	12	arteriosclerosis	CD14._Monocytes	1	3	1.012	0.108885	-0.110208
19	12	arthritis, rheumatoid	CD14._Monocytes	1	9	1.168	0.409605	-0.410152
20	12	lysosomal storage diseases	CD14._Monocytes	20	25	1.998	0.939146	19.16847
21	12	colorectal neoplasms	CD14._Monocytes	1	7	1.11	0.340441	-0.32311
22	12	asthma	CD14._Monocytes	2	10	1.201	0.445644	1.792909
23	12	head and neck neoplasms	CD14._Monocytes	1	8	1.139	0.373737	-0.37192
24	12	celiac disease	CD14._Monocytes	1	10	1.219	0.499038	-0.438844
25	12	varicose veins	CD14._Monocytes	1	4	1.025	0.156125	-0.160128
26	12	bile duct diseases	CD14._Monocytes	1	9	1.148	0.387422	-0.382012
27	12	leukemia, myeloid, acute	CD14._Monocytes	4	12	1.272	0.509918	5.349884
28	12	coronary artery disease	CD14._Monocytes	1	2	1.002	0.044677	-0.044766
29	12	tauopathies	CD14._Monocytes	1	8	1.12	0.36	-0.333333
30	12	renal tubular transport, inborn errors	CD14._Monocytes	1	4	1.026	0.1653	-0.15729
31	12	blood coagulation disorders	CD14._Monocytes	2	6	1.061	0.259382	3.620144
32	12	muscular dystrophies	CD14._Monocytes	1	3	1.014	0.11749	-0.119159
33	12	uveal diseases	CD14._Monocytes	2	5	1.046	0.218824	4.359665
34	12	motor neuron disease	CD14._Monocytes	2	6	1.074	0.261771	3.537444
35	12	cerebellar ataxia	CD14._Monocytes	1	6	1.063	0.25106	-0.250936
36	12	spinocerebellar degenerations	CD14._Monocytes	1	6	1.077	0.277617	-0.277361
37	12	alzheimer disease	CD14._Monocytes	1	7	1.09	0.319218	-0.281939
38	12	vasculitis	CD14._Monocytes	2	5	1.043	0.207728	4.606982
39	12	lymphoma	CD14._Monocytes	1	6	1.057	0.24444	-0.233186
40	12	mycobacterium infections	CD14._Monocytes	3	10	1.219	0.470148	3.78817
41	12	arrhythmias, cardiac	CD14._Monocytes	1	3	1.014	0.125714	-0.111364
42	12	spinocerebellar ataxias	CD14._Monocytes	1	6	1.059	0.243965	-0.241838
43	12	liver cirrhosis	CD14._Monocytes	1	7	1.088	0.297079	-0.296217
44	12	behcet syndrome	CD14._Monocytes	2	4	1.032	0.192291	5.034025
45	12	liver cirrhosis, biliary	CD14._Monocytes	1	7	1.103	0.332251	-0.310006
46	12	charcot-marie-tooth disease	CD14._Monocytes	1	4	1.035	0.18378	-0.190445
47	12	anemia, hemolytic	CD14._Monocytes	2	2	1.006	0.077227	12.871156
48	12	blood platelet disorders	CD14._Monocytes	2	5	1.057	0.231843	4.067414
49	12	spondylarthropathies	CD14._Monocytes	1	4	1.035	0.189143	-0.185045
50	12	dwarfism	CD14._Monocytes	1	3	1.014	0.11749	-0.119159
51	12	esophageal diseases	CD14._Monocytes	1	5	1.057	0.24444	-0.233186
52	12	hypothalamic diseases	CD14._Monocytes	1	3	1.016	0.125475	-0.127515
53	12	sarcoma	CD14._Monocytes	1	7	1.11	0.343366	-0.320358
54	12	glomerulonephritis	CD14._Monocytes	1	5	1.052	0.239366	-0.217241
55	12	death, sudden	CD14._Monocytes	1	3	1.022	0.146683	-0.149983
56	12	amyotrophic lateral sclerosis	CD14._Monocytes	2	3	1.018	0.132951	7.386173
57	12	purine-pyrimidine metabolism, inborn errors	CD14._Monocytes	1	5	1.051	0.233236	-0.218663
58	12	leukemia, b-cell	CD14._Monocytes	1	6	1.08	0.282135	-0.283552
59	12	spastic paraplegia, hereditary	CD14._Monocytes	1	5	1.047	0.216312	-0.217278
60	12	graves disease	CD14._Monocytes	1	1	1	0	-1
61	12	exophthalmos	CD14._Monocytes	1	1	1	0	-1
62	12	cardiomyopathy, hypertrophic	CD14._Monocytes	1	1	1	0	-1
63	12	anemia, aplastic	CD14._Monocytes	6	7	1.095	0.325538	15.067365
64	12	gout	CD14._Monocytes	1	4	1.034	0.186665	-0.182144
65	12	carcinoma, renal cell	CD14._Monocytes	2	7	1.12	0.342929	2.566132
66	12	myeloproliferative disorders	CD14._Monocytes	1	1	1	0	-1
67	12	adrenal gland diseases	CD14._Monocytes	1	1	1	0	-1
68	12	aneurysm	CD14._Monocytes	1	2	1.005	0.070534	-0.070888
69	12	metabolic syndrome x	CD14._Monocytes	1	4	1.025	0.168449	-0.148413
70	12	peroxisomal disorders	CD14._Monocytes	2	5	1.048	0.227368	4.187053
1	13	nutritional and metabolic diseases	CD34.	25	152	30.908	11.962673	-0.49387
2	13	lupus erythematosus, systemic	CD34.	2	19	1.928	0.999408	0.072043
3	13	multiple sclerosis	CD34.	2	14	1.507	0.714109	0.690371
4	13	crohn disease	CD34.	2	16	1.586	0.790319	0.523839
5	13	diabetes mellitus, type 2	CD34.	1	15	1.529	0.751771	-0.703672
6	13	carbohydrate metabolism, inborn errors	CD34.	4	26	2.423	1.209988	1.303319
7	13	colitis, ulcerative	CD34.	1	14	1.489	0.715457	-0.683479
8	13	psoriasis	CD34.	1	9	1.222	0.490628	-0.452481
9	13	basal ganglia diseases	CD34.	2	16	1.617	0.764402	0.501045
10	13	cerebrovascular disorders	CD34.	1	8	1.173	0.420798	-0.411124
11	13	arterial occlusive diseases	CD34.	2	11	1.331	0.575707	1.162049
12	13	breast neoplasms	CD34.	11	19	1.808	0.901741	10.19362
13	13	lipid metabolism disorders	CD34.	3	9	1.21	0.473181	3.78291
14	13	amino acid metabolism, inborn errors	CD34.	4	13	1.436	0.644906	3.975772
15	13	macular degeneration	CD34.	1	10	1.32	0.611228	-0.523536
16	13	cardiomyopathies	CD34.	2	9	1.243	0.530991	1.425637
17	13	lung diseases, obstructive	CD34.	1	7	1.148	0.402611	-0.3676
18	13	arteriosclerosis	CD34.	2	10	1.267	0.534519	1.371325
19	13	arthritis, rheumatoid	CD34.	1	10	1.279	0.545123	-0.511811
20	13	lysosomal storage diseases	CD34.	5	12	1.392	0.639012	5.646219
21	13	colorectal neoplasms	CD34.	5	12	1.377	0.644105	5.624861
22	13	asthma	CD34.	1	7	1.161	0.406299	-0.39626
23	13	head and neck neoplasms	CD34.	1	8	1.172	0.417631	-0.411846
24	13	celiac disease	CD34.	1	8	1.196	0.466459	-0.420187
25	13	varicose veins	CD34.	1	6	1.107	0.348642	-0.306905
26	13	bile duct diseases	CD34.	1	11	1.3	0.563915	-0.531995
27	13	leukemia, myeloid, acute	CD34.	7	23	2.194	1.140335	4.214551
28	13	coronary artery disease	CD34.	2	9	1.236	0.519908	1.469492
29	13	tauopathies	CD34.	1	5	1.06	0.2498	-0.240192
30	13	renal tubular transport, inborn errors	CD34.	1	2	1.003	0.05469	-0.054855
31	13	blood coagulation disorders	CD34.	2	6	1.08	0.285657	3.220644
32	13	muscular dystrophies	CD34.	1	6	1.092	0.324863	-0.283196
33	13	uveal diseases	CD34.	1	2	1.008	0.089084	-0.089803
34	13	motor neuron disease	CD34.	2	10	1.263	0.493792	1.49253
35	13	cerebellar ataxia	CD34.	1	10	1.27	0.53768	-0.502157
36	13	spinocerebellar degenerations	CD34.	2	13	1.455	0.721093	0.755797
37	13	alzheimer disease	CD34.	1	4	1.032	0.176	-0.181818
38	13	vasculitis	CD34.	1	1	1	0	-1
39	13	lymphoma	CD34.	1	8	1.159	0.416796	-0.381481
40	13	mycobacterium infections	CD34.	1	3	1.026	0.159135	-0.163383
41	13	arrhythmias, cardiac	CD34.	1	5	1.053	0.23279	-0.227673
42	13	spinocerebellar ataxias	CD34.	1	10	1.255	0.523426	-0.487175
43	13	liver cirrhosis	CD34.	1	8	1.174	0.430957	-0.403753
44	13	behcet syndrome	CD34.	1	1	1	0	-1
45	13	liver cirrhosis, biliary	CD34.	1	8	1.163	0.403027	-0.404439
46	13	charcot-marie-tooth disease	CD34.	1	5	1.054	0.238923	-0.226015
47	13	anemia, hemolytic	CD34.	1	5	1.055	0.232325	-0.236737
48	13	blood platelet disorders	CD34.	2	5	1.075	0.29219	3.165748
49	13	spondylarthropathies	CD34.	1	5	1.063	0.258903	-0.243334
50	13	dwarfism	CD34.	1	4	1.052	0.235151	-0.221134
51	13	esophageal diseases	CD34.	1	5	1.058	0.237983	-0.243715
52	13	hypothalamic diseases	CD34.	1	3	1.021	0.150197	-0.139817
53	13	sarcoma	CD34.	3	8	1.19	0.442606	4.089417
54	13	glomerulonephritis	CD34.	1	2	1.01	0.099499	-0.100504
55	13	death, sudden	CD34.	1	3	1.023	0.149903	-0.153432
56	13	amyotrophic lateral sclerosis	CD34.	2	4	1.036	0.196733	4.900034
57	13	purine-pyrimidine metabolism, inborn errors	CD34.	1	4	1.038	0.201385	-0.188693
58	13	leukemia, b-cell	CD34.	1	2	1.006	0.077227	-0.077693
59	13	spastic paraplegia, hereditary	CD34.	1	5	1.062	0.26487	-0.234077
60	13	graves disease	CD34.	1	3	1.017	0.136788	-0.12428
61	13	exophthalmos	CD34.	1	3	1.021	0.143384	-0.14646
62	13	cardiomyopathy, hypertrophic	CD34.	2	4	1.031	0.173318	5.590891
63	13	anemia, aplastic	CD34.	9	17	1.715	0.812265	8.968744
64	13	gout	CD34.	1	4	1.034	0.186665	-0.182144
65	13	carcinoma, renal cell	CD34.	2	6	1.089	0.321059	2.837483
66	13	myeloproliferative disorders	CD34.	2	7	1.131	0.368563	2.357803
67	13	adrenal gland diseases	CD34.	1	0	1	0	-1
68	13	aneurysm	CD34.	1	2	1.002	0.044677	-0.044766
69	13	metabolic syndrome x	CD34.	1	3	1.021	0.150197	-0.139817
70	13	peroxisomal disorders	CD34.	3	7	1.134	0.371543	5.022303
1	14	nutritional and metabolic diseases	CD4._Tcells	15	117	20.306	8.951892	-0.592724
2	14	lupus erythematosus, systemic	CD4._Tcells	2	19	1.903	1.006773	0.096347
3	14	multiple sclerosis	CD4._Tcells	3	21	2.112	1.107906	0.801512
4	14	crohn disease	CD4._Tcells	3	22	2.098	1.114628	0.809238
5	14	diabetes mellitus, type 2	CD4._Tcells	2	18	1.852	0.92309	0.160331
6	14	carbohydrate metabolism, inborn errors	CD4._Tcells	4	17	1.759	0.89046	2.516677
7	14	colitis, ulcerative	CD4._Tcells	2	9	1.273	0.538954	1.34891
8	14	psoriasis	CD4._Tcells	2	14	1.543	0.741722	0.616134
9	14	basal ganglia diseases	CD4._Tcells	1	6	1.101	0.341759	-0.29553
10	14	cerebrovascular disorders	CD4._Tcells	1	6	1.105	0.334627	-0.313783
11	14	arterial occlusive diseases	CD4._Tcells	1	4	1.038	0.196357	-0.193525
12	14	breast neoplasms	CD4._Tcells	1	5	1.074	0.29073	-0.254532
13	14	lipid metabolism disorders	CD4._Tcells	2	5	1.079	0.294549	3.126816
14	14	amino acid metabolism, inborn errors	CD4._Tcells	2	4	1.033	0.184149	5.251171
15	14	macular degeneration	CD4._Tcells	1	4	1.051	0.237485	-0.214751
16	14	cardiomyopathies	CD4._Tcells	1	5	1.074	0.28727	-0.257597
17	14	lung diseases, obstructive	CD4._Tcells	1	4	1.047	0.216312	-0.217278
18	14	arteriosclerosis	CD4._Tcells	1	3	1.018	0.132951	-0.135388
19	14	arthritis, rheumatoid	CD4._Tcells	2	12	1.404	0.66542	0.895675
20	14	lysosomal storage diseases	CD4._Tcells	5	12	1.416	0.654938	5.472272
21	14	colorectal neoplasms	CD4._Tcells	3	8	1.209	0.455323	3.933472
22	14	asthma	CD4._Tcells	1	4	1.043	0.217143	-0.198026
23	14	head and neck neoplasms	CD4._Tcells	1	7	1.145	0.38984	-0.371948
24	14	celiac disease	CD4._Tcells	1	11	1.37	0.62538	-0.59164
25	14	varicose veins	CD4._Tcells	1	7	1.153	0.423782	-0.361035
26	14	bile duct diseases	CD4._Tcells	1	9	1.269	0.537251	-0.500697
27	14	leukemia, myeloid, acute	CD4._Tcells	8	14	1.502	0.716935	9.063581
28	14	coronary artery disease	CD4._Tcells	1	2	1.006	0.077227	-0.077693
29	14	tauopathies	CD4._Tcells	1	3	1.018	0.132951	-0.135388
30	14	renal tubular transport, inborn errors	CD4._Tcells	1	3	1.021	0.150197	-0.139817
31	14	blood coagulation disorders	CD4._Tcells	1	0	1	0	-1
32	14	muscular dystrophies	CD4._Tcells	3	7	1.148	0.419638	4.413328
33	14	uveal diseases	CD4._Tcells	2	4	1.042	0.219627	4.361942
34	14	motor neuron disease	CD4._Tcells	2	5	1.067	0.265539	3.513607
35	14	cerebellar ataxia	CD4._Tcells	1	10	1.284	0.539763	-0.526157
36	14	spinocerebellar degenerations	CD4._Tcells	1	9	1.229	0.518227	-0.441891
37	14	alzheimer disease	CD4._Tcells	1	3	1.034	0.186665	-0.182144
38	14	vasculitis	CD4._Tcells	2	4	1.037	0.193987	4.964247
39	14	lymphoma	CD4._Tcells	1	7	1.147	0.406683	-0.361461
40	14	mycobacterium infections	CD4._Tcells	2	3	1.021	0.143384	6.827814
41	14	arrhythmias, cardiac	CD4._Tcells	1	5	1.057	0.25642	-0.222292
42	14	spinocerebellar ataxias	CD4._Tcells	1	10	1.326	0.582858	-0.559312
43	14	liver cirrhosis	CD4._Tcells	1	8	1.177	0.462246	-0.382913
44	14	behcet syndrome	CD4._Tcells	2	4	1.044	0.209914	4.55424
45	14	liver cirrhosis, biliary	CD4._Tcells	1	8	1.184	0.456228	-0.403307
46	14	charcot-marie-tooth disease	CD4._Tcells	1	2	1.008	0.089084	-0.089803
47	14	anemia, hemolytic	CD4._Tcells	1	3	1.02	0.153623	-0.130189
48	14	blood platelet disorders	CD4._Tcells	1	1	1	0	-1
49	14	spondylarthropathies	CD4._Tcells	1	7	1.151	0.39522	-0.382065
50	14	dwarfism	CD4._Tcells	1	3	1.014	0.11749	-0.119159
51	14	esophageal diseases	CD4._Tcells	1	4	1.043	0.217143	-0.198026
52	14	hypothalamic diseases	CD4._Tcells	1	1	1	0	-1
53	14	sarcoma	CD4._Tcells	4	7	1.15	0.394335	7.22736
54	14	glomerulonephritis	CD4._Tcells	1	1	1	0	-1
55	14	death, sudden	CD4._Tcells	1	2	1.006	0.077227	-0.077693
56	14	amyotrophic lateral sclerosis	CD4._Tcells	2	5	1.08	0.289137	3.181887
57	14	purine-pyrimidine metabolism, inborn errors	CD4._Tcells	1	5	1.062	0.249311	-0.248685
58	14	leukemia, b-cell	CD4._Tcells	2	7	1.13	0.372961	2.332683
59	14	spastic paraplegia, hereditary	CD4._Tcells	1	2	1.007	0.083373	-0.08396
60	14	graves disease	CD4._Tcells	1	5	1.072	0.280742	-0.256463
61	14	exophthalmos	CD4._Tcells	1	5	1.073	0.278695	-0.261935
62	14	cardiomyopathy, hypertrophic	CD4._Tcells	1	1	1	0	-1
63	14	anemia, aplastic	CD4._Tcells	9	9	1.252	0.520092	14.897356
64	14	gout	CD4._Tcells	1	4	1.055	0.232325	-0.236737
65	14	carcinoma, renal cell	CD4._Tcells	2	5	1.084	0.294863	3.106531
66	14	myeloproliferative disorders	CD4._Tcells	1	4	1.056	0.242619	-0.230815
67	14	adrenal gland diseases	CD4._Tcells	1	0	1	0	-1
68	14	aneurysm	CD4._Tcells	3	3	1.02	0.146969	13.472194
69	14	metabolic syndrome x	CD4._Tcells	1	1	1	0	-1
70	14	peroxisomal disorders	CD4._Tcells	2	2	1.002	0.044677	22.338308
1	15	nutritional and metabolic diseases	CD56._NKCells	20	153	27.127	12.712784	-0.560617
2	15	lupus erythematosus, systemic	CD56._NKCells	3	25	2.063	1.014412	0.923688
3	15	multiple sclerosis	CD56._NKCells	5	21	1.851	0.960624	3.278077
4	15	crohn disease	CD56._NKCells	2	18	1.594	0.776636	0.522767
5	15	diabetes mellitus, type 2	CD56._NKCells	1	20	1.751	0.852642	-0.880791
6	15	carbohydrate metabolism, inborn errors	CD56._NKCells	7	29	2.412	1.235417	3.713725
7	15	colitis, ulcerative	CD56._NKCells	1	13	1.342	0.578823	-0.590854
8	15	psoriasis	CD56._NKCells	3	16	1.495	0.712724	2.111618
9	15	basal ganglia diseases	CD56._NKCells	1	13	1.321	0.563879	-0.569272
10	15	cerebrovascular disorders	CD56._NKCells	1	7	1.11	0.349142	-0.315058
11	15	arterial occlusive diseases	CD56._NKCells	1	9	1.179	0.432388	-0.41398
12	15	breast neoplasms	CD56._NKCells	3	12	1.339	0.55864	2.973291
13	15	lipid metabolism disorders	CD56._NKCells	2	7	1.102	0.315588	2.845479
14	15	amino acid metabolism, inborn errors	CD56._NKCells	3	10	1.196	0.444504	4.058454
15	15	macular degeneration	CD56._NKCells	1	5	1.062	0.261067	-0.237487
16	15	cardiomyopathies	CD56._NKCells	1	5	1.043	0.202857	-0.211972
17	15	lung diseases, obstructive	CD56._NKCells	1	8	1.121	0.369268	-0.327675
18	15	arteriosclerosis	CD56._NKCells	1	8	1.142	0.371263	-0.382478
19	15	arthritis, rheumatoid	CD56._NKCells	2	11	1.257	0.575283	1.291537
20	15	lysosomal storage diseases	CD56._NKCells	8	16	1.544	0.73489	8.784983
21	15	colorectal neoplasms	CD56._NKCells	7	12	1.312	0.562722	10.108011
22	15	asthma	CD56._NKCells	1	7	1.102	0.321863	-0.316905
23	15	head and neck neoplasms	CD56._NKCells	1	9	1.194	0.44762	-0.433403
24	15	celiac disease	CD56._NKCells	1	15	1.467	0.681844	-0.684908
25	15	varicose veins	CD56._NKCells	1	6	1.085	0.309475	-0.274658
26	15	bile duct diseases	CD56._NKCells	2	9	1.165	0.421634	1.980392
27	15	leukemia, myeloid, acute	CD56._NKCells	5	15	1.465	0.634646	5.570038
28	15	coronary artery disease	CD56._NKCells	1	5	1.063	0.25106	-0.250936
29	15	tauopathies	CD56._NKCells	1	8	1.132	0.355775	-0.371021
30	15	renal tubular transport, inborn errors	CD56._NKCells	1	3	1.013	0.129734	-0.100205
31	15	blood coagulation disorders	CD56._NKCells	2	4	1.037	0.193987	4.964247
32	15	muscular dystrophies	CD56._NKCells	3	7	1.125	0.356896	5.253626
33	15	uveal diseases	CD56._NKCells	2	5	1.056	0.242619	3.890873
34	15	motor neuron disease	CD56._NKCells	2	9	1.183	0.433025	1.886725
35	15	cerebellar ataxia	CD56._NKCells	1	10	1.195	0.44156	-0.441616
36	15	spinocerebellar degenerations	CD56._NKCells	1	9	1.172	0.424754	-0.40494
37	15	alzheimer disease	CD56._NKCells	1	6	1.078	0.296506	-0.263064
38	15	vasculitis	CD56._NKCells	2	4	1.042	0.210324	4.554887
39	15	lymphoma	CD56._NKCells	1	6	1.083	0.290019	-0.286188
40	15	mycobacterium infections	CD56._NKCells	2	4	1.025	0.156125	6.244998
41	15	arrhythmias, cardiac	CD56._NKCells	1	4	1.036	0.191583	-0.187908
42	15	spinocerebellar ataxias	CD56._NKCells	1	10	1.238	0.534187	-0.445537
43	15	liver cirrhosis	CD56._NKCells	2	7	1.105	0.337602	2.651052
44	15	behcet syndrome	CD56._NKCells	2	4	1.025	0.168449	5.788109
45	15	liver cirrhosis, biliary	CD56._NKCells	2	7	1.088	0.290269	3.141915
46	15	charcot-marie-tooth disease	CD56._NKCells	1	8	1.146	0.400854	-0.364222
47	15	anemia, hemolytic	CD56._NKCells	2	6	1.065	0.254509	3.673736
48	15	blood platelet disorders	CD56._NKCells	2	4	1.031	0.184497	5.252129
49	15	spondylarthropathies	CD56._NKCells	1	7	1.103	0.316845	-0.32508
50	15	dwarfism	CD56._NKCells	2	4	1.025	0.156125	6.244998
51	15	esophageal diseases	CD56._NKCells	1	7	1.121	0.352646	-0.343121
52	15	hypothalamic diseases	CD56._NKCells	1	6	1.063	0.255012	-0.247047
53	15	sarcoma	CD56._NKCells	4	6	1.099	0.314959	9.210731
54	15	glomerulonephritis	CD56._NKCells	1	4	1.03	0.176352	-0.170114
55	15	death, sudden	CD56._NKCells	1	3	1.022	0.146683	-0.149983
56	15	amyotrophic lateral sclerosis	CD56._NKCells	2	6	1.066	0.260085	3.591139
57	15	purine-pyrimidine metabolism, inborn errors	CD56._NKCells	1	3	1.018	0.132951	-0.135388
58	15	leukemia, b-cell	CD56._NKCells	1	6	1.073	0.271424	-0.268952
59	15	spastic paraplegia, hereditary	CD56._NKCells	1	5	1.049	0.220452	-0.222271
60	15	graves disease	CD56._NKCells	1	2	1.005	0.070534	-0.070888
61	15	exophthalmos	CD56._NKCells	1	2	1.007	0.083373	-0.08396
62	15	cardiomyopathy, hypertrophic	CD56._NKCells	1	1	1	0	-1
63	15	anemia, aplastic	CD56._NKCells	9	12	1.301	0.546259	14.094044
64	15	gout	CD56._NKCells	1	3	1.007	0.083373	-0.08396
65	15	carcinoma, renal cell	CD56._NKCells	2	4	1.025	0.156125	6.244998
66	15	myeloproliferative disorders	CD56._NKCells	1	1	1	0	-1
67	15	adrenal gland diseases	CD56._NKCells	1	2	1.004	0.063119	-0.063372
68	15	aneurysm	CD56._NKCells	2	2	1.008	0.089084	11.135529
69	15	metabolic syndrome x	CD56._NKCells	1	3	1.013	0.113274	-0.114766
70	15	peroxisomal disorders	CD56._NKCells	3	9	1.169	0.445465	4.110312
1	16	nutritional and metabolic diseases	CD8._Tcells	16	115	21.186	9.244209	-0.561
2	16	lupus erythematosus, systemic	CD8._Tcells	2	17	1.758	0.89075	0.271681
3	16	multiple sclerosis	CD8._Tcells	6	19	1.958	0.985006	4.10353
4	16	crohn disease	CD8._Tcells	2	19	1.903	0.899773	0.107805
5	16	diabetes mellitus, type 2	CD8._Tcells	1	14	1.568	0.770309	-0.737366
6	16	carbohydrate metabolism, inborn errors	CD8._Tcells	4	18	1.906	0.998581	2.096976
7	16	colitis, ulcerative	CD8._Tcells	1	8	1.203	0.483519	-0.419838
8	16	psoriasis	CD8._Tcells	2	13	1.502	0.716935	0.694624
9	16	basal ganglia diseases	CD8._Tcells	1	8	1.194	0.46083	-0.42098
10	16	cerebrovascular disorders	CD8._Tcells	1	4	1.043	0.212488	-0.202365
11	16	arterial occlusive diseases	CD8._Tcells	1	4	1.065	0.26225	-0.247855
12	16	breast neoplasms	CD8._Tcells	1	7	1.144	0.406527	-0.35422
13	16	lipid metabolism disorders	CD8._Tcells	2	4	1.05	0.235584	4.032525
14	16	amino acid metabolism, inborn errors	CD8._Tcells	2	4	1.046	0.214206	4.453667
15	16	macular degeneration	CD8._Tcells	1	3	1.019	0.143663	-0.132254
16	16	cardiomyopathies	CD8._Tcells	1	2	1.004	0.063119	-0.063372
17	16	lung diseases, obstructive	CD8._Tcells	1	5	1.077	0.295078	-0.260948
18	16	arteriosclerosis	CD8._Tcells	1	3	1.024	0.153049	-0.156813
19	16	arthritis, rheumatoid	CD8._Tcells	2	9	1.248	0.538977	1.395236
20	16	lysosomal storage diseases	CD8._Tcells	5	8	1.194	0.479962	7.929786
21	16	colorectal neoplasms	CD8._Tcells	3	8	1.188	0.432037	4.194085
22	16	asthma	CD8._Tcells	1	4	1.049	0.220452	-0.222271
23	16	head and neck neoplasms	CD8._Tcells	1	6	1.111	0.335677	-0.330675
24	16	celiac disease	CD8._Tcells	1	10	1.29	0.543967	-0.533121
25	16	varicose veins	CD8._Tcells	1	7	1.164	0.411223	-0.398811
26	16	bile duct diseases	CD8._Tcells	1	7	1.134	0.36612	-0.366
27	16	leukemia, myeloid, acute	CD8._Tcells	5	14	1.596	0.773811	4.399005
28	16	coronary artery disease	CD8._Tcells	1	2	1.004	0.063119	-0.063372
29	16	tauopathies	CD8._Tcells	1	4	1.039	0.193595	-0.201452
30	16	renal tubular transport, inborn errors	CD8._Tcells	1	4	1.052	0.235151	-0.221134
31	16	blood coagulation disorders	CD8._Tcells	1	0	1	0	-1
32	16	muscular dystrophies	CD8._Tcells	3	8	1.224	0.485617	3.657202
33	16	uveal diseases	CD8._Tcells	2	4	1.046	0.227781	4.188241
34	16	motor neuron disease	CD8._Tcells	2	9	1.241	0.512756	1.480235
35	16	cerebellar ataxia	CD8._Tcells	1	8	1.216	0.518984	-0.416198
36	16	spinocerebellar degenerations	CD8._Tcells	1	8	1.191	0.465316	-0.410474
37	16	alzheimer disease	CD8._Tcells	1	2	1.008	0.089084	-0.089803
38	16	vasculitis	CD8._Tcells	2	3	1.024	0.153049	6.377042
39	16	lymphoma	CD8._Tcells	1	9	1.253	0.528196	-0.478989
40	16	mycobacterium infections	CD8._Tcells	2	3	1.015	0.121552	8.103497
41	16	arrhythmias, cardiac	CD8._Tcells	1	3	1.016	0.125475	-0.127515
42	16	spinocerebellar ataxias	CD8._Tcells	1	8	1.204	0.438616	-0.465099
43	16	liver cirrhosis	CD8._Tcells	1	5	1.073	0.278695	-0.261935
44	16	behcet syndrome	CD8._Tcells	2	3	1.02	0.14	7
45	16	liver cirrhosis, biliary	CD8._Tcells	1	5	1.076	0.283238	-0.268325
46	16	charcot-marie-tooth disease	CD8._Tcells	1	3	1.022	0.159737	-0.137726
47	16	anemia, hemolytic	CD8._Tcells	1	4	1.037	0.199075	-0.185859
48	16	blood platelet disorders	CD8._Tcells	1	1	1	0	-1
49	16	spondylarthropathies	CD8._Tcells	1	8	1.204	0.458676	-0.444758
50	16	dwarfism	CD8._Tcells	1	2	1.013	0.113274	-0.114766
51	16	esophageal diseases	CD8._Tcells	1	4	1.041	0.212883	-0.192594
52	16	hypothalamic diseases	CD8._Tcells	1	3	1.026	0.159135	-0.163383
53	16	sarcoma	CD8._Tcells	4	8	1.205	0.448302	6.234632
54	16	glomerulonephritis	CD8._Tcells	1	1	1	0	-1
55	16	death, sudden	CD8._Tcells	1	2	1.011	0.104302	-0.105463
56	16	amyotrophic lateral sclerosis	CD8._Tcells	2	6	1.117	0.348297	2.535191
57	16	purine-pyrimidine metabolism, inborn errors	CD8._Tcells	1	5	1.07	0.266646	-0.262521
58	16	leukemia, b-cell	CD8._Tcells	2	7	1.153	0.401984	2.10705
59	16	spastic paraplegia, hereditary	CD8._Tcells	1	3	1.014	0.11749	-0.119159
60	16	graves disease	CD8._Tcells	1	2	1.007	0.083373	-0.08396
61	16	exophthalmos	CD8._Tcells	1	2	1.006	0.077227	-0.077693
62	16	cardiomyopathy, hypertrophic	CD8._Tcells	1	0	1	0	-1
63	16	anemia, aplastic	CD8._Tcells	9	9	1.253	0.522485	14.827208
64	16	gout	CD8._Tcells	1	4	1.051	0.219998	-0.231821
65	16	carcinoma, renal cell	CD8._Tcells	2	4	1.048	0.227368	4.187053
66	16	myeloproliferative disorders	CD8._Tcells	1	4	1.045	0.207304	-0.217072
67	16	adrenal gland diseases	CD8._Tcells	1	1	1	0	-1
68	16	aneurysm	CD8._Tcells	3	3	1.019	0.136525	14.510192
69	16	metabolic syndrome x	CD8._Tcells	1	2	1.004	0.063119	-0.063372
70	16	peroxisomal disorders	CD8._Tcells	2	6	1.11	0.340441	2.614257
1	17	nutritional and metabolic diseases	CardiacMyocytes	3	61	3.233	1.625026	-0.143382
2	17	lupus erythematosus, systemic	CardiacMyocytes	1	9	1.106	0.326748	-0.324409
3	17	multiple sclerosis	CardiacMyocytes	1	8	1.075	0.281736	-0.266207
4	17	crohn disease	CardiacMyocytes	1	13	1.191	0.420142	-0.454609
5	17	diabetes mellitus, type 2	CardiacMyocytes	2	8	1.068	0.259569	3.590569
6	17	carbohydrate metabolism, inborn errors	CardiacMyocytes	2	7	1.054	0.2347	4.030681
7	17	colitis, ulcerative	CardiacMyocytes	1	10	1.115	0.337305	-0.340937
8	17	psoriasis	CardiacMyocytes	1	9	1.116	0.347194	-0.334107
9	17	basal ganglia diseases	CardiacMyocytes	1	2	1.001	0.031607	-0.031639
10	17	cerebrovascular disorders	CardiacMyocytes	1	6	1.052	0.235151	-0.221134
11	17	arterial occlusive diseases	CardiacMyocytes	2	8	1.084	0.311358	2.941948
12	17	breast neoplasms	CardiacMyocytes	3	7	1.05	0.231301	8.430585
13	17	lipid metabolism disorders	CardiacMyocytes	1	4	1.021	0.143384	-0.14646
14	17	amino acid metabolism, inborn errors	CardiacMyocytes	3	9	1.103	0.316845	5.987147
15	17	macular degeneration	CardiacMyocytes	1	5	1.023	0.156432	-0.147029
16	17	cardiomyopathies	CardiacMyocytes	2	10	1.117	0.348297	2.535191
17	17	lung diseases, obstructive	CardiacMyocytes	2	7	1.058	0.261985	3.595629
18	17	arteriosclerosis	CardiacMyocytes	2	7	1.065	0.254509	3.673736
19	17	arthritis, rheumatoid	CardiacMyocytes	1	6	1.04	0.195959	-0.204124
20	17	lysosomal storage diseases	CardiacMyocytes	1	1	1	0	-1
21	17	colorectal neoplasms	CardiacMyocytes	1	6	1.043	0.212488	-0.202365
22	17	asthma	CardiacMyocytes	2	6	1.037	0.188762	5.101669
23	17	head and neck neoplasms	CardiacMyocytes	2	5	1.028	0.170927	5.686642
24	17	celiac disease	CardiacMyocytes	1	3	1.01	0.099499	-0.100504
25	17	varicose veins	CardiacMyocytes	1	4	1.012	0.108885	-0.110208
26	17	bile duct diseases	CardiacMyocytes	2	5	1.034	0.197089	4.901344
27	17	leukemia, myeloid, acute	CardiacMyocytes	1	7	1.066	0.260085	-0.253764
28	17	coronary artery disease	CardiacMyocytes	2	6	1.034	0.186665	5.175033
29	17	tauopathies	CardiacMyocytes	1	4	1.009	0.104494	-0.086129
30	17	renal tubular transport, inborn errors	CardiacMyocytes	2	6	1.05	0.226936	4.1862
31	17	blood coagulation disorders	CardiacMyocytes	1	6	1.043	0.217143	-0.198026
32	17	muscular dystrophies	CardiacMyocytes	2	5	1.024	0.153049	6.377042
33	17	uveal diseases	CardiacMyocytes	1	5	1.032	0.181593	-0.176218
34	17	motor neuron disease	CardiacMyocytes	2	3	1.011	0.104302	9.48204
35	17	cerebellar ataxia	CardiacMyocytes	1	3	1.005	0.070534	-0.070888
36	17	spinocerebellar degenerations	CardiacMyocytes	1	4	1.015	0.137022	-0.109472
37	17	alzheimer disease	CardiacMyocytes	1	4	1.01	0.099499	-0.100504
38	17	vasculitis	CardiacMyocytes	1	4	1.014	0.11749	-0.119159
39	17	lymphoma	CardiacMyocytes	1	6	1.048	0.218394	-0.219786
40	17	mycobacterium infections	CardiacMyocytes	2	3	1.005	0.070534	14.106736
41	17	arrhythmias, cardiac	CardiacMyocytes	1	7	1.055	0.23659	-0.232469
42	17	spinocerebellar ataxias	CardiacMyocytes	1	3	1.009	0.09444	-0.095298
43	17	liver cirrhosis	CardiacMyocytes	2	4	1.018	0.132951	7.386173
44	17	behcet syndrome	CardiacMyocytes	1	4	1.015	0.121552	-0.123404
45	17	liver cirrhosis, biliary	CardiacMyocytes	2	4	1.021	0.143384	6.827814
46	17	charcot-marie-tooth disease	CardiacMyocytes	1	3	1.006	0.077227	-0.077693
47	17	anemia, hemolytic	CardiacMyocytes	1	4	1.017	0.129271	-0.131507
48	17	blood platelet disorders	CardiacMyocytes	1	3	1.006	0.077227	-0.077693
49	17	spondylarthropathies	CardiacMyocytes	1	4	1.019	0.136525	-0.139169
50	17	dwarfism	CardiacMyocytes	1	6	1.037	0.193987	-0.190734
51	17	esophageal diseases	CardiacMyocytes	1	6	1.038	0.191196	-0.198749
52	17	hypothalamic diseases	CardiacMyocytes	2	5	1.033	0.184149	5.251171
53	17	sarcoma	CardiacMyocytes	2	5	1.029	0.167806	5.786429
54	17	glomerulonephritis	CardiacMyocytes	1	4	1.02	0.14	-0.142857
55	17	death, sudden	CardiacMyocytes	1	5	1.022	0.153349	-0.143463
56	17	amyotrophic lateral sclerosis	CardiacMyocytes	1	0	1	0	-1
57	17	purine-pyrimidine metabolism, inborn errors	CardiacMyocytes	1	1	1	0	-1
58	17	leukemia, b-cell	CardiacMyocytes	1	1	1	0	-1
59	17	spastic paraplegia, hereditary	CardiacMyocytes	1	0	1	0	-1
60	17	graves disease	CardiacMyocytes	1	2	1.002	0.044677	-0.044766
61	17	exophthalmos	CardiacMyocytes	1	2	1.002	0.044677	-0.044766
62	17	cardiomyopathy, hypertrophic	CardiacMyocytes	2	5	1.035	0.18378	5.25085
63	17	anemia, aplastic	CardiacMyocytes	1	1	1	0	-1
64	17	gout	CardiacMyocytes	1	1	1	0	-1
65	17	carcinoma, renal cell	CardiacMyocytes	1	3	1.012	0.108885	-0.110208
66	17	myeloproliferative disorders	CardiacMyocytes	1	2	1.002	0.044677	-0.044766
67	17	adrenal gland diseases	CardiacMyocytes	1	2	1.004	0.063119	-0.063372
68	17	aneurysm	CardiacMyocytes	3	4	1.015	0.121552	16.330398
69	17	metabolic syndrome x	CardiacMyocytes	1	1	1	0	-1
70	17	peroxisomal disorders	CardiacMyocytes	1	1	1	0	-1
1	18	nutritional and metabolic diseases	Cerebellum	1	7	1.289	0.485262	-0.595555
2	18	lupus erythematosus, systemic	Cerebellum	1	0	1	0	-1
3	18	multiple sclerosis	Cerebellum	1	0	1	0	-1
4	18	crohn disease	Cerebellum	1	1	1	0	-1
5	18	diabetes mellitus, type 2	Cerebellum	1	2	1.011	0.104302	-0.105463
6	18	carbohydrate metabolism, inborn errors	Cerebellum	1	1	1	0	-1
7	18	colitis, ulcerative	Cerebellum	1	1	1	0	-1
8	18	psoriasis	Cerebellum	1	0	1	0	-1
9	18	basal ganglia diseases	Cerebellum	1	0	1	0	-1
10	18	cerebrovascular disorders	Cerebellum	1	0	1	0	-1
11	18	arterial occlusive diseases	Cerebellum	1	0	1	0	-1
12	18	breast neoplasms	Cerebellum	1	1	1	0	-1
13	18	lipid metabolism disorders	Cerebellum	1	0	1	0	-1
14	18	amino acid metabolism, inborn errors	Cerebellum	1	1	1	0	-1
15	18	macular degeneration	Cerebellum	1	0	1	0	-1
16	18	cardiomyopathies	Cerebellum	1	0	1	0	-1
17	18	lung diseases, obstructive	Cerebellum	1	0	1	0	-1
18	18	arteriosclerosis	Cerebellum	1	0	1	0	-1
19	18	arthritis, rheumatoid	Cerebellum	1	0	1	0	-1
20	18	lysosomal storage diseases	Cerebellum	1	0	1	0	-1
21	18	colorectal neoplasms	Cerebellum	1	1	1	0	-1
22	18	asthma	Cerebellum	1	0	1	0	-1
23	18	head and neck neoplasms	Cerebellum	1	1	1	0	-1
24	18	celiac disease	Cerebellum	1	0	1	0	-1
25	18	varicose veins	Cerebellum	1	0	1	0	-1
26	18	bile duct diseases	Cerebellum	1	0	1	0	-1
27	18	leukemia, myeloid, acute	Cerebellum	1	2	1.014	0.11749	-0.119159
28	18	coronary artery disease	Cerebellum	1	0	1	0	-1
29	18	tauopathies	Cerebellum	1	0	1	0	-1
30	18	renal tubular transport, inborn errors	Cerebellum	1	0	1	0	-1
31	18	blood coagulation disorders	Cerebellum	1	0	1	0	-1
32	18	muscular dystrophies	Cerebellum	1	1	1	0	-1
33	18	uveal diseases	Cerebellum	1	1	1	0	-1
34	18	motor neuron disease	Cerebellum	1	1	1	0	-1
35	18	cerebellar ataxia	Cerebellum	1	3	1.05	0.217945	-0.229416
36	18	spinocerebellar degenerations	Cerebellum	1	2	1.013	0.113274	-0.114766
37	18	alzheimer disease	Cerebellum	1	0	1	0	-1
38	18	vasculitis	Cerebellum	1	0	1	0	-1
39	18	lymphoma	Cerebellum	1	0	1	0	-1
40	18	mycobacterium infections	Cerebellum	1	0	1	0	-1
41	18	arrhythmias, cardiac	Cerebellum	1	2	1.011	0.104302	-0.105463
42	18	spinocerebellar ataxias	Cerebellum	1	2	1.015	0.121552	-0.123404
43	18	liver cirrhosis	Cerebellum	1	0	1	0	-1
44	18	behcet syndrome	Cerebellum	1	0	1	0	-1
45	18	liver cirrhosis, biliary	Cerebellum	1	0	1	0	-1
46	18	charcot-marie-tooth disease	Cerebellum	1	0	1	0	-1
47	18	anemia, hemolytic	Cerebellum	1	1	1	0	-1
48	18	blood platelet disorders	Cerebellum	1	0	1	0	-1
49	18	spondylarthropathies	Cerebellum	1	0	1	0	-1
50	18	dwarfism	Cerebellum	1	1	1	0	-1
51	18	esophageal diseases	Cerebellum	1	1	1	0	-1
52	18	hypothalamic diseases	Cerebellum	1	0	1	0	-1
53	18	sarcoma	Cerebellum	1	0	1	0	-1
54	18	glomerulonephritis	Cerebellum	1	0	1	0	-1
55	18	death, sudden	Cerebellum	1	0	1	0	-1
56	18	amyotrophic lateral sclerosis	Cerebellum	1	1	1	0	-1
57	18	purine-pyrimidine metabolism, inborn errors	Cerebellum	1	1	1	0	-1
58	18	leukemia, b-cell	Cerebellum	1	0	1	0	-1
59	18	spastic paraplegia, hereditary	Cerebellum	1	1	1	0	-1
60	18	graves disease	Cerebellum	1	0	1	0	-1
61	18	exophthalmos	Cerebellum	1	0	1	0	-1
62	18	cardiomyopathy, hypertrophic	Cerebellum	1	0	1	0	-1
63	18	anemia, aplastic	Cerebellum	1	0	1	0	-1
64	18	gout	Cerebellum	1	1	1	0	-1
65	18	carcinoma, renal cell	Cerebellum	1	0	1	0	-1
66	18	myeloproliferative disorders	Cerebellum	1	1	1	0	-1
67	18	adrenal gland diseases	Cerebellum	1	0	1	0	-1
68	18	aneurysm	Cerebellum	1	0	1	0	-1
69	18	metabolic syndrome x	Cerebellum	1	0	1	0	-1
70	18	peroxisomal disorders	Cerebellum	1	0	1	0	-1
1	19	nutritional and metabolic diseases	CerebellumPeduncles	1	16	1.734	0.789458	-0.929752
2	19	lupus erythematosus, systemic	CerebellumPeduncles	1	0	1	0	-1
3	19	multiple sclerosis	CerebellumPeduncles	1	1	1	0	-1
4	19	crohn disease	CerebellumPeduncles	1	2	1.006	0.077227	-0.077693
5	19	diabetes mellitus, type 2	CerebellumPeduncles	1	2	1.008	0.089084	-0.089803
6	19	carbohydrate metabolism, inborn errors	CerebellumPeduncles	1	1	1	0	-1
7	19	colitis, ulcerative	CerebellumPeduncles	1	1	1	0	-1
8	19	psoriasis	CerebellumPeduncles	1	0	1	0	-1
9	19	basal ganglia diseases	CerebellumPeduncles	1	1	1	0	-1
10	19	cerebrovascular disorders	CerebellumPeduncles	1	1	1	0	-1
11	19	arterial occlusive diseases	CerebellumPeduncles	1	0	1	0	-1
12	19	breast neoplasms	CerebellumPeduncles	1	0	1	0	-1
13	19	lipid metabolism disorders	CerebellumPeduncles	1	1	1	0	-1
14	19	amino acid metabolism, inborn errors	CerebellumPeduncles	1	1	1	0	-1
15	19	macular degeneration	CerebellumPeduncles	1	0	1	0	-1
16	19	cardiomyopathies	CerebellumPeduncles	1	1	1	0	-1
17	19	lung diseases, obstructive	CerebellumPeduncles	1	0	1	0	-1
18	19	arteriosclerosis	CerebellumPeduncles	1	0	1	0	-1
19	19	arthritis, rheumatoid	CerebellumPeduncles	1	0	1	0	-1
20	19	lysosomal storage diseases	CerebellumPeduncles	1	0	1	0	-1
21	19	colorectal neoplasms	CerebellumPeduncles	1	1	1	0	-1
22	19	asthma	CerebellumPeduncles	1	0	1	0	-1
23	19	head and neck neoplasms	CerebellumPeduncles	1	0	1	0	-1
24	19	celiac disease	CerebellumPeduncles	1	1	1	0	-1
25	19	varicose veins	CerebellumPeduncles	1	2	1.008	0.089084	-0.089803
26	19	bile duct diseases	CerebellumPeduncles	1	0	1	0	-1
27	19	leukemia, myeloid, acute	CerebellumPeduncles	1	2	1.007	0.083373	-0.08396
28	19	coronary artery disease	CerebellumPeduncles	1	0	1	0	-1
29	19	tauopathies	CerebellumPeduncles	1	1	1	0	-1
30	19	renal tubular transport, inborn errors	CerebellumPeduncles	1	1	1	0	-1
31	19	blood coagulation disorders	CerebellumPeduncles	1	0	1	0	-1
32	19	muscular dystrophies	CerebellumPeduncles	1	1	1	0	-1
33	19	uveal diseases	CerebellumPeduncles	1	1	1	0	-1
34	19	motor neuron disease	CerebellumPeduncles	1	3	1.016	0.125475	-0.127515
35	19	cerebellar ataxia	CerebellumPeduncles	2	6	1.138	0.367364	2.346449
36	19	spinocerebellar degenerations	CerebellumPeduncles	2	5	1.081	0.290584	3.162598
37	19	alzheimer disease	CerebellumPeduncles	1	0	1	0	-1
38	19	vasculitis	CerebellumPeduncles	1	0	1	0	-1
39	19	lymphoma	CerebellumPeduncles	1	1	1	0	-1
40	19	mycobacterium infections	CerebellumPeduncles	1	0	1	0	-1
41	19	arrhythmias, cardiac	CerebellumPeduncles	1	2	1.01	0.099499	-0.100504
42	19	spinocerebellar ataxias	CerebellumPeduncles	2	5	1.095	0.322452	2.806623
43	19	liver cirrhosis	CerebellumPeduncles	1	0	1	0	-1
44	19	behcet syndrome	CerebellumPeduncles	1	0	1	0	-1
45	19	liver cirrhosis, biliary	CerebellumPeduncles	1	0	1	0	-1
46	19	charcot-marie-tooth disease	CerebellumPeduncles	1	1	1	0	-1
47	19	anemia, hemolytic	CerebellumPeduncles	1	1	1	0	-1
48	19	blood platelet disorders	CerebellumPeduncles	1	0	1	0	-1
49	19	spondylarthropathies	CerebellumPeduncles	1	0	1	0	-1
50	19	dwarfism	CerebellumPeduncles	1	1	1	0	-1
51	19	esophageal diseases	CerebellumPeduncles	1	0	1	0	-1
52	19	hypothalamic diseases	CerebellumPeduncles	1	0	1	0	-1
53	19	sarcoma	CerebellumPeduncles	1	1	1	0	-1
54	19	glomerulonephritis	CerebellumPeduncles	1	0	1	0	-1
55	19	death, sudden	CerebellumPeduncles	1	2	1.011	0.104302	-0.105463
56	19	amyotrophic lateral sclerosis	CerebellumPeduncles	1	3	1.027	0.162083	-0.166581
57	19	purine-pyrimidine metabolism, inborn errors	CerebellumPeduncles	1	2	1.009	0.09444	-0.095298
58	19	leukemia, b-cell	CerebellumPeduncles	1	0	1	0	-1
59	19	spastic paraplegia, hereditary	CerebellumPeduncles	1	1	1	0	-1
60	19	graves disease	CerebellumPeduncles	1	0	1	0	-1
61	19	exophthalmos	CerebellumPeduncles	1	0	1	0	-1
62	19	cardiomyopathy, hypertrophic	CerebellumPeduncles	1	0	1	0	-1
63	19	anemia, aplastic	CerebellumPeduncles	1	0	1	0	-1
64	19	gout	CerebellumPeduncles	1	2	1.007	0.083373	-0.08396
65	19	carcinoma, renal cell	CerebellumPeduncles	1	1	1	0	-1
66	19	myeloproliferative disorders	CerebellumPeduncles	1	1	1	0	-1
67	19	adrenal gland diseases	CerebellumPeduncles	1	0	1	0	-1
68	19	aneurysm	CerebellumPeduncles	1	0	1	0	-1
69	19	metabolic syndrome x	CerebellumPeduncles	1	1	1	0	-1
70	19	peroxisomal disorders	CerebellumPeduncles	1	0	1	0	-1
1	20	nutritional and metabolic diseases	CiliaryGanglion	1	1	1	0	-1
2	20	lupus erythematosus, systemic	CiliaryGanglion	1	0	1	0	-1
3	20	multiple sclerosis	CiliaryGanglion	1	0	1	0	-1
4	20	crohn disease	CiliaryGanglion	1	0	1	0	-1
5	20	diabetes mellitus, type 2	CiliaryGanglion	1	1	1	0	-1
6	20	carbohydrate metabolism, inborn errors	CiliaryGanglion	1	0	1	0	-1
7	20	colitis, ulcerative	CiliaryGanglion	1	0	1	0	-1
8	20	psoriasis	CiliaryGanglion	1	0	1	0	-1
9	20	basal ganglia diseases	CiliaryGanglion	1	0	1	0	-1
10	20	cerebrovascular disorders	CiliaryGanglion	1	0	1	0	-1
11	20	arterial occlusive diseases	CiliaryGanglion	1	0	1	0	-1
12	20	breast neoplasms	CiliaryGanglion	1	1	1	0	-1
13	20	lipid metabolism disorders	CiliaryGanglion	1	0	1	0	-1
14	20	amino acid metabolism, inborn errors	CiliaryGanglion	1	0	1	0	-1
15	20	macular degeneration	CiliaryGanglion	1	0	1	0	-1
16	20	cardiomyopathies	CiliaryGanglion	1	0	1	0	-1
17	20	lung diseases, obstructive	CiliaryGanglion	1	0	1	0	-1
18	20	arteriosclerosis	CiliaryGanglion	1	0	1	0	-1
19	20	arthritis, rheumatoid	CiliaryGanglion	1	0	1	0	-1
20	20	lysosomal storage diseases	CiliaryGanglion	1	0	1	0	-1
21	20	colorectal neoplasms	CiliaryGanglion	1	0	1	0	-1
22	20	asthma	CiliaryGanglion	1	0	1	0	-1
23	20	head and neck neoplasms	CiliaryGanglion	1	1	1	0	-1
24	20	celiac disease	CiliaryGanglion	1	0	1	0	-1
25	20	varicose veins	CiliaryGanglion	1	1	1	0	-1
26	20	bile duct diseases	CiliaryGanglion	1	1	1	0	-1
27	20	leukemia, myeloid, acute	CiliaryGanglion	1	0	1	0	-1
28	20	coronary artery disease	CiliaryGanglion	1	0	1	0	-1
29	20	tauopathies	CiliaryGanglion	1	0	1	0	-1
30	20	renal tubular transport, inborn errors	CiliaryGanglion	1	0	1	0	-1
31	20	blood coagulation disorders	CiliaryGanglion	1	0	1	0	-1
32	20	muscular dystrophies	CiliaryGanglion	1	0	1	0	-1
33	20	uveal diseases	CiliaryGanglion	1	0	1	0	-1
34	20	motor neuron disease	CiliaryGanglion	1	0	1	0	-1
35	20	cerebellar ataxia	CiliaryGanglion	1	0	1	0	-1
36	20	spinocerebellar degenerations	CiliaryGanglion	1	0	1	0	-1
37	20	alzheimer disease	CiliaryGanglion	1	0	1	0	-1
38	20	vasculitis	CiliaryGanglion	1	0	1	0	-1
39	20	lymphoma	CiliaryGanglion	1	1	1	0	-1
40	20	mycobacterium infections	CiliaryGanglion	1	0	1	0	-1
41	20	arrhythmias, cardiac	CiliaryGanglion	1	0	1	0	-1
42	20	spinocerebellar ataxias	CiliaryGanglion	1	0	1	0	-1
43	20	liver cirrhosis	CiliaryGanglion	1	1	1	0	-1
44	20	behcet syndrome	CiliaryGanglion	1	0	1	0	-1
45	20	liver cirrhosis, biliary	CiliaryGanglion	1	1	1	0	-1
46	20	charcot-marie-tooth disease	CiliaryGanglion	1	0	1	0	-1
47	20	anemia, hemolytic	CiliaryGanglion	1	0	1	0	-1
48	20	blood platelet disorders	CiliaryGanglion	1	0	1	0	-1
49	20	spondylarthropathies	CiliaryGanglion	1	0	1	0	-1
50	20	dwarfism	CiliaryGanglion	1	0	1	0	-1
51	20	esophageal diseases	CiliaryGanglion	1	1	1	0	-1
52	20	hypothalamic diseases	CiliaryGanglion	1	0	1	0	-1
53	20	sarcoma	CiliaryGanglion	1	0	1	0	-1
54	20	glomerulonephritis	CiliaryGanglion	1	0	1	0	-1
55	20	death, sudden	CiliaryGanglion	1	0	1	0	-1
56	20	amyotrophic lateral sclerosis	CiliaryGanglion	1	0	1	0	-1
57	20	purine-pyrimidine metabolism, inborn errors	CiliaryGanglion	1	0	1	0	-1
58	20	leukemia, b-cell	CiliaryGanglion	1	0	1	0	-1
59	20	spastic paraplegia, hereditary	CiliaryGanglion	1	0	1	0	-1
60	20	graves disease	CiliaryGanglion	1	0	1	0	-1
61	20	exophthalmos	CiliaryGanglion	1	0	1	0	-1
62	20	cardiomyopathy, hypertrophic	CiliaryGanglion	1	0	1	0	-1
63	20	anemia, aplastic	CiliaryGanglion	1	0	1	0	-1
64	20	gout	CiliaryGanglion	1	0	1	0	-1
65	20	carcinoma, renal cell	CiliaryGanglion	1	0	1	0	-1
66	20	myeloproliferative disorders	CiliaryGanglion	1	0	1	0	-1
67	20	adrenal gland diseases	CiliaryGanglion	1	0	1	0	-1
68	20	aneurysm	CiliaryGanglion	1	0	1	0	-1
69	20	metabolic syndrome x	CiliaryGanglion	1	0	1	0	-1
70	20	peroxisomal disorders	CiliaryGanglion	1	0	1	0	-1
1	21	nutritional and metabolic diseases	CingulateCortex	4	13	1.747	0.791828	2.845316
2	21	lupus erythematosus, systemic	CingulateCortex	1	1	1	0	-1
3	21	multiple sclerosis	CingulateCortex	1	1	1	0	-1
4	21	crohn disease	CingulateCortex	1	2	1.007	0.083373	-0.08396
5	21	diabetes mellitus, type 2	CingulateCortex	1	3	1.032	0.176	-0.181818
6	21	carbohydrate metabolism, inborn errors	CingulateCortex	1	0	1	0	-1
7	21	colitis, ulcerative	CingulateCortex	1	1	1	0	-1
8	21	psoriasis	CingulateCortex	1	1	1	0	-1
9	21	basal ganglia diseases	CingulateCortex	1	3	1.031	0.173318	-0.178862
10	21	cerebrovascular disorders	CingulateCortex	1	3	1.031	0.178994	-0.17319
11	21	arterial occlusive diseases	CingulateCortex	1	3	1.039	0.193595	-0.201452
12	21	breast neoplasms	CingulateCortex	1	1	1	0	-1
13	21	lipid metabolism disorders	CingulateCortex	1	1	1	0	-1
14	21	amino acid metabolism, inborn errors	CingulateCortex	1	1	1	0	-1
15	21	macular degeneration	CingulateCortex	1	0	1	0	-1
16	21	cardiomyopathies	CingulateCortex	1	0	1	0	-1
17	21	lung diseases, obstructive	CingulateCortex	1	1	1	0	-1
18	21	arteriosclerosis	CingulateCortex	1	2	1.009	0.09444	-0.095298
19	21	arthritis, rheumatoid	CingulateCortex	1	0	1	0	-1
20	21	lysosomal storage diseases	CingulateCortex	1	0	1	0	-1
21	21	colorectal neoplasms	CingulateCortex	1	0	1	0	-1
22	21	asthma	CingulateCortex	1	1	1	0	-1
23	21	head and neck neoplasms	CingulateCortex	1	0	1	0	-1
24	21	celiac disease	CingulateCortex	1	0	1	0	-1
25	21	varicose veins	CingulateCortex	1	1	1	0	-1
26	21	bile duct diseases	CingulateCortex	1	0	1	0	-1
27	21	leukemia, myeloid, acute	CingulateCortex	1	0	1	0	-1
28	21	coronary artery disease	CingulateCortex	1	2	1.008	0.089084	-0.089803
29	21	tauopathies	CingulateCortex	2	2	1.01	0.099499	9.949874
30	21	renal tubular transport, inborn errors	CingulateCortex	1	0	1	0	-1
31	21	blood coagulation disorders	CingulateCortex	1	0	1	0	-1
32	21	muscular dystrophies	CingulateCortex	1	0	1	0	-1
33	21	uveal diseases	CingulateCortex	1	1	1	0	-1
34	21	motor neuron disease	CingulateCortex	1	3	1.032	0.176	-0.181818
35	21	cerebellar ataxia	CingulateCortex	2	3	1.04	0.200998	4.776179
36	21	spinocerebellar degenerations	CingulateCortex	2	3	1.034	0.181229	5.330269
37	21	alzheimer disease	CingulateCortex	1	1	1	0	-1
38	21	vasculitis	CingulateCortex	1	1	1	0	-1
39	21	lymphoma	CingulateCortex	1	1	1	0	-1
40	21	mycobacterium infections	CingulateCortex	1	0	1	0	-1
41	21	arrhythmias, cardiac	CingulateCortex	1	3	1.025	0.162404	-0.153937
42	21	spinocerebellar ataxias	CingulateCortex	2	3	1.031	0.173318	5.590891
43	21	liver cirrhosis	CingulateCortex	1	0	1	0	-1
44	21	behcet syndrome	CingulateCortex	1	1	1	0	-1
45	21	liver cirrhosis, biliary	CingulateCortex	1	0	1	0	-1
46	21	charcot-marie-tooth disease	CingulateCortex	1	3	1.037	0.188762	-0.196014
47	21	anemia, hemolytic	CingulateCortex	1	1	1	0	-1
48	21	blood platelet disorders	CingulateCortex	1	0	1	0	-1
49	21	spondylarthropathies	CingulateCortex	1	0	1	0	-1
50	21	dwarfism	CingulateCortex	1	0	1	0	-1
51	21	esophageal diseases	CingulateCortex	1	0	1	0	-1
52	21	hypothalamic diseases	CingulateCortex	1	1	1	0	-1
53	21	sarcoma	CingulateCortex	1	0	1	0	-1
54	21	glomerulonephritis	CingulateCortex	1	0	1	0	-1
55	21	death, sudden	CingulateCortex	1	1	1	0	-1
56	21	amyotrophic lateral sclerosis	CingulateCortex	1	3	1.036	0.18629	-0.193247
57	21	purine-pyrimidine metabolism, inborn errors	CingulateCortex	1	0	1	0	-1
58	21	leukemia, b-cell	CingulateCortex	1	0	1	0	-1
59	21	spastic paraplegia, hereditary	CingulateCortex	1	0	1	0	-1
60	21	graves disease	CingulateCortex	1	1	1	0	-1
61	21	exophthalmos	CingulateCortex	1	1	1	0	-1
62	21	cardiomyopathy, hypertrophic	CingulateCortex	1	0	1	0	-1
63	21	anemia, aplastic	CingulateCortex	1	0	1	0	-1
64	21	gout	CingulateCortex	1	0	1	0	-1
65	21	carcinoma, renal cell	CingulateCortex	1	0	1	0	-1
66	21	myeloproliferative disorders	CingulateCortex	1	0	1	0	-1
67	21	adrenal gland diseases	CingulateCortex	1	0	1	0	-1
68	21	aneurysm	CingulateCortex	1	0	1	0	-1
69	21	metabolic syndrome x	CingulateCortex	1	1	1	0	-1
70	21	peroxisomal disorders	CingulateCortex	1	0	1	0	-1
1	22	nutritional and metabolic diseases	DorsalRootGanglion	1	1	1	0	-1
2	22	lupus erythematosus, systemic	DorsalRootGanglion	1	0	1	0	-1
3	22	multiple sclerosis	DorsalRootGanglion	1	0	1	0	-1
4	22	crohn disease	DorsalRootGanglion	1	0	1	0	-1
5	22	diabetes mellitus, type 2	DorsalRootGanglion	1	0	1	0	-1
6	22	carbohydrate metabolism, inborn errors	DorsalRootGanglion	1	0	1	0	-1
7	22	colitis, ulcerative	DorsalRootGanglion	1	0	1	0	-1
8	22	psoriasis	DorsalRootGanglion	1	0	1	0	-1
9	22	basal ganglia diseases	DorsalRootGanglion	1	0	1	0	-1
10	22	cerebrovascular disorders	DorsalRootGanglion	1	0	1	0	-1
11	22	arterial occlusive diseases	DorsalRootGanglion	1	0	1	0	-1
12	22	breast neoplasms	DorsalRootGanglion	1	0	1	0	-1
13	22	lipid metabolism disorders	DorsalRootGanglion	1	0	1	0	-1
14	22	amino acid metabolism, inborn errors	DorsalRootGanglion	1	0	1	0	-1
15	22	macular degeneration	DorsalRootGanglion	1	0	1	0	-1
16	22	cardiomyopathies	DorsalRootGanglion	1	0	1	0	-1
17	22	lung diseases, obstructive	DorsalRootGanglion	1	0	1	0	-1
18	22	arteriosclerosis	DorsalRootGanglion	1	0	1	0	-1
19	22	arthritis, rheumatoid	DorsalRootGanglion	1	0	1	0	-1
20	22	lysosomal storage diseases	DorsalRootGanglion	1	0	1	0	-1
21	22	colorectal neoplasms	DorsalRootGanglion	1	0	1	0	-1
22	22	asthma	DorsalRootGanglion	1	0	1	0	-1
23	22	head and neck neoplasms	DorsalRootGanglion	1	0	1	0	-1
24	22	celiac disease	DorsalRootGanglion	1	0	1	0	-1
25	22	varicose veins	DorsalRootGanglion	1	0	1	0	-1
26	22	bile duct diseases	DorsalRootGanglion	1	0	1	0	-1
27	22	leukemia, myeloid, acute	DorsalRootGanglion	1	0	1	0	-1
28	22	coronary artery disease	DorsalRootGanglion	1	0	1	0	-1
29	22	tauopathies	DorsalRootGanglion	1	0	1	0	-1
30	22	renal tubular transport, inborn errors	DorsalRootGanglion	1	0	1	0	-1
31	22	blood coagulation disorders	DorsalRootGanglion	1	0	1	0	-1
32	22	muscular dystrophies	DorsalRootGanglion	1	0	1	0	-1
33	22	uveal diseases	DorsalRootGanglion	1	0	1	0	-1
34	22	motor neuron disease	DorsalRootGanglion	1	1	1	0	-1
35	22	cerebellar ataxia	DorsalRootGanglion	1	0	1	0	-1
36	22	spinocerebellar degenerations	DorsalRootGanglion	1	0	1	0	-1
37	22	alzheimer disease	DorsalRootGanglion	1	0	1	0	-1
38	22	vasculitis	DorsalRootGanglion	1	0	1	0	-1
39	22	lymphoma	DorsalRootGanglion	1	0	1	0	-1
40	22	mycobacterium infections	DorsalRootGanglion	1	0	1	0	-1
41	22	arrhythmias, cardiac	DorsalRootGanglion	1	0	1	0	-1
42	22	spinocerebellar ataxias	DorsalRootGanglion	1	0	1	0	-1
43	22	liver cirrhosis	DorsalRootGanglion	1	0	1	0	-1
44	22	behcet syndrome	DorsalRootGanglion	1	0	1	0	-1
45	22	liver cirrhosis, biliary	DorsalRootGanglion	1	0	1	0	-1
46	22	charcot-marie-tooth disease	DorsalRootGanglion	2	3	1.655	0.579634	0.595204
47	22	anemia, hemolytic	DorsalRootGanglion	1	0	1	0	-1
48	22	blood platelet disorders	DorsalRootGanglion	1	0	1	0	-1
49	22	spondylarthropathies	DorsalRootGanglion	1	0	1	0	-1
50	22	dwarfism	DorsalRootGanglion	1	0	1	0	-1
51	22	esophageal diseases	DorsalRootGanglion	1	0	1	0	-1
52	22	hypothalamic diseases	DorsalRootGanglion	1	0	1	0	-1
53	22	sarcoma	DorsalRootGanglion	1	0	1	0	-1
54	22	glomerulonephritis	DorsalRootGanglion	1	0	1	0	-1
55	22	death, sudden	DorsalRootGanglion	1	0	1	0	-1
56	22	amyotrophic lateral sclerosis	DorsalRootGanglion	1	1	1	0	-1
57	22	purine-pyrimidine metabolism, inborn errors	DorsalRootGanglion	1	0	1	0	-1
58	22	leukemia, b-cell	DorsalRootGanglion	1	0	1	0	-1
59	22	spastic paraplegia, hereditary	DorsalRootGanglion	1	0	1	0	-1
60	22	graves disease	DorsalRootGanglion	1	0	1	0	-1
61	22	exophthalmos	DorsalRootGanglion	1	0	1	0	-1
62	22	cardiomyopathy, hypertrophic	DorsalRootGanglion	1	0	1	0	-1
63	22	anemia, aplastic	DorsalRootGanglion	1	0	1	0	-1
64	22	gout	DorsalRootGanglion	1	0	1	0	-1
65	22	carcinoma, renal cell	DorsalRootGanglion	1	0	1	0	-1
66	22	myeloproliferative disorders	DorsalRootGanglion	1	0	1	0	-1
67	22	adrenal gland diseases	DorsalRootGanglion	1	0	1	0	-1
68	22	aneurysm	DorsalRootGanglion	1	0	1	0	-1
69	22	metabolic syndrome x	DorsalRootGanglion	1	0	1	0	-1
70	22	peroxisomal disorders	DorsalRootGanglion	1	0	1	0	-1
1	23	nutritional and metabolic diseases	GlobusPallidus	1	3	1.082	0.28156	-0.291235
2	23	lupus erythematosus, systemic	GlobusPallidus	1	0	1	0	-1
3	23	multiple sclerosis	GlobusPallidus	1	0	1	0	-1
4	23	crohn disease	GlobusPallidus	1	1	1	0	-1
5	23	diabetes mellitus, type 2	GlobusPallidus	1	0	1	0	-1
6	23	carbohydrate metabolism, inborn errors	GlobusPallidus	1	0	1	0	-1
7	23	colitis, ulcerative	GlobusPallidus	1	1	1	0	-1
8	23	psoriasis	GlobusPallidus	1	0	1	0	-1
9	23	basal ganglia diseases	GlobusPallidus	1	1	1	0	-1
10	23	cerebrovascular disorders	GlobusPallidus	1	0	1	0	-1
11	23	arterial occlusive diseases	GlobusPallidus	1	1	1	0	-1
12	23	breast neoplasms	GlobusPallidus	1	0	1	0	-1
13	23	lipid metabolism disorders	GlobusPallidus	1	0	1	0	-1
14	23	amino acid metabolism, inborn errors	GlobusPallidus	1	0	1	0	-1
15	23	macular degeneration	GlobusPallidus	1	0	1	0	-1
16	23	cardiomyopathies	GlobusPallidus	1	0	1	0	-1
17	23	lung diseases, obstructive	GlobusPallidus	1	0	1	0	-1
18	23	arteriosclerosis	GlobusPallidus	1	1	1	0	-1
19	23	arthritis, rheumatoid	GlobusPallidus	1	0	1	0	-1
20	23	lysosomal storage diseases	GlobusPallidus	1	0	1	0	-1
21	23	colorectal neoplasms	GlobusPallidus	1	0	1	0	-1
22	23	asthma	GlobusPallidus	1	0	1	0	-1
23	23	head and neck neoplasms	GlobusPallidus	1	0	1	0	-1
24	23	celiac disease	GlobusPallidus	1	0	1	0	-1
25	23	varicose veins	GlobusPallidus	1	0	1	0	-1
26	23	bile duct diseases	GlobusPallidus	1	0	1	0	-1
27	23	leukemia, myeloid, acute	GlobusPallidus	1	0	1	0	-1
28	23	coronary artery disease	GlobusPallidus	1	1	1	0	-1
29	23	tauopathies	GlobusPallidus	1	1	1	0	-1
30	23	renal tubular transport, inborn errors	GlobusPallidus	1	0	1	0	-1
31	23	blood coagulation disorders	GlobusPallidus	1	0	1	0	-1
32	23	muscular dystrophies	GlobusPallidus	1	0	1	0	-1
33	23	uveal diseases	GlobusPallidus	1	0	1	0	-1
34	23	motor neuron disease	GlobusPallidus	1	1	1	0	-1
35	23	cerebellar ataxia	GlobusPallidus	1	0	1	0	-1
36	23	spinocerebellar degenerations	GlobusPallidus	1	0	1	0	-1
37	23	alzheimer disease	GlobusPallidus	1	0	1	0	-1
38	23	vasculitis	GlobusPallidus	1	0	1	0	-1
39	23	lymphoma	GlobusPallidus	1	0	1	0	-1
40	23	mycobacterium infections	GlobusPallidus	1	0	1	0	-1
41	23	arrhythmias, cardiac	GlobusPallidus	1	0	1	0	-1
42	23	spinocerebellar ataxias	GlobusPallidus	1	0	1	0	-1
43	23	liver cirrhosis	GlobusPallidus	1	0	1	0	-1
44	23	behcet syndrome	GlobusPallidus	1	0	1	0	-1
45	23	liver cirrhosis, biliary	GlobusPallidus	1	0	1	0	-1
46	23	charcot-marie-tooth disease	GlobusPallidus	1	0	1	0	-1
47	23	anemia, hemolytic	GlobusPallidus	1	0	1	0	-1
48	23	blood platelet disorders	GlobusPallidus	1	0	1	0	-1
49	23	spondylarthropathies	GlobusPallidus	1	0	1	0	-1
50	23	dwarfism	GlobusPallidus	1	0	1	0	-1
51	23	esophageal diseases	GlobusPallidus	1	1	1	0	-1
52	23	hypothalamic diseases	GlobusPallidus	1	0	1	0	-1
53	23	sarcoma	GlobusPallidus	1	0	1	0	-1
54	23	glomerulonephritis	GlobusPallidus	1	0	1	0	-1
55	23	death, sudden	GlobusPallidus	1	1	1	0	-1
56	23	amyotrophic lateral sclerosis	GlobusPallidus	1	1	1	0	-1
57	23	purine-pyrimidine metabolism, inborn errors	GlobusPallidus	1	1	1	0	-1
58	23	leukemia, b-cell	GlobusPallidus	1	0	1	0	-1
59	23	spastic paraplegia, hereditary	GlobusPallidus	1	1	1	0	-1
60	23	graves disease	GlobusPallidus	1	0	1	0	-1
61	23	exophthalmos	GlobusPallidus	1	0	1	0	-1
62	23	cardiomyopathy, hypertrophic	GlobusPallidus	1	0	1	0	-1
63	23	anemia, aplastic	GlobusPallidus	1	0	1	0	-1
64	23	gout	GlobusPallidus	1	1	1	0	-1
65	23	carcinoma, renal cell	GlobusPallidus	1	0	1	0	-1
66	23	myeloproliferative disorders	GlobusPallidus	1	0	1	0	-1
67	23	adrenal gland diseases	GlobusPallidus	1	1	1	0	-1
68	23	aneurysm	GlobusPallidus	1	0	1	0	-1
69	23	metabolic syndrome x	GlobusPallidus	1	0	1	0	-1
70	23	peroxisomal disorders	GlobusPallidus	1	0	1	0	-1
1	24	nutritional and metabolic diseases	Heart	4	22	2.608	1.067865	1.303535
2	24	lupus erythematosus, systemic	Heart	1	2	1.013	0.113274	-0.114766
3	24	multiple sclerosis	Heart	1	1	1	0	-1
4	24	crohn disease	Heart	1	1	1	0	-1
5	24	diabetes mellitus, type 2	Heart	2	4	1.075	0.278164	3.325381
6	24	carbohydrate metabolism, inborn errors	Heart	3	9	1.434	0.61939	2.528294
7	24	colitis, ulcerative	Heart	1	2	1.016	0.125475	-0.127515
8	24	psoriasis	Heart	1	3	1.038	0.196357	-0.193525
9	24	basal ganglia diseases	Heart	1	0	1	0	-1
10	24	cerebrovascular disorders	Heart	1	2	1.011	0.104302	-0.105463
11	24	arterial occlusive diseases	Heart	1	2	1.009	0.09444	-0.095298
12	24	breast neoplasms	Heart	2	2	1.012	0.108885	9.073772
13	24	lipid metabolism disorders	Heart	1	0	1	0	-1
14	24	amino acid metabolism, inborn errors	Heart	1	3	1.033	0.178637	-0.184733
15	24	macular degeneration	Heart	1	1	1	0	-1
16	24	cardiomyopathies	Heart	4	19	2.308	0.935487	1.808684
17	24	lung diseases, obstructive	Heart	1	1	1	0	-1
18	24	arteriosclerosis	Heart	1	2	1.009	0.09444	-0.095298
19	24	arthritis, rheumatoid	Heart	1	1	1	0	-1
20	24	lysosomal storage diseases	Heart	1	2	1.014	0.11749	-0.119159
21	24	colorectal neoplasms	Heart	1	1	1	0	-1
22	24	asthma	Heart	1	1	1	0	-1
23	24	head and neck neoplasms	Heart	1	1	1	0	-1
24	24	celiac disease	Heart	1	0	1	0	-1
25	24	varicose veins	Heart	1	0	1	0	-1
26	24	bile duct diseases	Heart	1	0	1	0	-1
27	24	leukemia, myeloid, acute	Heart	1	0	1	0	-1
28	24	coronary artery disease	Heart	1	2	1.017	0.129271	-0.131507
29	24	tauopathies	Heart	1	1	1	0	-1
30	24	renal tubular transport, inborn errors	Heart	1	0	1	0	-1
31	24	blood coagulation disorders	Heart	1	0	1	0	-1
32	24	muscular dystrophies	Heart	3	10	1.482	0.632199	2.401141
33	24	uveal diseases	Heart	1	0	1	0	-1
34	24	motor neuron disease	Heart	1	0	1	0	-1
35	24	cerebellar ataxia	Heart	1	1	1	0	-1
36	24	spinocerebellar degenerations	Heart	1	1	1	0	-1
37	24	alzheimer disease	Heart	1	1	1	0	-1
38	24	vasculitis	Heart	1	0	1	0	-1
39	24	lymphoma	Heart	1	0	1	0	-1
40	24	mycobacterium infections	Heart	1	1	1	0	-1
41	24	arrhythmias, cardiac	Heart	2	5	1.116	0.352908	2.504903
42	24	spinocerebellar ataxias	Heart	1	1	1	0	-1
43	24	liver cirrhosis	Heart	1	0	1	0	-1
44	24	behcet syndrome	Heart	1	0	1	0	-1
45	24	liver cirrhosis, biliary	Heart	1	0	1	0	-1
46	24	charcot-marie-tooth disease	Heart	3	3	1.047	0.211639	9.227985
47	24	anemia, hemolytic	Heart	3	6	1.188	0.427383	4.239759
48	24	blood platelet disorders	Heart	1	0	1	0	-1
49	24	spondylarthropathies	Heart	1	0	1	0	-1
50	24	dwarfism	Heart	1	1	1	0	-1
51	24	esophageal diseases	Heart	1	0	1	0	-1
52	24	hypothalamic diseases	Heart	1	1	1	0	-1
53	24	sarcoma	Heart	1	0	1	0	-1
54	24	glomerulonephritis	Heart	1	2	1.011	0.104302	-0.105463
55	24	death, sudden	Heart	1	2	1.015	0.121552	-0.123404
56	24	amyotrophic lateral sclerosis	Heart	1	0	1	0	-1
57	24	purine-pyrimidine metabolism, inborn errors	Heart	1	0	1	0	-1
58	24	leukemia, b-cell	Heart	1	1	1	0	-1
59	24	spastic paraplegia, hereditary	Heart	1	0	1	0	-1
60	24	graves disease	Heart	1	0	1	0	-1
61	24	exophthalmos	Heart	1	0	1	0	-1
62	24	cardiomyopathy, hypertrophic	Heart	4	10	1.498	0.6603	3.789187
63	24	anemia, aplastic	Heart	1	2	1.022	0.146683	-0.149983
64	24	gout	Heart	1	0	1	0	-1
65	24	carcinoma, renal cell	Heart	1	0	1	0	-1
66	24	myeloproliferative disorders	Heart	1	1	1	0	-1
67	24	adrenal gland diseases	Heart	1	0	1	0	-1
68	24	aneurysm	Heart	1	0	1	0	-1
69	24	metabolic syndrome x	Heart	1	0	1	0	-1
70	24	peroxisomal disorders	Heart	1	1	1	0	-1
1	25	nutritional and metabolic diseases	Hypothalamus	8	44	3.442	1.886435	2.416198
2	25	lupus erythematosus, systemic	Hypothalamus	1	4	1.03	0.170587	-0.175863
3	25	multiple sclerosis	Hypothalamus	1	4	1.03	0.176352	-0.170114
4	25	crohn disease	Hypothalamus	1	4	1.027	0.16814	-0.160581
5	25	diabetes mellitus, type 2	Hypothalamus	1	5	1.076	0.272441	-0.27896
6	25	carbohydrate metabolism, inborn errors	Hypothalamus	1	4	1.031	0.178994	-0.17319
7	25	colitis, ulcerative	Hypothalamus	1	3	1.012	0.108885	-0.110208
8	25	psoriasis	Hypothalamus	1	2	1.006	0.077227	-0.077693
9	25	basal ganglia diseases	Hypothalamus	3	8	1.131	0.371267	5.034116
10	25	cerebrovascular disorders	Hypothalamus	1	4	1.028	0.176681	-0.158478
11	25	arterial occlusive diseases	Hypothalamus	1	6	1.078	0.279134	-0.279435
12	25	breast neoplasms	Hypothalamus	1	2	1.005	0.070534	-0.070888
13	25	lipid metabolism disorders	Hypothalamus	1	3	1.016	0.125475	-0.127515
14	25	amino acid metabolism, inborn errors	Hypothalamus	1	1	1	0	-1
15	25	macular degeneration	Hypothalamus	1	1	1	0	-1
16	25	cardiomyopathies	Hypothalamus	1	3	1.017	0.136788	-0.12428
17	25	lung diseases, obstructive	Hypothalamus	1	0	1	0	-1
18	25	arteriosclerosis	Hypothalamus	1	5	1.038	0.196357	-0.193525
19	25	arthritis, rheumatoid	Hypothalamus	1	1	1	0	-1
20	25	lysosomal storage diseases	Hypothalamus	1	3	1.02	0.146969	-0.136083
21	25	colorectal neoplasms	Hypothalamus	1	2	1.006	0.077227	-0.077693
22	25	asthma	Hypothalamus	1	0	1	0	-1
23	25	head and neck neoplasms	Hypothalamus	1	8	1.156	0.407018	-0.383275
24	25	celiac disease	Hypothalamus	1	2	1.006	0.077227	-0.077693
25	25	varicose veins	Hypothalamus	1	2	1.004	0.063119	-0.063372
26	25	bile duct diseases	Hypothalamus	1	1	1	0	-1
27	25	leukemia, myeloid, acute	Hypothalamus	1	0	1	0	-1
28	25	coronary artery disease	Hypothalamus	1	3	1.01	0.099499	-0.100504
29	25	tauopathies	Hypothalamus	6	8	1.141	0.396382	12.258365
30	25	renal tubular transport, inborn errors	Hypothalamus	2	4	1.029	0.173663	5.591274
31	25	blood coagulation disorders	Hypothalamus	1	0	1	0	-1
32	25	muscular dystrophies	Hypothalamus	1	3	1.015	0.121552	-0.123404
33	25	uveal diseases	Hypothalamus	1	3	1.019	0.136525	-0.139169
34	25	motor neuron disease	Hypothalamus	1	7	1.097	0.318733	-0.30433
35	25	cerebellar ataxia	Hypothalamus	1	5	1.05	0.226936	-0.220326
36	25	spinocerebellar degenerations	Hypothalamus	1	6	1.081	0.283618	-0.285596
37	25	alzheimer disease	Hypothalamus	4	7	1.112	0.351363	8.219418
38	25	vasculitis	Hypothalamus	1	2	1.008	0.089084	-0.089803
39	25	lymphoma	Hypothalamus	1	2	1.003	0.05469	-0.054855
40	25	mycobacterium infections	Hypothalamus	1	0	1	0	-1
41	25	arrhythmias, cardiac	Hypothalamus	1	3	1.014	0.11749	-0.119159
42	25	spinocerebellar ataxias	Hypothalamus	1	5	1.056	0.234231	-0.239081
43	25	liver cirrhosis	Hypothalamus	1	0	1	0	-1
44	25	behcet syndrome	Hypothalamus	1	2	1.008	0.089084	-0.089803
45	25	liver cirrhosis, biliary	Hypothalamus	1	0	1	0	-1
46	25	charcot-marie-tooth disease	Hypothalamus	1	5	1.057	0.248497	-0.229379
47	25	anemia, hemolytic	Hypothalamus	1	0	1	0	-1
48	25	blood platelet disorders	Hypothalamus	1	1	1	0	-1
49	25	spondylarthropathies	Hypothalamus	1	1	1	0	-1
50	25	dwarfism	Hypothalamus	1	2	1.004	0.063119	-0.063372
51	25	esophageal diseases	Hypothalamus	1	4	1.029	0.167806	-0.172818
52	25	hypothalamic diseases	Hypothalamus	1	4	1.023	0.149903	-0.153432
53	25	sarcoma	Hypothalamus	1	2	1.007	0.083373	-0.08396
54	25	glomerulonephritis	Hypothalamus	1	0	1	0	-1
55	25	death, sudden	Hypothalamus	1	3	1.012	0.108885	-0.110208
56	25	amyotrophic lateral sclerosis	Hypothalamus	1	6	1.075	0.278164	-0.269625
57	25	purine-pyrimidine metabolism, inborn errors	Hypothalamus	1	2	1.007	0.083373	-0.08396
58	25	leukemia, b-cell	Hypothalamus	1	1	1	0	-1
59	25	spastic paraplegia, hereditary	Hypothalamus	1	7	1.123	0.346224	-0.355261
60	25	graves disease	Hypothalamus	1	0	1	0	-1
61	25	exophthalmos	Hypothalamus	1	0	1	0	-1
62	25	cardiomyopathy, hypertrophic	Hypothalamus	1	1	1	0	-1
63	25	anemia, aplastic	Hypothalamus	1	0	1	0	-1
64	25	gout	Hypothalamus	1	2	1.006	0.077227	-0.077693
65	25	carcinoma, renal cell	Hypothalamus	1	1	1	0	-1
66	25	myeloproliferative disorders	Hypothalamus	1	2	1.002	0.044677	-0.044766
67	25	adrenal gland diseases	Hypothalamus	1	2	1.002	0.044677	-0.044766
68	25	aneurysm	Hypothalamus	1	0	1	0	-1
69	25	metabolic syndrome x	Hypothalamus	1	1	1	0	-1
70	25	peroxisomal disorders	Hypothalamus	4	4	1.022	0.159737	18.643111
1	26	nutritional and metabolic diseases	Kidney	3	14	2.419	0.804636	0.722066
2	26	lupus erythematosus, systemic	Kidney	1	0	1	0	-1
3	26	multiple sclerosis	Kidney	1	0	1	0	-1
4	26	crohn disease	Kidney	1	0	1	0	-1
5	26	diabetes mellitus, type 2	Kidney	1	1	1	0	-1
6	26	carbohydrate metabolism, inborn errors	Kidney	2	2	1.023	0.149903	6.517535
7	26	colitis, ulcerative	Kidney	1	0	1	0	-1
8	26	psoriasis	Kidney	1	1	1	0	-1
9	26	basal ganglia diseases	Kidney	1	1	1	0	-1
10	26	cerebrovascular disorders	Kidney	1	0	1	0	-1
11	26	arterial occlusive diseases	Kidney	1	1	1	0	-1
12	26	breast neoplasms	Kidney	1	0	1	0	-1
13	26	lipid metabolism disorders	Kidney	1	1	1	0	-1
14	26	amino acid metabolism, inborn errors	Kidney	2	7	1.499	0.593295	0.844437
15	26	macular degeneration	Kidney	1	1	1	0	-1
16	26	cardiomyopathies	Kidney	1	0	1	0	-1
17	26	lung diseases, obstructive	Kidney	1	0	1	0	-1
18	26	arteriosclerosis	Kidney	1	1	1	0	-1
19	26	arthritis, rheumatoid	Kidney	1	0	1	0	-1
20	26	lysosomal storage diseases	Kidney	1	0	1	0	-1
21	26	colorectal neoplasms	Kidney	1	0	1	0	-1
22	26	asthma	Kidney	1	0	1	0	-1
23	26	head and neck neoplasms	Kidney	1	1	1	0	-1
24	26	celiac disease	Kidney	1	0	1	0	-1
25	26	varicose veins	Kidney	1	0	1	0	-1
26	26	bile duct diseases	Kidney	1	1	1	0	-1
27	26	leukemia, myeloid, acute	Kidney	1	0	1	0	-1
28	26	coronary artery disease	Kidney	1	1	1	0	-1
29	26	tauopathies	Kidney	1	0	1	0	-1
30	26	renal tubular transport, inborn errors	Kidney	1	2	1.036	0.18629	-0.193247
31	26	blood coagulation disorders	Kidney	1	0	1	0	-1
32	26	muscular dystrophies	Kidney	1	0	1	0	-1
33	26	uveal diseases	Kidney	1	0	1	0	-1
34	26	motor neuron disease	Kidney	1	0	1	0	-1
35	26	cerebellar ataxia	Kidney	1	0	1	0	-1
36	26	spinocerebellar degenerations	Kidney	1	0	1	0	-1
37	26	alzheimer disease	Kidney	1	0	1	0	-1
38	26	vasculitis	Kidney	1	0	1	0	-1
39	26	lymphoma	Kidney	1	0	1	0	-1
40	26	mycobacterium infections	Kidney	1	0	1	0	-1
41	26	arrhythmias, cardiac	Kidney	1	0	1	0	-1
42	26	spinocerebellar ataxias	Kidney	1	0	1	0	-1
43	26	liver cirrhosis	Kidney	1	0	1	0	-1
44	26	behcet syndrome	Kidney	1	0	1	0	-1
45	26	liver cirrhosis, biliary	Kidney	1	0	1	0	-1
46	26	charcot-marie-tooth disease	Kidney	1	0	1	0	-1
47	26	anemia, hemolytic	Kidney	1	0	1	0	-1
48	26	blood platelet disorders	Kidney	1	0	1	0	-1
49	26	spondylarthropathies	Kidney	1	0	1	0	-1
50	26	dwarfism	Kidney	1	0	1	0	-1
51	26	esophageal diseases	Kidney	1	1	1	0	-1
52	26	hypothalamic diseases	Kidney	1	1	1	0	-1
53	26	sarcoma	Kidney	1	0	1	0	-1
54	26	glomerulonephritis	Kidney	1	0	1	0	-1
55	26	death, sudden	Kidney	1	0	1	0	-1
56	26	amyotrophic lateral sclerosis	Kidney	1	0	1	0	-1
57	26	purine-pyrimidine metabolism, inborn errors	Kidney	1	0	1	0	-1
58	26	leukemia, b-cell	Kidney	1	0	1	0	-1
59	26	spastic paraplegia, hereditary	Kidney	1	0	1	0	-1
60	26	graves disease	Kidney	1	0	1	0	-1
61	26	exophthalmos	Kidney	1	0	1	0	-1
62	26	cardiomyopathy, hypertrophic	Kidney	1	0	1	0	-1
63	26	anemia, aplastic	Kidney	1	0	1	0	-1
64	26	gout	Kidney	1	0	1	0	-1
65	26	carcinoma, renal cell	Kidney	1	0	1	0	-1
66	26	myeloproliferative disorders	Kidney	1	0	1	0	-1
67	26	adrenal gland diseases	Kidney	1	0	1	0	-1
68	26	aneurysm	Kidney	1	0	1	0	-1
69	26	metabolic syndrome x	Kidney	1	0	1	0	-1
70	26	peroxisomal disorders	Kidney	1	0	1	0	-1
1	27	nutritional and metabolic diseases	Liver	19	69	5.894	2.979054	4.399383
2	27	lupus erythematosus, systemic	Liver	3	5	1.068	0.255687	7.556104
3	27	multiple sclerosis	Liver	1	3	1.026	0.159135	-0.163383
4	27	crohn disease	Liver	1	4	1.041	0.19829	-0.206768
5	27	diabetes mellitus, type 2	Liver	2	2	1.007	0.083373	11.91038
6	27	carbohydrate metabolism, inborn errors	Liver	3	14	1.521	0.635263	2.32817
7	27	colitis, ulcerative	Liver	1	5	1.062	0.241156	-0.257095
8	27	psoriasis	Liver	1	2	1.007	0.083373	-0.08396
9	27	basal ganglia diseases	Liver	1	1	1	0	-1
10	27	cerebrovascular disorders	Liver	2	3	1.022	0.153349	6.377598
11	27	arterial occlusive diseases	Liver	1	5	1.058	0.242149	-0.239522
12	27	breast neoplasms	Liver	2	2	1.003	0.05469	18.230012
13	27	lipid metabolism disorders	Liver	4	9	1.194	0.412752	6.798275
14	27	amino acid metabolism, inborn errors	Liver	5	18	1.771	0.704669	4.58229
15	27	macular degeneration	Liver	7	11	1.334	0.538929	10.513453
16	27	cardiomyopathies	Liver	1	0	1	0	-1
17	27	lung diseases, obstructive	Liver	1	1	1	0	-1
18	27	arteriosclerosis	Liver	1	5	1.069	0.257369	-0.268097
19	27	arthritis, rheumatoid	Liver	1	2	1.006	0.077227	-0.077693
20	27	lysosomal storage diseases	Liver	2	4	1.039	0.203664	4.718557
21	27	colorectal neoplasms	Liver	2	3	1.026	0.159135	6.120583
22	27	asthma	Liver	1	1	1	0	-1
23	27	head and neck neoplasms	Liver	2	3	1.012	0.108885	9.073772
24	27	celiac disease	Liver	1	0	1	0	-1
25	27	varicose veins	Liver	1	1	1	0	-1
26	27	bile duct diseases	Liver	1	2	1.011	0.104302	-0.105463
27	27	leukemia, myeloid, acute	Liver	1	1	1	0	-1
28	27	coronary artery disease	Liver	1	3	1.028	0.164973	-0.169725
29	27	tauopathies	Liver	1	4	1.05	0.217945	-0.229416
30	27	renal tubular transport, inborn errors	Liver	1	2	1.01	0.099499	-0.100504
31	27	blood coagulation disorders	Liver	12	14	1.495	0.621269	16.908943
32	27	muscular dystrophies	Liver	1	1	1	0	-1
33	27	uveal diseases	Liver	1	1	1	0	-1
34	27	motor neuron disease	Liver	1	2	1.006	0.077227	-0.077693
35	27	cerebellar ataxia	Liver	1	0	1	0	-1
36	27	spinocerebellar degenerations	Liver	1	0	1	0	-1
37	27	alzheimer disease	Liver	1	4	1.046	0.214206	-0.214747
38	27	vasculitis	Liver	1	0	1	0	-1
39	27	lymphoma	Liver	1	0	1	0	-1
40	27	mycobacterium infections	Liver	1	0	1	0	-1
41	27	arrhythmias, cardiac	Liver	1	0	1	0	-1
42	27	spinocerebellar ataxias	Liver	1	0	1	0	-1
43	27	liver cirrhosis	Liver	1	0	1	0	-1
44	27	behcet syndrome	Liver	1	0	1	0	-1
45	27	liver cirrhosis, biliary	Liver	1	0	1	0	-1
46	27	charcot-marie-tooth disease	Liver	1	0	1	0	-1
47	27	anemia, hemolytic	Liver	4	4	1.055	0.23659	12.447675
48	27	blood platelet disorders	Liver	4	4	1.04	0.195959	15.105187
49	27	spondylarthropathies	Liver	1	0	1	0	-1
50	27	dwarfism	Liver	1	1	1	0	-1
51	27	esophageal diseases	Liver	2	2	1.009	0.09444	10.493384
52	27	hypothalamic diseases	Liver	1	0	1	0	-1
53	27	sarcoma	Liver	1	0	1	0	-1
54	27	glomerulonephritis	Liver	1	3	1.022	0.146683	-0.149983
55	27	death, sudden	Liver	1	0	1	0	-1
56	27	amyotrophic lateral sclerosis	Liver	1	1	1	0	-1
57	27	purine-pyrimidine metabolism, inborn errors	Liver	1	1	1	0	-1
58	27	leukemia, b-cell	Liver	1	0	1	0	-1
59	27	spastic paraplegia, hereditary	Liver	1	0	1	0	-1
60	27	graves disease	Liver	1	0	1	0	-1
61	27	exophthalmos	Liver	1	0	1	0	-1
62	27	cardiomyopathy, hypertrophic	Liver	1	0	1	0	-1
63	27	anemia, aplastic	Liver	1	1	1	0	-1
64	27	gout	Liver	1	0	1	0	-1
65	27	carcinoma, renal cell	Liver	1	0	1	0	-1
66	27	myeloproliferative disorders	Liver	1	0	1	0	-1
67	27	adrenal gland diseases	Liver	1	0	1	0	-1
68	27	aneurysm	Liver	1	0	1	0	-1
69	27	metabolic syndrome x	Liver	1	3	1.018	0.132951	-0.135388
70	27	peroxisomal disorders	Liver	1	3	1.017	0.129271	-0.131507
1	28	nutritional and metabolic diseases	Lung	7	37	3.337	1.796505	2.038959
2	28	lupus erythematosus, systemic	Lung	1	4	1.041	0.19829	-0.206768
3	28	multiple sclerosis	Lung	2	7	1.13	0.347994	2.500041
4	28	crohn disease	Lung	1	4	1.036	0.191583	-0.187908
5	28	diabetes mellitus, type 2	Lung	1	0	1	0	-1
6	28	carbohydrate metabolism, inborn errors	Lung	5	7	1.127	0.347665	11.140032
7	28	colitis, ulcerative	Lung	1	2	1.005	0.070534	-0.070888
8	28	psoriasis	Lung	2	7	1.157	0.412736	2.042468
9	28	basal ganglia diseases	Lung	1	3	1.017	0.129271	-0.131507
10	28	cerebrovascular disorders	Lung	1	6	1.105	0.328595	-0.319542
11	28	arterial occlusive diseases	Lung	1	8	1.201	0.431971	-0.465309
12	28	breast neoplasms	Lung	1	4	1.035	0.189143	-0.185045
13	28	lipid metabolism disorders	Lung	3	11	1.384	0.65157	2.480162
14	28	amino acid metabolism, inborn errors	Lung	1	1	1	0	-1
15	28	macular degeneration	Lung	1	5	1.082	0.292021	-0.280802
16	28	cardiomyopathies	Lung	1	3	1.016	0.125475	-0.127515
17	28	lung diseases, obstructive	Lung	2	5	1.069	0.268773	3.463888
18	28	arteriosclerosis	Lung	1	7	1.143	0.400688	-0.356886
19	28	arthritis, rheumatoid	Lung	1	6	1.112	0.32474	-0.344891
20	28	lysosomal storage diseases	Lung	7	9	1.232	0.479767	12.022512
21	28	colorectal neoplasms	Lung	2	4	1.038	0.196357	4.899244
22	28	asthma	Lung	2	5	1.058	0.237983	3.958263
23	28	head and neck neoplasms	Lung	1	5	1.057	0.25249	-0.225752
24	28	celiac disease	Lung	1	2	1.005	0.070534	-0.070888
25	28	varicose veins	Lung	1	1	1	0	-1
26	28	bile duct diseases	Lung	1	1	1	0	-1
27	28	leukemia, myeloid, acute	Lung	3	5	1.058	0.242149	8.019865
28	28	coronary artery disease	Lung	1	6	1.124	0.366911	-0.337956
29	28	tauopathies	Lung	1	0	1	0	-1
30	28	renal tubular transport, inborn errors	Lung	2	4	1.042	0.205514	4.661483
31	28	blood coagulation disorders	Lung	2	2	1.003	0.05469	18.230012
32	28	muscular dystrophies	Lung	1	3	1.026	0.159135	-0.163383
33	28	uveal diseases	Lung	2	3	1.026	0.159135	6.120583
34	28	motor neuron disease	Lung	1	1	1	0	-1
35	28	cerebellar ataxia	Lung	1	0	1	0	-1
36	28	spinocerebellar degenerations	Lung	1	0	1	0	-1
37	28	alzheimer disease	Lung	1	0	1	0	-1
38	28	vasculitis	Lung	2	3	1.023	0.149903	6.517535
39	28	lymphoma	Lung	1	1	1	0	-1
40	28	mycobacterium infections	Lung	1	1	1	0	-1
41	28	arrhythmias, cardiac	Lung	1	0	1	0	-1
42	28	spinocerebellar ataxias	Lung	1	0	1	0	-1
43	28	liver cirrhosis	Lung	1	1	1	0	-1
44	28	behcet syndrome	Lung	2	3	1.02	0.14	7
45	28	liver cirrhosis, biliary	Lung	1	1	1	0	-1
46	28	charcot-marie-tooth disease	Lung	1	3	1.026	0.159135	-0.163383
47	28	anemia, hemolytic	Lung	1	3	1.02	0.14	-0.142857
48	28	blood platelet disorders	Lung	1	1	1	0	-1
49	28	spondylarthropathies	Lung	1	1	1	0	-1
50	28	dwarfism	Lung	1	2	1.01	0.099499	-0.100504
51	28	esophageal diseases	Lung	1	2	1.006	0.077227	-0.077693
52	28	hypothalamic diseases	Lung	1	2	1.007	0.083373	-0.08396
53	28	sarcoma	Lung	1	1	1	0	-1
54	28	glomerulonephritis	Lung	1	4	1.045	0.212073	-0.212191
55	28	death, sudden	Lung	1	0	1	0	-1
56	28	amyotrophic lateral sclerosis	Lung	1	1	1	0	-1
57	28	purine-pyrimidine metabolism, inborn errors	Lung	1	0	1	0	-1
58	28	leukemia, b-cell	Lung	1	4	1.035	0.18378	-0.190445
59	28	spastic paraplegia, hereditary	Lung	1	2	1.005	0.070534	-0.070888
60	28	graves disease	Lung	1	1	1	0	-1
61	28	exophthalmos	Lung	1	1	1	0	-1
62	28	cardiomyopathy, hypertrophic	Lung	1	0	1	0	-1
63	28	anemia, aplastic	Lung	2	2	1.004	0.063119	15.779734
64	28	gout	Lung	1	0	1	0	-1
65	28	carcinoma, renal cell	Lung	1	3	1.022	0.153349	-0.143463
66	28	myeloproliferative disorders	Lung	2	4	1.029	0.167806	5.786429
67	28	adrenal gland diseases	Lung	1	0	1	0	-1
68	28	aneurysm	Lung	1	0	1	0	-1
69	28	metabolic syndrome x	Lung	1	1	1	0	-1
70	28	peroxisomal disorders	Lung	1	0	1	0	-1
1	29	nutritional and metabolic diseases	Lymphnode	3	7	2.423	1.038302	0.555715
2	29	lupus erythematosus, systemic	Lymphnode	2	3	1.266	0.501242	1.464361
3	29	multiple sclerosis	Lymphnode	3	4	1.551	0.716519	2.022278
4	29	crohn disease	Lymphnode	1	0	1	0	-1
5	29	diabetes mellitus, type 2	Lymphnode	1	1	1	0	-1
6	29	carbohydrate metabolism, inborn errors	Lymphnode	1	0	1	0	-1
7	29	colitis, ulcerative	Lymphnode	1	1	1	0	-1
8	29	psoriasis	Lymphnode	2	2	1.114	0.317811	2.787818
9	29	basal ganglia diseases	Lymphnode	1	1	1	0	-1
10	29	cerebrovascular disorders	Lymphnode	1	1	1	0	-1
11	29	arterial occlusive diseases	Lymphnode	1	0	1	0	-1
12	29	breast neoplasms	Lymphnode	1	0	1	0	-1
13	29	lipid metabolism disorders	Lymphnode	1	0	1	0	-1
14	29	amino acid metabolism, inborn errors	Lymphnode	1	0	1	0	-1
15	29	macular degeneration	Lymphnode	1	0	1	0	-1
16	29	cardiomyopathies	Lymphnode	1	0	1	0	-1
17	29	lung diseases, obstructive	Lymphnode	2	3	1.288	0.497047	1.432459
18	29	arteriosclerosis	Lymphnode	1	0	1	0	-1
19	29	arthritis, rheumatoid	Lymphnode	1	3	1.322	0.558852	-0.576181
20	29	lysosomal storage diseases	Lymphnode	1	0	1	0	-1
21	29	colorectal neoplasms	Lymphnode	1	0	1	0	-1
22	29	asthma	Lymphnode	2	3	1.303	0.534033	1.305163
23	29	head and neck neoplasms	Lymphnode	1	1	1	0	-1
24	29	celiac disease	Lymphnode	1	0	1	0	-1
25	29	varicose veins	Lymphnode	1	0	1	0	-1
26	29	bile duct diseases	Lymphnode	1	1	1	0	-1
27	29	leukemia, myeloid, acute	Lymphnode	1	0	1	0	-1
28	29	coronary artery disease	Lymphnode	1	0	1	0	-1
29	29	tauopathies	Lymphnode	1	1	1	0	-1
30	29	renal tubular transport, inborn errors	Lymphnode	1	0	1	0	-1
31	29	blood coagulation disorders	Lymphnode	2	2	1.106	0.307838	2.904128
32	29	muscular dystrophies	Lymphnode	1	0	1	0	-1
33	29	uveal diseases	Lymphnode	1	0	1	0	-1
34	29	motor neuron disease	Lymphnode	1	0	1	0	-1
35	29	cerebellar ataxia	Lymphnode	1	0	1	0	-1
36	29	spinocerebellar degenerations	Lymphnode	1	0	1	0	-1
37	29	alzheimer disease	Lymphnode	1	1	1	0	-1
38	29	vasculitis	Lymphnode	1	0	1	0	-1
39	29	lymphoma	Lymphnode	1	1	1	0	-1
40	29	mycobacterium infections	Lymphnode	3	3	1.303	0.530274	3.20023
41	29	arrhythmias, cardiac	Lymphnode	1	0	1	0	-1
42	29	spinocerebellar ataxias	Lymphnode	1	0	1	0	-1
43	29	liver cirrhosis	Lymphnode	1	1	1	0	-1
44	29	behcet syndrome	Lymphnode	1	0	1	0	-1
45	29	liver cirrhosis, biliary	Lymphnode	1	1	1	0	-1
46	29	charcot-marie-tooth disease	Lymphnode	1	0	1	0	-1
47	29	anemia, hemolytic	Lymphnode	1	0	1	0	-1
48	29	blood platelet disorders	Lymphnode	1	0	1	0	-1
49	29	spondylarthropathies	Lymphnode	1	0	1	0	-1
50	29	dwarfism	Lymphnode	1	0	1	0	-1
51	29	esophageal diseases	Lymphnode	1	0	1	0	-1
52	29	hypothalamic diseases	Lymphnode	1	0	1	0	-1
53	29	sarcoma	Lymphnode	1	0	1	0	-1
54	29	glomerulonephritis	Lymphnode	1	1	1	0	-1
55	29	death, sudden	Lymphnode	1	0	1	0	-1
56	29	amyotrophic lateral sclerosis	Lymphnode	1	0	1	0	-1
57	29	purine-pyrimidine metabolism, inborn errors	Lymphnode	1	0	1	0	-1
58	29	leukemia, b-cell	Lymphnode	1	0	1	0	-1
59	29	spastic paraplegia, hereditary	Lymphnode	1	0	1	0	-1
60	29	graves disease	Lymphnode	1	0	1	0	-1
61	29	exophthalmos	Lymphnode	1	0	1	0	-1
62	29	cardiomyopathy, hypertrophic	Lymphnode	1	0	1	0	-1
63	29	anemia, aplastic	Lymphnode	1	1	1	0	-1
64	29	gout	Lymphnode	1	0	1	0	-1
65	29	carcinoma, renal cell	Lymphnode	1	0	1	0	-1
66	29	myeloproliferative disorders	Lymphnode	1	0	1	0	-1
67	29	adrenal gland diseases	Lymphnode	1	0	1	0	-1
68	29	aneurysm	Lymphnode	1	0	1	0	-1
69	29	metabolic syndrome x	Lymphnode	1	0	1	0	-1
70	29	peroxisomal disorders	Lymphnode	1	0	1	0	-1
1	30	nutritional and metabolic diseases	MedullaOblongata	3	10	1.528	0.650551	2.262699
2	30	lupus erythematosus, systemic	MedullaOblongata	1	1	1	0	-1
3	30	multiple sclerosis	MedullaOblongata	1	2	1.011	0.104302	-0.105463
4	30	crohn disease	MedullaOblongata	1	1	1	0	-1
5	30	diabetes mellitus, type 2	MedullaOblongata	1	1	1	0	-1
6	30	carbohydrate metabolism, inborn errors	MedullaOblongata	1	0	1	0	-1
7	30	colitis, ulcerative	MedullaOblongata	1	1	1	0	-1
8	30	psoriasis	MedullaOblongata	1	0	1	0	-1
9	30	basal ganglia diseases	MedullaOblongata	1	2	1.017	0.129271	-0.131507
10	30	cerebrovascular disorders	MedullaOblongata	1	3	1.053	0.228453	-0.231995
11	30	arterial occlusive diseases	MedullaOblongata	1	2	1.014	0.11749	-0.119159
12	30	breast neoplasms	MedullaOblongata	1	1	1	0	-1
13	30	lipid metabolism disorders	MedullaOblongata	1	0	1	0	-1
14	30	amino acid metabolism, inborn errors	MedullaOblongata	1	1	1	0	-1
15	30	macular degeneration	MedullaOblongata	1	0	1	0	-1
16	30	cardiomyopathies	MedullaOblongata	1	1	1	0	-1
17	30	lung diseases, obstructive	MedullaOblongata	1	1	1	0	-1
18	30	arteriosclerosis	MedullaOblongata	1	1	1	0	-1
19	30	arthritis, rheumatoid	MedullaOblongata	1	0	1	0	-1
20	30	lysosomal storage diseases	MedullaOblongata	1	0	1	0	-1
21	30	colorectal neoplasms	MedullaOblongata	1	0	1	0	-1
22	30	asthma	MedullaOblongata	1	1	1	0	-1
23	30	head and neck neoplasms	MedullaOblongata	1	2	1.021	0.143384	-0.14646
24	30	celiac disease	MedullaOblongata	1	0	1	0	-1
25	30	varicose veins	MedullaOblongata	1	0	1	0	-1
26	30	bile duct diseases	MedullaOblongata	1	2	1.016	0.125475	-0.127515
27	30	leukemia, myeloid, acute	MedullaOblongata	1	0	1	0	-1
28	30	coronary artery disease	MedullaOblongata	1	1	1	0	-1
29	30	tauopathies	MedullaOblongata	2	2	1.01	0.099499	9.949874
30	30	renal tubular transport, inborn errors	MedullaOblongata	1	0	1	0	-1
31	30	blood coagulation disorders	MedullaOblongata	1	0	1	0	-1
32	30	muscular dystrophies	MedullaOblongata	1	1	1	0	-1
33	30	uveal diseases	MedullaOblongata	1	0	1	0	-1
34	30	motor neuron disease	MedullaOblongata	1	2	1.012	0.108885	-0.110208
35	30	cerebellar ataxia	MedullaOblongata	1	3	1.03	0.176352	-0.170114
36	30	spinocerebellar degenerations	MedullaOblongata	1	3	1.036	0.191583	-0.187908
37	30	alzheimer disease	MedullaOblongata	1	1	1	0	-1
38	30	vasculitis	MedullaOblongata	1	1	1	0	-1
39	30	lymphoma	MedullaOblongata	1	1	1	0	-1
[truncated: 2,481 more rows]
